# Supplementary material for: Structure and properties of transcriptional networks driving selenite stress response in yeasts
Source: BMC Genomics. 2008 Jul 15;9:333. doi: 10.1186/1471-2164-9-333 (PMC2515152; doi:10.1186/1471-2164-9-333)
Supplement: Additional file 1 — Transcriptome analyses of the response to selenite in wild-type S. cerevisiae cells. The ORF names are indicated, according to the SGD annotation. For each ORF, the numbers are the median Log2 values of the ratio of expression between treated and untreated cells at various time points, calculated from four independent experiments. The SAM results are indicated as follows: NS: non significant; NA: not applicable (less than 3 independent measurements available); S: significant. At 2 and 5 minutes, no variation in gene expression was considered significant by SAM. We therefore indicate no SAM results for these time points. [file 1471-2164-9-333-S1.xls]

## Sheet: matrice_totale_gepas
NAME	2 min mediane	5 min mediane	10 min mediane	10min SAM signi	20 min mediane	20min SAM signi	40 min mediane	40min SAM signi	60 min mediane	60min SAM signi	80 min mediane	80min SAM signi
YGR142W	0.2265	0.348	1.1045	S	2.5075	S	3.479	S	4.9605	S	5.5435	S
YLR136C	0.063	2.0305	2.4985	S	2.7335	S	2.8345	S	3.22	S	4.121	S
YJL144W	0.307	0.911	1.132	S	1.223	S	3.1635	S	4.276	S	4.0735	S
YOR226C	-0.0685	0.5745	1.1955	S	2.301	S	2.9275	S	3.7805	S	4.014	S
YPL250C	0.213	0.7945	1.408	S	3.258	S	3.3065	S	4.0575	S	3.772	S
YBL064C	0.03	0.9895	0.821	S	2.8885	S	4.081	S	3.465	S	3.753	S
YNR068C	0.056	-0.37	0.597	S	2.536	S	3.239	S	2.9035	S	3.333	S
YML116W	0.173	0.4545	1.5285	S	3.345	S	4.0035	S	3.552	S	2.961	S
YDR003W	-0.117	0.536	0.781	S	1.239	S	1.9215	S	2.991	S	2.739	S
YKR052C	-0.099	0.707	1.418	S	2.206	S	1.9255	S	2.466	S	2.639	S
YHL047C	0.1605	0.235	0.829	S	0.919	S	2.0205	S	2.263	S	2.3935	S
YLR108C	0.1535	0.6195	1.2665	S	2.0575	S	1.4725	S	1.9995	S	2.3135	S
YOR316C	-0.0145	0.384	0.911	S	0.9585	S	1.6255	S	2.262	S	2.1535	S
YLR214W	-0.036	0.381	1.1465	S	1.052	S	2.0565	S	2.0625	S	1.816	S
YOL158C	0.0705	0.463	1.7795	S	2.249	S	2.5225	S	2.3045	S	1.6675	S
YKR067W	0.033	0.167	0.6205	S	0.9975	NS	2.2245	S	1.963	S	1.6325	S
YMR253C	-0.0185	1.177	0.843	S	0.711	NS	1.295	S	1.5355	S	1.613	S
YNL115C	-0.034	0.1995	0.598	S	0.7955	NS	1.388	S	1.5425	S	1.5285	S
YEL065W	0.103	0.971	2.072	S	1.76	S	1.8805	S	1.81	S	1.441	S
YHL035C	-0.0565	0.5735	1.6415	S	2.2685	S	2.444	S	1.8905	S	1.328	S
YPR079W	-0.0975	0.338	1.194	S	0.619	NS	1.238	S	1.1445	S	1.305	S
YPR149W	-0.044	0.154	0.6795	S	0.688	S	1.504	S	1.7045	S	1.2845	S
YJL034W	0.0375	0.3475	0.7195	S	1.193	S	1.3005	S	1.6525	S	1.253	S
YJL094C	0.114	0.534	0.729	S	0.483	NS	1.192	S	1.3895	S	1.2135	S
YBR207W	0.056	0.505	1.0415	S	0.6255	NS	1.1265	S	1.8395	S	1.056	S
YGL038C	0.1625	0.1415	0.6315	S	0.319	NS	1.262	S	1.3045	S	0.9155	S
YLR047C	0.2415	0.831	0.744	S	0.857	NS	1.3495	S	1.213	S	0.88	S
YGR065C	0.1885	0.6	0.879	S	1.2445	S	1.3575	S	1.352	S	0.87	S
YLR034C	-0.125	0.371	1.0015	S	0.7455	S	1.0385	S	1.0185	S	0.855	S
YMR058W	0.104	0.6435	1.622	S	1.4195	S	1.5465	S	1.297	S	0.8485	S
YLL052C	0.1805	0.408	1.639	S	1.168	S	1.359	S	1.369	S	0.791	S
YMR297W	0.045	0.261	0.5135	S	0.2055	NS	0.8685	S	1.0465	S	0.72	S
YOL013C	-0.064	0.411	0.5945	S	0.2775	NS	0.7435	S	0.6575	S	0.613	S
YOL091W	0.1035	0.357	0.997	S	0.642	NS	1.233	S	0.849	S	0.53	S
YDR264C	0.3545	0.314	0.6935	S	0.6385	S	0.78	S	0.7595	S	0.503	S
YBR110W	0.026	0.255	0.532	S	0.334	NS	0.383	S	0.5285	S	0.2935	NS
YFR039C	0.048	0.0195	0.4885	S	0.1415	NS	0.353	NS	0.653	S	0.38	NS
YHR132C	-0.0455	0.2535	0.4735	S	0.2755	NS	0.414	S	0.5875	NS	0.354	NS
YBR161W	-0.018	0.1635	0.6815	S	-0.004	NS	-0.085	NS	-0.121	NS	-0.267	NS
YKL046C	0.1465	0.261	0.7065	S	0.033	NS	0.4235	NS	0.297	NS	0.401	NS
YER145C	-0.0625	0.5025	1.0535	S	0.5295	NS	0.046	NS	0.01	NS	0.092	NS
YLR450W	0.129	0.474	0.5945	S	-0.401	NS	-0.058	NS	-0.6705	NS	-0.1715	NS
YMR209C	-0.193	0.2405	0.5495	S	-0.0335	NS	-0.4085	NS	0.014	NS	-0.524	NS
YPL221W	0.1	0.4645	0.48	S	-0.252	NS	-0.2865	NS	-0.3055	NS	-0.43	NS
YLR173W	-0.0255	0.337	0.575	S	-0.3195	NS	-0.073	NS	-0.096	NS	0.235	NS
YHR050W	0.0645	0.21	0.634	S	0.1375	NS	0.205	NS	-0.2165	NS	-0.134	NS
YOR306C	-0.133	-0.023	0.824	S	0.069	NS	-0.251	NS	-0.872	NS	-0.339	NA
YLR248W	0.178	0.509	0.9685	S	-0.038	NS	0.1965	NS	0.3565	NS	0.507	NS
YJL186W	-0.0325	0.3515	0.484	S	-0.1245	NS	-0.191	NS	-0.731	NS	-0.8015	S
YJR160C	0.277	0.677	0.764	S	1.161	S	0.3625	NA	0.073	NA	0.0555	NA
YDR263C	-0.031	0.291	0.78	S	0.993	S	1.0435	NA	1.303	NA	1.105	NA
YDR453C	0.3795	-0.187	-0.083	NS	1.781	S	4.2505	S	5.691	S	5.892	S
YFL056C	-0.12	0.1845	0.0575	NS	1.2625	S	3.9965	S	5.1305	S	5.8415	S
YLR327C	0.222	0.682	1.1595	NS	3.1095	S	4.523	S	5.214	S	5.5415	S
YKR076W	-0.37	-0.1405	0.2765	NS	2.2855	S	4.396	S	5.408	S	5.5	S
YFL057C	-0.036	0.087	0.178	NS	1.3215	S	3.6525	S	5.2235	S	5.3375	S
YNL331C	-0.151	0.11	0.2375	NS	1.0975	S	3.8985	S	5.573	S	5.239	S
YMR316W	0.5065	-0.078	0.097	NS	1.821	NA	1.9495	S	3.735	S	4.99	S
YBR008C	0.2635	0.027	0.4235	NS	2.637	S	4.3015	S	5.016	S	4.47	S
YGR209C	0.1635	-0.1395	0.564	NS	1.717	S	3.3085	S	3.67	S	4.4	S
YIL167W	-0.0355	1.21	1.432	NS	1.848	S	4.4475	S	4.8605	S	4.331	S
YMR251W-A	-0.066	0.092	0.131	NS	1.0555	S	3.0715	S	3.754	S	4.2565	S
YNL134C	0.0865	0.0475	0.2425	NS	1.8415	S	3.4425	S	4.3975	S	4.222	S
YHR087W	0.3345	0.557	-0.286	NS	1.6615	S	3.2305	S	3.535	S	4.215	S
YDR171W	0.363	0.343	0.7695	NS	3.2465	S	4.634	S	5.0985	S	4.174	S
YBR244W	0.371	0.2235	0.7195	NS	2.138	S	3.4085	S	4.5655	S	4.1385	S
YOR052C	0.039	0.1825	0.592	NS	1.8455	S	2.839	S	3.3525	S	3.8995	S
YLL060C	0.0305	-0.192	0.91	NS	1.2735	NS	3.275	S	4.398	S	3.809	S
YNL274C	-0.142	0.034	0.081	NS	0.515	NS	3.085	S	3.501	S	3.777	S
YER067W	0.133	-0.5125	0.47	NS	2.884	S	3.73	S	3.442	S	3.7455	S
YLR178C	-0.048	0.076	-0.0705	NS	1.2815	S	2.262	S	3.6865	S	3.715	S
YOL032W	0.214	#NUM!	0.487	NS	1.8955	S	2.515	S	3.337	S	3.691	S
YKL103C	-0.099	-0.237	0.65	NS	2.158	S	2.866	S	3.231	S	3.6615	S
YLR205C	0.122	0.232	0.888	NS	1.0505	S	1.5775	S	3.083	S	3.66	S
YHR138C	0.1305	-0.37	0.0875	NS	1.4225	S	2.4835	S	3.2565	S	3.647	S
YLR267W	-0.755	#NUM!	1.207	NS	1.64	NA	1.522	S	4.787	S	3.639	S
YER037W	-0.4915	-0.903	-0.0845	NS	1.68	S	1.472	S	2.773	S	3.61	S
YOL016C	-0.0755	0.369	0.321	NS	0.8625	S	1.8965	S	3.0055	S	3.598	S
YJR096W	0.094	0.072	-0.163	NS	0.8	S	2.361	S	2.964	S	3.533	S
YML128C	0.236	0.3375	0.417	NS	1.0755	S	2.7165	S	2.8025	S	3.507	S
YGR161C	0.5145	0.449	0.678	NS	1.963	S	1.7165	S	2.1495	S	3.506	S
YDR513W	0.404	0.312	0.654	NS	2.27	S	3.5435	S	3.9655	S	3.503	S
YGR256W	-0.105	-0.48	-0.698	NS	0.464	NA	0.5565	NA	2.504	S	3.483	S
YPL171C	0.0385	-0.091	0.484	NS	0.0715	NA	0.662	S	3.9835	S	3.4755	S
YER175C	-0.086	0.819	0.287	NS	2.257	S	3.358	S	3.5975	S	3.447	S
YDR380W	0.799	-0.05	0.272	NS	2.089	S	3.4465	S	4.214	S	3.441	S
YML100W	0.249	-0.1555	0.0905	NS	2.335	S	3.1645	S	2.9645	S	3.436	S
YER103W	-0.2245	0.1555	0.161	NS	1.197	S	2.2275	S	2.909	S	3.4185	S
YDR353W	0.0655	0.151	0.429	NS	1.87	S	2.981	S	3.525	S	3.3965	S
YOR385W	0.079	-0.059	-0.0695	NS	0.1465	NS	0.685	S	1.915	S	3.395	S
YGL121C	-0.271	-0.1255	-0.095	NS	0.809	S	1.6115	S	2.325	S	3.325	S
YBR047W	0.0705	0.556	0.827	NS	2.601	S	2.6675	S	3.153	S	3.323	S
YGR043C	1.628	0.6855	0.488	NS	0.157	NS	2.1275	S	2.7275	S	3.3105	S
YDR533C	0.081	0.0675	0.101	NS	2.09	S	3.077	S	3.6625	S	3.3065	S
YNL077W	-0.042	0.1835	0.715	NS	0.966	NS	0.8965	S	1.932	S	3.293	S
YOR220W	0.057	-0.022	0.066	NS	1.276	S	2.142	S	2.898	S	3.286	S
YDR258C	-0.0215	-0.0895	0.539	NS	2.5065	S	2.728	S	3.254	S	3.268	S
YIL165C	-0.2715	0.3465	0.029	NS	1.31	S	3.216	S	3.623	S	3.262	S
YLL026W	-0.0445	-0.0415	0.501	NS	2.2485	S	2.912	S	3.3235	S	3.26	S
YBR072W	0.1025	0.3095	0.3855	NS	0.5865	NS	2.3265	S	2.7925	S	3.252	S
YOL052C-A	0.237	0.3505	0.238	NS	1.389	S	2.8995	S	2.9665	S	3.186	S
YHR008C	0.2245	0.056	0.4645	NS	1.679	S	1.909	S	3.243	S	3.177	S
YMR105C	0.112	0.26	-0.02	NS	1.929	S	3.1395	S	3.3725	S	3.153	S
YFR053C	0.056	-0.022	0.262	NS	2.4505	S	3.2945	S	3.5635	S	3.146	S
YML118W	-0.259	0.311	0.37	NS	0.5515	NA	1.723	S	0.55	S	3.135	S
YFL014W	0.065	0.24	-0.169	NS	-0.199	NS	2.4865	S	3.1615	S	3.058	S
YNL160W	0.1495	0.0185	0.0295	NS	0.433	NS	2.3785	S	2.7645	S	3.0185	S
YGR008C	0.0045	-0.1895	0.0615	NS	1.2245	S	2.8475	S	3.433	S	3.01	S
YML131W	0.176	-0.0595	0.4275	NS	1.7035	S	2.8375	S	2.971	S	3.005	S
YIL101C	0.31	0.2325	-0.331	NS	0.564	NS	1.526	S	1.7755	S	2.964	S
YDL124W	0.0775	0.1695	0.4895	NS	1.93	S	2.631	S	2.937	S	2.9565	S
YOL151W	0.063	0.025	0.293	NS	2.3925	S	2.755	S	3.423	S	2.923	S
YOR298C-A	-0.144	0.17	0.453	NS	1.005	S	1.497	S	2.528	S	2.8715	S
YDL182W	0.1	0.102	0.009	NS	1.6815	S	2.473	S	3.454	S	2.87	S
YHR137W	0.1795	0.032	-0.2975	NS	1.474	S	2.3955	S	2.3035	S	2.852	S
YLR297W	0.127	-0.292	0.0425	NS	1.7045	S	1.708	S	2.4255	S	2.815	S
YPR158W	-0.255	-0.301	0.572	NS	1.532	S	1.619	S	2.327	S	2.7875	S
YJL057C	0.00800000000000001	0.215	0.033	NS	1.2645	S	1.337	S	2.485	S	2.779	S
YIL164C	-0.243	0.111	0.05	NS	1.036	S	2.3445	S	2.5685	S	2.764	S
YNL036W	0.2835	0.222	0.752	NS	2.069	S	2.094	S	2.3235	S	2.7625	S
YER053C	-0.1	0	0.233	NS	1.829	S	2.499	S	2.518	S	2.755	S
YOR173W	-0.002	0.179	-0.061	NS	0.06	NS	2.1655	S	1.9935	S	2.745	S
YNR074C	-0.161	0.3195	0.1075	NS	0.828	NS	2.54	S	3.152	S	2.7355	S
YDL025C	0.001	0.3375	0.475	NS	1.5275	S	2.623	S	2.788	S	2.726	S
YEL041W	0.051	0.1125	0.4825	NS	0.3765	NA	1.48	S	2.2685	S	2.7195	S
YMR169C	-0.846	0.752	0.102	NS	1.1815	NS	1.225	S	2.0865	S	2.716	S
YNL260C	-0.165	0.0085	-0.1745	NS	0.6405	NS	1.501	S	2.224	S	2.709	S
YML007W	-0.033	0.135	0.409	NS	1.3225	S	1.7595	S	2.7855	S	2.698	S
YCR021C	-0.3405	-0.189	0.7465	NS	1.8955	S	1.8065	S	2.3005	S	2.688	S
YKL188C	0.0385	0.209	0.298	NS	0.519	S	1.621	S	2.608	S	2.66	S
YLR149C	0.459	0.217	0.223	NS	1.4435	S	2.7355	S	3.4065	S	2.6535	S
YHR097C	0.014	-0.114	0.161	NS	0.6795	NS	1.1205	S	2.187	S	2.615	S
YJL116C	-0.0355	0.269	0.3835	NS	0.704	NS	1.8045	S	2.3235	S	2.5915	S
YER012W	0.0635	-0.0535	0.0405	NS	0.4005	NS	1.4805	S	2.333	S	2.584	S
YJL036W	-0.082	-0.2525	0.517	NS	0.934	S	1.494	S	2.2815	S	2.584	S
YMR090W	-0.1005	-0.15	0.0955	NS	0.852	NS	1.83	S	3.2625	S	2.57	S
YML130C	0.0195	0.2125	0.616	NS	0.9585	S	1.8265	S	2.514	S	2.5685	S
YHR209W	0.141	0.167	0.102	NS	0.569	NS	1.64	S	2.405	S	2.5585	S
YMR173W-A	-0.166	0.053	0.3645	NS	1.428	S	2.569	S	2.4485	S	2.558	S
YBL078C	-0.241	-0.3985	0.1165	NS	1.1075	S	1.833	S	2.6865	S	2.547	S
YGR130C	-0.174	0.108	0.404	NS	0.704	NS	1.478	S	1.6165	S	2.541	S
YER081W	0.1025	-0.194	0.2145	NS	1.033	S	1.718	S	2.032	S	2.5285	S
YOR036W	-0.625	-0.58	-0.093	NS	0.382	NS	1.7835	S	1.725	S	2.5285	S
YLL056C	0.081	-0.271	0.074	NS	0.4485	NS	1.106	S	2.6465	S	2.501	S
YHL024W	-0.234	-0.3615	-0.406	NS	0.16	NS	0.016	S	1.8685	S	2.4925	S
YHR139C	-0.087	0.148	0.199	NS	0.2785	NS	1.3155	S	2.1315	S	2.4885	S
YOL038W	-0.078	-0.1285	0.378	NS	0.3085	NS	1.3145	S	2.223	S	2.4755	S
YOR059C	-0.054	-0.671	-0.084	NS	0.5325	NS	1.532	S	2.3275	S	2.473	S
YMR173W	0.061	-0.1705	0.3455	NS	1.577	S	2.253	S	2.3665	S	2.4555	S
YKR011C	-0.163	-0.1655	0.4415	NS	2.349	S	2.569	S	2.5585	S	2.451	S
YJL164C	0.174	-0.196	0.042	NS	1.491	S	2.652	S	2.527	S	2.44	S
YJL213W	-0.148	0.332	0.189	NS	0.412	NS	1.288	S	2.116	S	2.4395	S
YNL014W	0.032	0.347	0.2765	NS	-0.07	NS	0.575	NS	1.04	S	2.439	S
YFR004W	-0.133	-0.065	0.157	NS	0.666	S	1.3355	S	2.299	S	2.4335	S
YBL075C	-0.394	0.195	0.27	NS	0.173	NS	1.089	S	2.298	S	2.4105	S
YPL123C	0.0685	-0.003	0.326	NS	0.784	S	1.9545	S	2.209	S	2.3955	S
YDR032C	0.152	0.2155	-0.0325	NS	0.829	NS	1.4265	S	1.53	S	2.392	S
YER143W	-0.192	-0.211	-0.1195	NS	1.151	S	1.911	S	2.205	S	2.3805	S
YER142C	-0.366	-0.081	-0.0325	NS	0.7315	NS	1.502	S	1.8835	S	2.3615	S
YIR039C	#NUM!	0.093	0.818	NS	1.7565	NA	1.758	NA	2.187	S	2.346	S
YPR107C	0.0885	-0.23	0.138	NS	0.677	NS	1.4155	S	2.055	S	2.333	S
YLR142W	0.459	0.271	0.496	NS	0.004	NS	0.977	S	2.6355	S	2.3275	S
YJR104C	-0.0355	0.02	0.009	NS	1.1415	S	1.8	S	2.2005	S	2.311	S
YLR177W	-0.073	-0.495	0.358	NS	1.2225	S	1.607	S	1.7835	S	2.2815	S
YBR099C	-0.1955	0.02	1.1905	NS	1.398	NS	1.6315	S	2.2185	S	2.2805	S
YKL209C	0.0165	#NUM!	0.035	NS	0.138	NA	1.806	S	1.712	S	2.2665	S
YHL021C	-0.035	-0.199	-0.116	NS	2.11	S	2.826	S	3.349	S	2.258	S
YGR223C	0.028	0.013	0.124	NS	0.64	NS	1.257	S	2.0635	S	2.255	S
YHR104W	-0.0875	-0.036	-0.1955	NS	1.169	S	1.6145	S	2.2515	S	2.25	S
YGL011C	-0.039	-0.0405	0.08	NS	0.6145	S	1.348	S	1.8895	S	2.2275	S
YMR096W	0.071	-0.2995	-0.023	NS	0.0285	NS	1.034	S	1.885	S	2.209	S
YOR020C	0.029	-0.101	0.1545	NS	0.511	NS	0.9135	S	1.655	S	2.207	S
YNL208W	0.0475	0.104	0.0665	NS	0.7075	NS	1.628	S	2.359	S	2.2025	S
YFR008W	0.307	0.1895	0.162	NS	0.7105	S	1.552	S	2.079	S	2.183	S
YLL055W	0.018	0.218	0.326	NS	1.896	S	2.6855	S	2.771	S	2.179	S
YDR358W	-0.299	-0.3185	0.059	NS	1.065	S	1.4315	S	2.293	S	2.176	S
YGR146C	0.188	0.848	0.6795	NS	1.6255	S	1.94	S	2.1565	S	2.1695	S
YLR120C	-0.16	-0.044	0.257	NS	0.469	NS	1.1805	S	1.7985	S	2.1395	S
YOL058W	0.1225	0.049	0.097	NS	3.424	S	3.6535	S	3.3305	S	2.132	S
YCR102C	0.347	-0.183	0.0615	NS	0.891	NS	1.655	S	2.149	S	2.124	S
YGL163C	0.113	0.115	-0.041	NS	0.587	NS	2.0365	S	1.996	S	2.123	S
YDR392W	-0.852	-0.2865	0.2675	NS	-0.105	NS	0.082	NS	1.692	S	2.12	S
YOR383C	-0.0535	-0.0455	0.0265	NS	1.0485	NS	1.3915	S	1.7545	S	2.116	S
YLR225C	-0.046	0.021	-0.093	NS	0.4175	NS	1.214	S	1.944	S	2.1085	S
YML028W	0.2205	0.0455	0.457	NS	1.595	S	1.953	S	2.0525	S	2.108	S
YKR061W	0.086	0.4795	0.694	NS	1.031	NS	1.2415	S	1.3665	S	2.101	S
YNR032W	-0.353	0.141	0.07	NS	0.613	NS	1.141	S	1.687	S	2.1	S
YLR216C	0.0395	0.1565	-0.031	NS	0.953	S	1.3835	S	2.2545	S	2.099	S
YHR053C	-0.0585	0.1305	0.197	NS	0.104	NS	-0.175	NS	0.964	S	2.0855	S
YEL012W	0.084	0.1155	-0.0565	NS	0.343	NS	0.675	NS	1.5565	S	2.0805	S
YML042W	-0.052	-0.158	-0.319	NS	0.553	NS	0.99	NS	0.439	S	2.068	S
YIR034C	0.482	-0.0185	-0.074	NS	1.867	S	2.167	S	2.1875	S	2.063	S
YIR038C	0.614	0.082	-0.191	NS	0.7895	S	1.6525	S	1.859	S	2.059	S
YER021W	0.0375	0.0395	-0.182	NS	0.43	NS	0.8905	S	1.6745	S	2.033	S
YFR020W	-0.0205	-0.163	-0.011	NS	0.829	S	1.206	S	1.244	S	2.0305	S
YPL149W	0.6915	-0.284	-0.012	NS	0.0955	NS	0.7255	S	1.231	S	2.0305	S
YLR251W	-0.00800000000000001	-0.1505	0.203	NS	0.9655	S	1.879	S	2.1845	S	2.03	S
YGL180W	0.261	0.397	-0.1115	NS	1.6305	S	2.189	S	2.05	S	2.03	S
YOR382W	0.1355	0.1315	0.559	NS	1.1675	S	1.5845	S	1.7585	S	2.0295	S
YHR190W	0.03	-0.1175	-0.214	NS	0.8785	S	1.484	S	1.6	S	2.0255	S
YLR299W	-0.114	0.108	0.6405	NS	1.488	S	1.843	S	2.3675	S	2.02	S
YPL154C	0.0775	0.124	0.579	NS	0.8305	S	1.889	S	2.274	S	2.02	S
YDL020C	-0.0055	0.032	0.472	NS	1.3255	S	1.607	S	2.033	S	2.0085	S
YOR221C	0.15	0.041	0.336	NS	1.3515	S	1.4375	S	2.042	S	2.0065	S
YKR046C	0.131	0.527	0.2285	NS	0.528	NS	1.2905	S	1.957	S	2.005	S
YJR079W	0.454	-0.1955	0.125	NS	0.088	NS	0.8605	S	1.745	S	2.0005	S
YBR256C	-0.3485	-0.1045	0.133	NS	0.91	S	2.0555	S	2.7135	S	1.999	S
YOL119C	-0.1085	0.693	0.6005	NS	1.1805	S	1.859	S	2.742	S	1.9935	S
YOR374W	0.5115	0.023	0.414	NS	1.724	S	1.423	S	1.9595	S	1.99	S
YIL066C	0.191	-0.428	0.2105	NS	1.186	S	1.669	S	0.668	S	1.9825	S
YJR149W	-0.0135	-0.066	0.63	NS	1.3945	S	2.0875	S	2.353	S	1.9755	S
YGR088W	0.2	0.367	-0.555	NS	0.721	S	1.249	S	1.0725	S	1.965	S
YNL241C	0.099	-0.016	-0.268	NS	0.792	NS	2.1065	S	2.151	S	1.9635	S
YJL103C	-0.733	-0.2935	-0.0745	NS	0.886	NS	1.3765	S	1.136	S	1.9575	S
YKL065C	-0.321	0.3555	0.549	NS	0.517	NS	1.4785	S	1.764	S	1.928	S
YER054C	-0.1225	-0.256	0.269	NS	-0.3195	NA	0.263	S	1.361	S	1.926	S
YGR180C	0.114	0.091	0.123	NS	1.213	S	1.726	S	1.8285	S	1.9225	S
YPR193C	-0.03	-0.801	0.146	NS	-0.306	NS	1.3955	S	-0.024	S	1.921	S
YBL033C	-0.2605	0.023	0.508	NS	0.692	S	1.575	S	1.634	S	1.917	S
YIR031C	0.013	-0.042	0.12	NS	0.3115	NS	0.5515	NS	1.191	S	1.915	S
YDL147W	-0.073	-0.2465	0.409	NS	0.488	NS	1.389	S	1.994	S	1.913	S
YOR028C	0.043	0.045	0.958	NS	2.612	S	2.8415	S	1.873	S	1.905	S
YOR273C	0.335	-0.191	0.351	NS	1.506	S	1.9005	S	1.7285	S	1.899	S
YGL037C	-0.1925	0.0175	0.2295	NS	1.105	NS	1.926	S	1.887	S	1.894	S
YDR001C	0.2855	-0.161	0.163	NS	1.2375	S	1.668	S	1.8545	S	1.888	S
YGL104C	0.329	-0.277	0.225	NS	0.905	S	1.4775	S	1.8505	S	1.879	S
YLR387C	-0.285	-0.152	0.028	NS	0.2845	NS	1.526	S	1.697	S	1.876	S
YFL016C	-0.436	0.1705	0.3325	NS	0.7575	NS	1.4305	S	1.8015	S	1.8745	S
YNL305C	-0.281	0.0855	0.2925	NS	0.6285	NS	1.052	S	1.336	S	1.8705	S
YFR010W	-0.125	0.074	-0.061	NS	0.613	S	1.2845	S	1.911	S	1.866	S
YLR163C	-0.0345	0.093	0.155	NS	0.7085	S	1.634	S	1.751	S	1.8655	S
YHR157W	0.235	0.204	-0.2315	NS	0.3835	NS	0.8495	S	1.106	S	1.8645	S
YIL117C	0.1725	0.2735	0.466	NS	0.552	NS	1.2075	S	1.566	S	1.8625	S
YJL101C	0.083	0.249	0.118	NS	1.4015	S	1.8715	S	1.9785	S	1.862	S
YIL155C	-0.1065	-0.0995	0.1315	NS	0.6085	NS	1.336	S	1.977	S	1.859	S
YMR041C	-0.056	-0.0855	0.235	NS	0.6865	NS	1.1015	S	2.4435	S	1.8585	S
YKL187C	0.397	0.284	-0.082	NS	0.5475	NS	0.7385	NS	2.223	S	1.858	S
YHR018C	-0.1845	-0.059	0.089	NS	2.385	S	2.3835	S	2.5495	S	1.855	S
YKL145W	-0.2405	0.084	-0.102	NS	0.5545	NS	1.0055	S	1.2375	S	1.8535	S
YLR107W	-0.336	0.068	0.024	NS	-0.103	NS	0.609	NS	1.0185	S	1.85	S
YOR023C	0.1145	0.035	0.0955	NS	0.5905	NS	0.7195	S	1.3685	S	1.849	S
YDL007W	-0.551	-0.101	0.016	NS	-0.14	NS	1.1905	S	1.7735	S	1.8445	S
YGR250C	-0.071	0.104	-0.3725	NS	0.52	NS	0.9775	S	1.3605	S	1.839	S
YNR014W	0.216	0.385	0.4785	NS	0.812	NS	1.273	S	1.508	S	1.837	S
YGR127W	0.424	#NUM!	0.205	NS	0.7025	S	1.084	S	1.465	S	1.825	S
YGL048C	-0.252	-0.147	-0.097	NS	0.4025	NS	1.1575	S	1.79	S	1.824	S
YDR394W	-0.229	-0.142	-0.1705	NS	0.5825	NS	1.1725	S	1.4875	S	1.821	S
YGL059W	-0.279	0.128	0.174	NS	1.8415	S	1.4795	S	1.8305	S	1.816	S
YJL016W	0.1185	0.238	0.4115	NS	0.6105	S	1.0075	S	1.3845	S	1.808	S
YBR062C	0.099	-0.148	-0.2335	NS	0.5455	S	1.255	S	1.9735	S	1.8075	S
YIL029C	-0.102	0.211	0.093	NS	0.7645	NS	0.7735	S	0.923	S	1.806	S
YDR058C	0.2795	-0.333	0.277	NS	0.672	S	1.1165	S	1.572	S	1.802	S
YER185W	0.045	0.033	-0.089	NS	0.3815	NA	-0.403	NS	0.9545	S	1.8	S
YKL091C	0.0595	0.17	-0.032	NS	1.1675	S	1.446	S	1.626	S	1.793	S
YBR006W	-0.0225	-0.054	-0.207	NS	0.794	NS	1.658	S	1.454	S	1.788	S
YIL055C	-0.093	0.192	0.134	NS	0.656	S	0.987	S	2.521	S	1.7875	S
YDR515W	-0.203	-0.158	0.2275	NS	0.462	NS	1.1735	S	1.5385	S	1.7875	S
YOL048C	0.0825	0.23	0.366	NS	1.4535	S	2.0945	S	2.077	S	1.786	S
YGR010W	-0.0305	0.062	0.069	NS	0.846	S	2.265	S	2.243	S	1.785	S
YJL155C	-0.018	-0.1315	0.091	NS	0.4015	NS	1.8125	S	1.915	S	1.785	S
YLR257W	-0.0245	0.035	0.412	NS	-0.005	NS	0.587	S	1.663	S	1.7835	S
YGR011W	-0.227	-0.083	0.032	NS	0.5015	NS	1.4735	S	1.548	S	1.782	S
YEL060C	-0.0765	-0.223	-0.255	NS	0.4385	NS	1.616	S	1.8815	S	1.7775	S
YHR199C	0.425	0.03	0.021	NS	1.0205	NS	1.173	S	1.967	S	1.777	S
YER094C	-0.348	0.0755	0.094	NS	0.4135	NS	1.144	S	1.685	S	1.776	S
YCR005C	0.052	0.41	0.2125	NS	-0.445	NS	0.5765	NS	1.2635	S	1.768	S
YPL156C	0.427	0.5285	0.6	NS	0.333	NS	0.484	NS	1.076	S	1.7665	S
YER035W	-0.007	-0.194	0.018	NS	0.9415	S	1.3975	S	1.854	S	1.76	S
YBL041W	-0.2115	-0.1855	0.1425	NS	0.316	NS	1.278	S	1.572	S	1.7595	S
YNL007C	0.1155	0.12	0.2355	NS	1.3375	S	0.967	S	1.839	S	1.7545	S
YML092C	-0.136	0.214	-0.068	NS	1.053	S	1.2135	S	1.711	S	1.752	S
YNL094W	-0.222	-0.1285	0.3395	NS	0.2135	NS	1.1575	S	1.17	S	1.752	S
YGL141W	-0.217	-0.1115	-0.1785	NS	0.9435	S	1.393	S	1.641	S	1.75	S
YBR114W	-0.288	0.27	-0.092	NS	0.803	NS	1.351	S	1.9675	S	1.7495	S
YHR055C	-0.1075	0.294	0.2275	NS	0.135	NS	-0.134	NS	0.736	S	1.748	S
YOR362C	-0.3475	-0.0965	0.26	NS	-0.058	NS	0.99	S	1.1265	S	1.744	S
YDL022W	0.0535	0.0665	0.197	NS	1.6805	S	1.605	S	1.6825	S	1.7435	S
YDL115C	-0.138	-0.1885	0.241	NS	0.2955	NS	1.035	S	1.785	S	1.7405	S
YKL151C	-0.349	0.392	0.278	NS	0.308	NS	1.2015	S	1.411	S	1.739	S
YMR139W	0.1065	-0.3095	-0.394	NS	1.0435	S	1.2275	S	1.774	S	1.733	S
YKR009C	0.445	-0.191	-0.061	NS	0.518	NS	0.8375	S	1.075	S	1.731	S
YLR362W	-0.0365	-0.107	0.385	NS	0.503	NS	1.12	S	1.291	S	1.7225	S
YOR208W	0.208	-0.347	-0.129	NS	0.2575	NS	0.9695	S	1.5555	S	1.7165	S
YBR126C	0.086	-0.027	0.149	NS	0.875	S	1.764	S	2.128	S	1.7055	S
YKL094W	-0.1775	-0.1685	0.0515	NS	0.357	NS	1.3215	S	1.606	S	1.7045	S
YKL213C	-0.214	-0.277	0.069	NS	0.6995	S	1.365	S	1.5685	S	1.7035	S
YLR043C	0.069	-0.1895	0.2645	NS	0.742	NS	1.1335	S	1.166	S	1.6995	S
YKL142W	0.158	-0.2375	0.3805	NS	1.0755	S	1.9355	S	2.9095	S	1.699	S
YIL113W	0.338	-0.052	0.144	NS	0.998	S	0.9685	S	1.735	S	1.698	S
YOR007C	-0.225	0.0495	0.033	NS	0.287	NS	0.974	S	1.3605	S	1.6975	S
YMR004W	0.076	-0.0375	0.124	NS	0.38	NS	1.558	S	1.9585	S	1.697	S
YKL162C	0.162	-0.3505	-0.108	NS	0.489	NS	0.638	NS	0.055	S	1.697	S
YEL039C	0.068	-0.121	-0.051	NS	0.3215	NS	1.3275	S	1.7275	S	1.6965	S
YPL151C	0.2115	0.141	0.0695	NS	0.0115	NS	0.36	NS	1.013	S	1.6925	S
YJL001W	0.0325	-0.04	-0.155	NS	0.932	S	1.389	S	1.75	S	1.6865	S
YCL035C	-0.161	-0.332	-0.1575	NS	-0.0315	NS	0.8095	S	1.5935	S	1.6865	S
YGL114W	0.012	0.0005	0.4315	NS	0.7175	NS	1.432	S	1.701	S	1.684	S
YOR215C	0.037	0.4475	0.3405	NS	0.325	NS	0.931	S	1.558	S	1.677	S
YLR064W	-0.1705	-0.1775	0.2345	NS	0.4765	NS	0.856	S	1.43	S	1.676	S
YNL183C	0.059	0.074	-0.182	NS	0.7095	NS	0.9865	S	1.192	S	1.6755	S
YPL152W	-0.281	0.2965	0.024	NS	1.1145	NS	0.9305	S	1.248	S	1.6745	S
YBR169C	0.1085	-0.301	-0.1535	NS	0.196	NS	1.4735	S	1.757	S	1.674	S
YIR009W	-0.052	0.237	0.1575	NS	0.171	NS	0.849	S	1.76	S	1.67	S
YIL077C	0.191	-0.338	0.0915	NS	0.604	NS	0.8465	S	1.3465	S	1.667	S
YMR180C	-0.0875	-0.3995	-0.00949999999999999	NS	0.2775	NS	0.9315	S	1.172	S	1.663	S
YDR427W	-0.209	-0.0255	-0.101	NS	0.65	S	0.9485	S	1.77	S	1.6615	S
YHR029C	-0.162	0.1895	-0.1075	NS	0.88	S	1.7445	S	1.7605	S	1.66	S
YNL008C	0.116	0.1665	0.4865	NS	0.446	NS	0.9235	S	1.5765	S	1.658	S
YDR248C	0.879	0.915	-0.042	NS	-0.2345	NS	0.6625	S	1.3965	S	1.655	S
YPL196W	0.1165	0.2395	-0.0645	NS	0.223	NS	0.9655	S	1.394	S	1.6515	S
YDL234C	-0.036	0.2235	0.1855	NS	0.2725	NS	0.495	NS	1.6705	S	1.638	S
YCL044C	-0.257	-0.2955	-0.2545	NS	0.185	NS	0.83	NS	1.1115	S	1.6335	S
YDR391C	1.063	-0.258	-0.2405	NS	0.746	S	0.8505	NA	1.209	S	1.631	S
YGL156W	0.138	-0.5235	-0.1875	NS	0.169	NS	1.1025	S	0.494	S	1.626	S
YLR270W	-0.018	0.0275	0.0795	NS	1.0095	S	1.875	S	1.7775	S	1.616	S
YPL147W	0.23	-0.003	0.123	NS	0.1	NA	0.3	S	0.722	S	1.615	S
YGR135W	-0.281	-0.2845	-0.1085	NS	0.131	NS	0.9905	S	1.554	S	1.6125	S
YBR128C	-0.039	0.152	0.228	NS	0.6985	NS	0.804	NS	0.758	S	1.6125	S
YKL218C	0.077	0.272	0.276	NS	1.098	NS	1.054	S	1.34	S	1.6055	S
YHR096C	-0.061	-0.014	-0.0925	NS	0.0395	NS	0.25	NS	1.361	S	1.605	S
YLR109W	0.338	0.0885	0.19	NS	1.679	S	2.04	S	2.281	S	1.601	S
YDR247W	0.169	0.032	0.055	NS	0.394	NS	0.757	S	1.2385	S	1.596	S
YMR067C	0.085	0.242	0.304	NS	1.0735	NS	1.48	S	1.891	S	1.595	S
YCR039C	0.0585	0.067	0.1555	NS	0.1025	NS	0.498	NS	1.318	S	1.592	S
YMR177W	-0.46	-0.0955	-0.1345	NS	1.179	S	1.4595	S	1.599	S	1.589	S
YKR071C	-0.024	-0.1005	0.0945	NS	0.3705	NS	0.867	NS	1.643	S	1.588	S
YKL124W	0.01	0.4335	0.4625	NS	0.5005	NS	0.976	S	1.6095	S	1.5875	S
YGR136W	0.127	-0.1355	-0.1345	NS	0.671	NS	0.7115	S	0.818	S	1.5855	S
YNL281W	0.092	0.089	0.0145	NS	0.531	NS	1.0445	S	1.7805	S	1.5835	S
YKL087C	0.0145	0.1935	0.4775	NS	1.0025	S	1.4645	S	1.2915	S	1.5835	S
YPL034W	-0.192	-0.122	0.158	NS	0.4535	NS	1.095	S	1.1925	S	1.5815	S
YGL240W	0.023	-0.001	0.029	NS	0.4985	NS	1.211	S	1.2345	S	1.581	S
YPL240C	0.3275	0.051	-0.147	NS	0.707	S	1.24	S	1.3285	S	1.5805	S
YLL019C	0.189	0.034	0.086	NS	0.759	S	1.075	S	1.441	S	1.576	S
YNL333W	0.196	0.291	-0.043	NS	-0.522	NS	1.179	S	1.651	S	1.57	S
YPR178W	0.268	0.052	0.0795	NS	0.5115	NS	0.872	S	0.792	S	1.569	S
YFR052W	0.037	0.0625	0.099	NS	0.521	NS	0.794	S	1.0265	S	1.568	S
YPL091W	-0.217	-0.0205	-0.0145	NS	0.267	NS	0.9565	S	1.5705	S	1.5675	S
YFR050C	0.1355	0.0285	0.001	NS	0.898	S	0.7725	S	1.776	S	1.562	S
YBR170C	0.322	0.122	0.237	NS	0.5365	S	1.5045	S	1.5485	S	1.5515	S
YDR043C	0.122	0.892	0.4185	NS	1.112	NS	2.005	S	2.383	S	1.551	S
YGR231C	-0.2875	-0.0355	-0.108	NS	0.422	NS	1.2155	S	1.4645	S	1.548	S
YHR111W	0.4425	0.3805	-0.1245	NS	0.253	NS	1.087	S	1.354	S	1.548	S
YKL195W	-0.1115	0.291	0.5835	NS	0.3085	NS	1.1335	S	1.504	S	1.537	S
YDR421W	-0.049	-0.353	-0.209	NS	0.216	NS	1.2555	S	1.687	S	1.535	S
YOR157C	-0.09	0.0485	-0.088	NS	0.496	S	1.0315	S	1.6725	S	1.5325	S
YPR103W	-0.1195	0.02	-0.042	NS	0.964	S	0.858	S	1.1545	S	1.5315	S
YML088W	0.055	-0.133	0.041	NS	0.2525	NS	0.91	S	0.907	S	1.524	S
YIL107C	-0.058	0.101	0.2025	NS	0.98	S	1.528	S	1.3115	S	1.52	S
YIL143C	-0.0685	0.0885	0.0485	NS	0.2095	NS	0.435	S	1.0845	S	1.5185	S
YPL202C	0.235	-0.038	-0.1935	NS	0.347	NS	1.2	S	1.488	S	1.5135	S
YBR173C	-0.09	-0.12	0.601	NS	0.606	NS	1.12	S	1.504	S	1.51	S
YBR117C	0.265	-0.028	-0.779	NS	-0.182	NS	0.296	NS	0.517	S	1.508	S
YMR275C	0.211	-0.1535	-0.254	NS	0.003	NS	1.1975	S	1.248	S	1.506	S
YMR196W	0.1025	-0.0315	0.103	NS	0.5705	NS	1.2845	S	1.9085	S	1.504	S
YKR049C	0.1525	-0.2495	0.51	NS	0.2675	NS	0.9495	S	0.963	S	1.502	S
YOL053W	0.089	-0.21	0.1215	NS	0.51	NS	0.811	S	0.806	S	1.5	S
YCL040W	0.117	0.234	0.1015	NS	1.319	S	1.9295	S	2.056	S	1.4995	S
YAL034C	-0.286	0.357	-0.0665	NS	0.557	NS	0.3525	NS	1.0845	S	1.4965	S
YOR027W	0.1705	0.119	-0.131	NS	1.139	S	1.371	S	1.3345	S	1.495	S
YNL006W	-0.105	-0.0395	0.048	NS	0.4195	NS	0.875	S	1.003	S	1.492	S
YER066W	0.071	0.2075	0.024	NS	0.794	NS	0.892	NS	0.694	S	1.487	S
YCL026C-A	-0.5185	0.223	0.85	NS	0.4715	NA	1.526	S	2.3135	S	1.486	S
YLR132C	0.173	0.064	-0.119	NS	0.6045	NS	1.079	S	1.012	S	1.485	S
YHR012W	-0.2845	-0.114	-0.052	NS	0.0185	NS	0.787	S	1.501	S	1.4845	S
YLR461W	-0.28	0.242	0.3465	NS	0.1295	NS	0.7125	S	1.1855	S	1.4845	S
YAL005C	0.129	0.1715	0.0265	NS	0.7785	NS	1.057	S	1.259	S	1.4815	S
YER079W	-0.1875	-0.4735	-0.1725	NS	0.96	NS	0.309	S	1.475	S	1.4795	S
YEL033W	0.005	-0.0335	0.141	NS	0.7025	NS	0.659	NS	1.353	S	1.4795	S
YBR273C	-0.299	-0.016	-0.139	NS	0.094	NS	0.693	S	0.8245	S	1.479	S
YDR363W-A	-0.096	-0.3145	0.0565	NS	-0.091	NS	0.89	S	1.6505	S	1.478	S
YGR154C	0.083	0.224	-0.385	NS	0.552	NS	0.9685	S	1.5095	S	1.4745	S
YCL039W	0.376	-0.1395	-0.035	NS	0.3795	NS	1.111	S	1.5465	S	1.471	S
YGL062W	0.0445	-0.0355	-0.0905	NS	0.484	NS	1.367	S	1.3335	S	1.467	S
YIL036W	-0.236	0.1425	0.1915	NS	0.7045	S	0.995	S	1.3465	S	1.4655	S
YGR253C	0.084	0.027	-0.047	NS	0.3505	NS	0.8455	S	1.3135	S	1.4595	S
YGL125W	0.395	-0.0185	-0.0175	NS	1.2615	S	1.7055	S	1.795	S	1.458	S
YPL088W	0.132	0.066	0.214	NS	0.0435	NS	0.4585	NS	1.455	S	1.456	S
YIL007C	0.041	0.017	-0.082	NS	0.327	NS	0.759	S	0.9595	S	1.452	S
YJL030W	0.0145	-0.176	0.1235	NS	0.1145	NS	0.68	S	1.043	S	1.45	S
YLR152C	0.288	0.07	0.2885	NS	0.7105	NS	1.7255	S	1.302	S	1.4455	S
YKL150W	-0.062	0	0.056	NS	0.955	S	1.281	S	1.5265	S	1.442	S
YPR108W	-0.149	-0.141	-0.047	NS	0.4475	NS	1.02	S	1.487	S	1.4405	S
YBR255W	-0.145	-0.185	0.018	NS	0.13	NS	1.0025	S	1.7865	S	1.439	S
YCR061W	-0.053	-0.0930000000000001	0.461	NS	0.986	NS	1.6515	S	1.438	S	1.4355	S
YPL004C	0.248	0.1195	-0.0295	NS	1.244	S	1.204	S	1.2755	S	1.435	S
YGL254W	0.134	-0.537	-0.186	NS	0.2805	NS	0.8365	NA	1.665	S	1.428	S
YMR315W	0.129	-0.201	-0.1835	NS	0.7635	S	1.067	S	1.406	S	1.4205	S
YMR103C	-0.101	-0.5755	0.119	NS	0.595	NS	1.161	S	1.331	S	1.418	S
YDL070W	-0.1235	-0.1605	-0.165	NS	-0.2585	NS	0.548	S	1.0245	S	1.4115	S
YDL097C	-0.037	0.0685	-0.059	NS	0.5995	S	1.2235	S	1.292	S	1.4105	S
YLR247C	-0.088	-0.069	-0.1015	NS	0.1665	NS	1.0265	S	1.269	S	1.4105	S
YJL026W	0.039	0.0465	0.0725	NS	1.129	S	1.28	S	1.2035	S	1.409	S
YDR516C	-0.0755	0.203	0.268	NS	1.402	S	1.632	S	1.7535	S	1.4075	S
YGL181W	0.0515	0.1215	0.2005	NS	0.747	S	0.992	S	1.4085	S	1.4055	S
YMR258C	-0.133	-0.399	-0.038	NS	0.795	S	0.9995	S	1.067	S	1.3995	S
YJR008W	-0.0855	-0.228	-0.047	NS	0.5865	NS	1.284	S	1.121	S	1.396	S
YJL102W	-0.0195	1.782	-0.181	NS	-0.458	NS	1.071	S	1.162	S	1.394	S
YDR231C	-0.217	-0.1555	0.0995	NS	0.739	S	1.042	S	1.083	S	1.3925	S
YNL312W	0.02	-0.278	-0.256	NS	0.941	S	1.3185	S	1.5015	S	1.3915	S
YMR318C	0.1135	0.164	-0.0695	NS	0.803	S	1.0645	S	1.306	S	1.389	S
YOL043C	0.099	-0.099	0.0695	NS	-0.181	NS	0.323	NS	0.735	S	1.389	S
YFL059W	-0.407	-0.033	0.152	NS	-0.163	NS	0.745	NS	1.57	S	1.389	S
YBR280C	-0.053	-0.013	0.066	NS	0.3365	NS	1.089	S	1.346	S	1.388	S
YNR006W	-0.193	0.392	0.831	NS	0.546	NA	0.9235	NA	0.967	S	1.388	S
YFL041W	-0.041	0.275	0.8205	NS	0.469	NS	0.9475	S	1.1725	S	1.387	S
YDR177W	-0.167	-0.2095	0.15	NS	-0.0825	NS	0.5635	S	1.4065	S	1.386	S
YPL224C	0.146	0.235	0.1265	NS	0.582	NS	1.341	S	1.233	S	1.386	S
YNL279W	0.001	0.271	0.217	NS	0.581	NS	0.8185	S	1.227	S	1.382	S
YLL039C	0.012	0.0185	0.211	NS	0.0295	NS	1.061	S	1.321	S	1.3795	S
YGR132C	-0.0375	0.101	0.1	NS	0.3565	NS	0.738	S	1.4545	S	1.3785	S
YOR285W	0.179	0.0425	-0.052	NS	0.7055	NS	1.225	S	1.3765	S	1.3775	S
YNL293W	0.045	-0.00849999999999999	-0.099	NS	0.1145	NS	0.709	NS	0.9235	S	1.3775	S
YMR097C	-0.311	0.1565	-0.1285	NS	-0.343	NS	0.7575	S	1.2465	S	1.369	S
YDR423C	0.12	0.1785	0.5565	NS	0.879	S	0.89	S	1.288	S	1.3675	S
YGL047W	-0.211	-0.252	-0.0725	NS	0.552	NS	1.2395	S	0.9055	S	1.3665	S
YLL053C	-0.0865	0.277	1.0765	NS	0.918	NS	0.8755	S	1.246	S	1.364	S
YLR345W	-0.0205	-0.337	0.074	NS	1.212	S	1.106	S	1.376	S	1.3635	S
YOL133W	-0.0775	0.2215	-0.081	NS	0.5245	NS	0.7515	S	1.13	S	1.363	S
YIL136W	-0.231	0.004	0.2675	NS	-0.0875	NS	0.9855	S	1.2155	S	1.36	S
YGR040W	-0.155	0.135	0.144	NS	0.778	S	0.59	S	0.939	S	1.35	S
YHL034C	0.0605	0.139	-0.0825	NS	0.385	NS	0.726	S	0.9605	S	1.3445	S
YML038C	-0.01	0.3415	0.5475	NS	0.305	NS	0.602	NS	0.931	S	1.3405	S
YNL253W	-0.038	-0.3575	-0.255	NS	0.0925	NS	0.4235	S	0.8475	S	1.3375	S
YGL010W	0.0945	-0.0625	0.0125	NS	1.114	S	1.1865	S	1.0735	S	1.337	S
YNL100W	-0.0975	-0.167	-0.225	NS	0.2915	NS	0.3495	NS	0.5665	S	1.3365	S
YEL023C	-0.1035	0.047	-0.0775	NS	0.326	NS	0.9045	S	0.9135	S	1.336	S
YOR069W	-0.059	-0.0945	0.164	NS	0.062	NS	0.939	S	1.575	S	1.332	S
YAR027W	-0.379	-0.098	0.408	NS	0.425	NS	0.929	S	1.684	S	1.331	S
YIL098C	0.107	0.253	0.127	NS	-0.081	NS	0.4345	S	0.991	S	1.329	S
YDR214W	0.078	0.105	-0.0335	NS	0.832	S	1.0315	S	1.1805	S	1.3265	S
YPL249C	0.5145	0.17	-0.1455	NS	0.316	NS	1.0115	S	1.445	S	1.324	S
YER020W	0.036	0.1725	0.296	NS	0.617	NS	0.8885	S	1.243	S	1.3175	S
YJL031C	-0.326	0.131	0.1435	NS	0.5855	NS	1.9135	S	2.2715	S	1.3165	S
YBR082C	-0.0035	-0.05	0.067	NS	0.7555	S	0.9325	S	1.3905	S	1.3155	S
YHR030C	-0.075	-0.121	-0.2075	NS	0.5395	NS	1.097	S	1.3065	S	1.314	S
YER039C-A	0.034	0.106	-0.0115	NS	0.9665	S	0.987	S	1.312	S	1.31	S
YDL072C	0.4595	-0.348	0.4185	NS	0.8195	S	1.5595	S	1.3505	S	1.307	S
YPR065W	0.2265	0.559	0.8	NS	1.167	S	1.294	S	1.84	S	1.3065	S
YER177W	-0.0085	0.027	0.1015	NS	0.349	NS	0.7415	S	1.3665	S	1.296	S
YOR352W	0.106	-0.0115	-0.169	NS	0.633	NS	0.5255	S	0.661	S	1.292	S
YOR162C	-0.0569999999999999	0.192	0.2115	NS	0.611	NS	0.471	NS	0.52	S	1.291	S
YKL196C	-0.1195	-0.3285	-0.1025	NS	-0.1475	NS	0.521	NS	0.8425	S	1.2905	S
YGR243W	0.098	0.026	0.2875	NS	-0.1655	NS	-0.2095	NS	0.336	S	1.29	S
YLL025W	-0.0775	-0.1125	-0.0135	NS	0.1925	NS	0.444	NS	0.8315	S	1.2855	S
YKL208W	0.4365	0.898	-0.006	NS	0.0085	NS	0.956	S	0.9115	S	1.282	S
YHL030W	-0.074	0.038	-0.027	NS	0.4815	NS	1.602	S	1.2235	S	1.2815	S
YER062C	0.157	0.165	-0.0575	NS	0.346	NS	1.2125	S	1.01	S	1.279	S
YMR068W	-0.898	#NUM!	0.292	NS	0.2705	NA	1.304	NS	1.341	S	1.278	S
YOL129W	-0.0265	0.022	0.1535	NS	0.216	NS	0.6985	S	0.9835	S	1.2775	S
YJL066C	0.058	0.458	-0.186	NS	1.118	S	0.877	S	1.2985	S	1.275	S
YMR314W	-0.498	-0.1205	-0.04	NS	0.4125	NS	0.8725	S	1.0065	S	1.274	S
YPL052W	0.061	-0.0895	-0.0515	NS	0.5655	NS	0.491	S	0.738	S	1.2725	S
YBR290W	-0.051	-0.043	0.1085	NS	-0.06	NS	0.483	S	0.776	S	1.2655	S
YOL084W	-0.333	#NUM!	-0.742	NS	-0.178	NS	0.7835	S	0.508	S	1.265	S
YIR016W	-0.204	-0.717	0.06	NS	0.5465	NS	0.5075	S	0.9205	S	1.264	S
YOR289W	-0.543	0.5765	-0.3235	NS	0.328	NS	1.5255	S	1.245	S	1.26	S
YER096W	-0.0135	-0.099	0.1555	NS	0.704	NS	0.508	NS	0.9675	S	1.256	S
YNL234W	0.06	0.0465	-0.015	NS	0.432	NS	0.979	S	1.741	S	1.255	S
YDR096W	0.528	-0.148	0.148	NS	0.8925	S	1.17	S	0.932	S	1.253	S
YNL063W	-0.0285	0.3275	0.0765	NS	0.477	NS	0.552	S	1.1445	S	1.25	S
YOR259C	-0.047	-0.0045	0.1595	NS	0.378	NS	1.041	S	1.7595	S	1.2485	S
YFR024C-A	0.059	0.3645	0.096	NS	0.6095	S	1.203	S	1.2165	S	1.248	S
YPR085C	-0.333	-0.251	0.00549999999999998	NS	0.1115	NS	-0.009	NS	0.577	S	1.2465	S
YPL150W	-0.736	0.177	0.653	NS	-0.2675	NS	0.5445	NS	0.7685	S	1.245	S
YDR481C	-0.0015	0.3965	0.2805	NS	0.4675	NS	0.9415	S	1.217	S	1.243	S
YJR073C	-0.002	-0.282	-0.0495	NS	0.5635	NS	1.222	S	1.3225	S	1.242	S
YDR425W	0.368	0.005	0.3275	NS	0.588	NS	1.049	S	1.431	S	1.2375	S
YOR062C	-0.055	-0.2215	0.411	NS	1.2795	S	1.633	S	0.9955	S	1.236	S
YIL135C	0.083	-0.167	-0.082	NS	0.506	NS	0.4845	S	0.998	S	1.235	S
YLR431C	0.2665	0.679	0.085	NS	0.216	NS	0.491	S	0.9415	S	1.2325	S
YHL027W	0.1285	-0.142	-0.285	NS	0.237	NS	0.6285	S	1.025	S	1.23	S
YNL181W	-0.57	-0.0335	-0.0105	NS	0.044	NS	0.9235	S	1.0915	S	1.226	S
YML004C	-0.189	0.2955	-0.062	NS	0.3725	NS	0.832	S	0.9175	S	1.225	S
YHR016C	-0.229	-0.0885	0.018	NS	0.439	NS	1.4165	S	1.7225	S	1.2245	S
YDR501W	0.2955	0.144	0.1045	NS	1.531	S	1.4475	S	1.419	S	1.217	S
YFL042C	0.081	0.121	0.142	NS	0.6975	NS	1.0825	S	1.212	S	1.217	S
YPR160W	0.1055	0.0605	-0.042	NS	0.6565	NS	1.788	NA	1.2755	S	1.217	S
YFR027W	-0.012	0.256	0.273	NS	-0.0505	NS	0.914	S	1.277	S	1.212	S
YCR096C	-0.387	-0.2685	0.1235	NS	-0.1795	NS	0.3135	NS	1.1255	S	1.2075	S
YKL095W	-0.032	0.829	0.8285	NS	0.733	NS	1.596	S	0.622	S	1.207	S
YDR216W	0.4135	0.483	0.022	NS	0.5815	S	0.879	S	0.9105	S	1.2045	S
YMR255W	0.1765	0.3165	0.152	NS	0.183	NS	0.519	S	0.9185	S	1.202	S
YCL042W	0.024	0.1225	0.104	NS	1.071	NS	1.7595	S	1.2385	S	1.2	S
YGR258C	0.0385	0.238	-0.03	NS	-0.237	NS	1.1575	S	0.573	S	1.1895	S
YKL067W	-0.0735	-0.1795	-0.112	NS	0.489	NS	0.6475	S	0.7625	S	1.1885	S
YJL053W	-0.1535	-0.225	-0.00750000000000001	NS	0.384	NA	0.921	S	1.198	S	1.188	S
YIL003W	-0.214	-0.0685	0.013	NS	-0.0355	NS	0.201	NS	0.778	S	1.187	S
YPR057W	-0.1545	-0.1015	0.3765	NS	0.2655	NS	0.6645	S	1.5565	S	1.1865	S
YIL111W	0.215	-0.671	0.0805	NS	0.3985	NS	1.123	S	1.3055	S	1.1865	S
YNL265C	0.171	0.0475	0.2325	NS	0.286	NS	1.0555	S	1.4555	S	1.181	S
YLR161W	-0.1095	-0.367	-0.3875	NS	-0.1225	NS	0.6625	S	1.067	S	1.181	S
YNR034W	-0.018	-0.4885	-0.133	NS	0.7615	NS	0.519	S	1.0875	S	1.18	S
YOR040W	0.0205	-0.772	0.24	NS	0.0735	NS	0.944	S	1.255	S	1.176	S
YDR476C	0.108	-0.217	-0.205	NS	0.143	NS	0.389	NS	0.511	S	1.175	S
YLR258W	0.257	0.086	0.232	NS	1.119	NS	1.6385	S	1.916	S	1.17	S
YJL142C	0.129	-0.101	0.072	NS	0.9325	S	1.2155	S	1.145	S	1.1675	S
YOL017W	0.078	0.128	0.289	NS	0.4585	NS	0.857	S	1.173	S	1.164	S
YKL163W	0.262	-0.0005	0.152	NS	0.997	S	0.713	NS	0.738	S	1.163	S
YOR152C	-0.0805	0.346	0.2635	NS	0.969	NS	0.993	S	1.129	S	1.158	S
YBR297W	0.06	0.4885	0.045	NS	0.585	NS	0.793	NS	0.9855	S	1.15	S
YNR076W	-0.492	-0.0555	0.1245	NS	0.088	NS	0.3805	S	0.8615	S	1.1495	S
YKR014C	0.075	-0.043	-0.09	NS	-0.1255	NS	0.6765	S	0.8165	S	1.1495	S
YJL079C	-0.068	0.0775	0.1565	NS	0.41	NS	0.979	S	0.997	S	1.149	S
YER163C	-0.2295	-0.253	-0.093	NS	-0.0945	NS	0.663	S	1.1245	S	1.148	S
YJL100W	0.446	0.6715	0.401	NS	1.022	S	1.195	S	1.459	S	1.147	S
YDL010W	0.0015	-0.1565	0.579	NS	0.2705	NS	0.871	S	1.0735	S	1.147	S
YBR253W	-0.2275	-0.43	0.137	NS	-0.145	NS	0.1335	NS	0.8505	S	1.147	S
YDR069C	0.0835	-0.147	0.011	NS	1.3525	S	0.805	S	1.0005	S	1.1425	S
YPL203W	0.074	0.145	0.026	NS	1.4155	S	1.2465	S	1.1665	S	1.142	S
YKL035W	0.093	0.1065	-0.153	NS	0.824	S	1.5325	S	1.43	S	1.139	S
YMR302C	0.115	-0.0825	-0.2875	NS	0.2285	NS	0.5305	S	0.559	S	1.137	S
YOR261C	-0.1165	-0.1165	0.0955	NS	0.09	NS	1.3205	S	1.7315	S	1.136	S
YJR100C	0.0705	-0.1185	-0.024	NS	-0.135	NS	0.146	NS	0.5755	S	1.136	S
YDR330W	0.0185	-0.094	0.076	NS	0.701	NS	1.0825	S	1.687	S	1.1355	S
YPR185W	0.267	0.078	0.002	NS	0.632	NS	1.119	S	0.8905	S	1.1305	S
YGL006W	0.077	0.2195	0.3645	NS	0.5255	NS	1.3195	S	0.8105	S	1.1275	S
YHR162W	-0.081	-0.052	0.1275	NS	0.809	S	0.7325	S	0.7555	S	1.1265	S
YLR324W	-0.278	0.6875	0.3075	NS	0.2355	NS	1.41	S	1.81	S	1.126	S
YOR328W	-0.055	-0.139	0.288	NS	0.3425	NS	0.6265	NS	0.8375	S	1.1235	S
YBL050W	-0.1285	-0.1945	0.2055	NS	0.294	NS	0.7345	S	1.3465	S	1.122	S
YHL002W	0.1435	-0.0485	0.023	NS	0.3015	NS	0.503	S	0.7815	S	1.122	S
YMR262W	-0.055	-0.131	0.037	NS	0.7465	NS	0.9445	S	1.271	S	1.116	S
YNL231C	-0.121	-0.163	0.049	NS	0.3775	NS	1.031	S	1.468	S	1.1155	S
YPL003W	0.028	0.0155	0.004	NS	0.6225	NS	0.8395	S	0.9865	S	1.114	S
YHL019C	0.2715	0.1165	0.338	NS	0.487	NS	0.717	S	0.773	S	1.111	S
YMR034C	0.0825	-0.238	0.535	NS	0.371	NS	0.6035	S	1.1255	S	1.107	S
YGR137W	0.214	-0.1795	-0.3515	NS	0.4155	NS	0.525	S	0.8575	S	1.105	S
YLR206W	-0.058	0.3735	0.255	NS	0.269	NS	0.79	S	0.7605	S	1.104	S
YDR387C	-0.367	-0.0285	0.011	NS	0.212	NS	0.484	S	0.5655	S	1.103	S
YJR039W	0.07	0.97	-0.004	NS	1.2405	S	0.769	S	1.88	S	1.101	S
YEL011W	0.134	0.129	-0.182	NS	0.7945	NS	1.731	S	1.6865	S	1.1005	S
YEL071W	0.189	-0.00600000000000001	-0.1755	NS	0.355	NS	0.7245	S	0.935	S	1.09	S
YKL146W	0.004	-0.458	0.131	NS	0.349	NS	0.737	S	1.184	S	1.089	S
YIR014W	0.099	0.158	0.2045	NS	0.959	S	1.481	NS	1.304	S	1.087	S
YER170W	0.16	0.143	0.091	NS	0.4535	S	0.3915	S	0.657	S	1.0845	S
YMR160W	0.09	0.384	0.336	NS	0.6215	NS	0.8605	S	1.263	S	1.083	S
YOR117W	-0.098	0.089	-0.118	NS	0.722	NS	1.04	S	0.969	S	1.082	S
YPR026W	0.102	0.174	0.0825	NS	1.7245	S	1.978	S	1.7415	S	1.0805	S
YDR183W	-0.198	-0.332	-0.238	NS	0.325	NS	0.6465	NS	1.1385	S	1.08	S
YIL062C	-0.146	-0.0865	0.093	NS	0.082	NS	0.817	S	0.9765	S	1.0795	S
YNL200C	0.33	-2.004	0.101	NS	1.9	S	1.018	S	1.3005	S	1.079	S
YPR125W	0.177	-0.1945	-0.236	NS	0.356	NS	0.583	S	1.168	S	1.0765	S
YBR250W	-0.632	0.785	0.1775	NS	0.6365	NS	1.1405	S	1.454	S	1.076	S
YDL146W	0.307	0.2815	0.0455	NS	1.255	S	1.054	S	0.722	S	1.073	S
YDL091C	-0.377	0.094	0.348	NS	0.4335	NS	0.87	S	1.0025	S	1.0705	S
YMR159C	0.161	0.005	0.2225	NS	-0.1645	NS	0.241	NS	0.515	S	1.0655	S
YLL058W	0.0095	-0.1085	0.115	NS	0.85	S	1.53	S	1.563	S	1.065	S
YER015W	0.285	-0.833	0.019	NS	0.0125	NS	0.68	S	0.887	S	1.063	S
YMR062C	0.25	0.231	-0.219	NS	1.5655	S	1.8935	S	1.297	S	1.0615	S
YIL075C	0.0895	0.266	-0.019	NS	0.416	NS	1.0475	S	0.7685	S	1.0615	S
YJR050W	-0.134	-0.1	0.0475	NS	0.219	NS	0.259	NS	1.047	S	1.061	S
YDL089W	-0.1955	0.0175	0.4395	NS	0.3975	NS	0.825	S	1.168	S	1.058	S
YDR168W	-0.1905	-0.2465	-0.255	NS	0.139	NS	0.456	S	1.1235	S	1.055	S
YHR164C	0.264	0.014	0.035	NS	0.15	NS	0.7225	S	0.684	S	1.055	S
YMR284W	-0.299	-0.7495	-0.4735	NS	0.113	NS	0.606	NS	0.467	S	1.0505	S
YIL152W	-0.1335	-0.0525	-0.178	NS	0.042	NS	0.602	S	0.8385	S	1.044	S
YOR130C	0.0235	0.0915	0.062	NS	1.217	S	1.6865	S	1.2145	S	1.0425	S
YLR030W	-0.1295	-0.4615	0.238	NS	0.351	NA	0.921	S	0.562	S	1.036	S
YDL180W	-0.017	0.292	0.398	NS	0.775	NS	1.5885	S	1.156	S	1.0335	S
YKL117W	-0.1015	-0.08	-0.0025	NS	0.183	NS	1.0005	S	1.1945	S	1.0325	S
YLR250W	0.0775	0.385	0.3395	NS	0.1685	NS	0.789	S	1.0655	S	1.027	S
YLR176C	-0.3685	-0.037	-0.163	NS	1.402	S	1.035	S	1.276	S	1.0265	S
YAL060W	-0.428	0.1815	0.0755	NS	0.7415	S	1.2215	S	1.226	S	1.023	S
YAR007C	0.307	0.092	0.014	NS	0.795	S	1.1545	S	1.371	S	1.021	S
YOR037W	-0.036	0.205	0.107	NS	0.175	NS	0.2335	NS	0.791	S	1.021	S
YDR295C	0.1285	0.062	0.2435	NS	0.2395	NS	0.6635	S	0.986	S	1.018	S
YIR011C	-0.064	-0.067	0.0115	NS	0.3045	NS	0.242	NS	0.879	S	1.0165	S
YPR047W	-0.0405	0.764	-0.2555	NS	0.753	S	1.367	S	1.0725	S	1.015	S
YDR246W	-0.093	-0.085	0.2775	NS	0.725	S	0.702	S	0.721	S	1.0135	S
YGR207C	-0.001	-0.114	0.2795	NS	0.1705	NS	0.777	S	1.189	S	1.013	S
YML032C	-0.1705	0.284	0.00649999999999998	NS	0.2665	NS	0.8595	S	0.9865	S	1.012	S
YGR205W	-0.0745	0.233	0.142	NS	0.541	NS	0.9545	S	0.894	S	1.008	S
YDR251W	-0.048	-0.1105	0.111	NS	0.482	NS	0.845	S	0.812	S	1.007	S
YDR342C	0.1755	0.2555	0.5125	NS	1.033	S	2.1885	S	1.066	S	1.0025	S
YLR157C-A	0.1495	-0.231	-0.124	NS	-0.236	NS	0.832	S	0.7045	S	0.994	S
YIR037W	0.2655	-0.0105	-0.2595	NS	0.688	S	0.721	S	0.512	S	0.99	S
YCL067C	-0.044	-0.03	0.041	NS	-0.058	NS	-0.0005	NS	1.0445	S	0.9885	S
YKL064W	-0.1515	-0.09	0.0385	NS	0.135	NS	0.544	S	0.648	S	0.987	S
YDR532C	0.00800000000000001	0.071	-0.3	NS	-0.1685	NS	0.255	NS	1.3155	S	0.9865	S
YGL161C	-0.301	0.2555	0.3275	NS	0.4405	NS	0.933	S	0.941	S	0.985	S
YCR020C	-0.0254999999999999	-0.201	0.44	NS	0.538	S	0.3405	NS	0.797	S	0.984	S
YDR350C	-0.05	-0.32	-0.3925	NS	0.364	NS	0.3965	S	1.089	S	0.982	S
YLR128W	0.5565	0.1345	0.119	NS	0.201	NS	0.6645	S	0.956	S	0.98	S
YGL004C	0.042	-0.0005	0.068	NS	0.296	NS	0.6575	S	0.727	S	0.98	S
YOR124C	0.0425	-0.119	-0.04	NS	0.0025	NS	0.7195	S	1.093	S	0.9785	S
YMR244C-A	-0.245	-0.1635	0.0585	NS	-0.6545	NS	0.251	NS	0.325	S	0.978	S
YDR255C	-0.1115	0.003	-0.29	NS	0.702	S	0.979	S	1.038	S	0.976	S
YNL097C	-0.145	-0.2745	0.1845	NS	0.068	NS	0.3065	NS	1.048	S	0.9735	S
YKL210W	0.0615	0.042	-0.248	NS	0.553	NS	0.5175	S	0.88	S	0.973	S
YFR015C	0.023	0.3035	0.5925	NS	0.474	NS	1.1145	S	1.005	S	0.9725	S
YHL010C	-0.257	0.2875	0.2065	NS	0.647	S	1.142	S	1.1765	S	0.97	S
YHR037W	0.25	-0.05	-0.168	NS	0.145	NS	0.534	S	0.605	S	0.97	S
YBR149W	0.1555	-0.0275	-0.0935	NS	0.8355	S	1.204	S	1.135	S	0.9685	S
YIL172C	-0.051	-0.4105	-0.1025	NS	0.2345	NS	0.849	S	0.895	S	0.9685	S
YFL020C	-0.2465	-0.0895	0.282	NS	0.143	NS	0.6145	S	0.776	S	0.968	S
YDR368W	0.3445	0.00399999999999999	-0.0585	NS	0.7075	S	0.929	S	1.2325	S	0.967	S
YLR097C	-0.127	-0.183	-0.043	NS	0.42	NS	0.6935	S	0.973	S	0.967	S
YPR154W	0.2175	-0.257	-0.282	NS	0.364	NS	0.358	NS	0.6625	S	0.965	S
YMR110C	0.21	0.1445	0.0155	NS	0.7835	S	1.2395	S	1.257	S	0.961	S
YOL055C	0.063	0.4	-0.1	NS	0.5165	NS	0.835	S	1.141	S	0.961	S
YDR135C	-0.021	0.2455	0.6665	NS	0.5305	NS	1.0225	S	1.2985	S	0.9595	S
YOL018C	-0.2345	0.004	0.1045	NS	0.222	NS	0.714	S	0.8085	S	0.9595	S
YGR100W	-0.2035	-0.154	0.148	NS	0.09	NS	0.7485	S	0.6145	S	0.958	S
YOR041C	-0.082	0.091	0.4295	NS	-0.086	NA	-0.252	NS	0.855	S	0.955	S
YPR024W	-0.003	0.301	0.317	NS	0.228	NS	0.88	S	0.779	S	0.9545	S
YGR111W	0.175	0.227	-0.044	NS	0.2985	NS	0.938	S	0.948	S	0.954	S
YMR087W	0.12	0.1915	0.351	NS	1.2085	NS	1.241	S	1.421	S	0.9525	S
YHR071W	-0.048	0.176	0.2175	NS	1.578	S	1.6605	S	1.475	S	0.949	S
YPL057C	0.391	0.596	0.2355	NS	0.1355	NS	-0.0315	NS	0.679	S	0.947	S
YMR113W	-0.015	-0.113	-0.048	NS	0.087	NS	0.351	S	0.8165	S	0.9435	S
YDR261C-C	-0.149	-0.225	0.0415	NS	-0.1005	NS	0.3695	NS	0.462	S	0.9415	S
YPL164C	0.1095	0.0525	-0.134	NS	0.539	NS	0.513	NS	1.092	S	0.938	S
YOL009C	0.069	0.479	0.057	NS	0.2555	NS	0.59	NS	0.6195	S	0.937	S
YLR090W	-0.1275	-0.0725	0.0825	NS	0.186	NS	0.6095	S	0.9	S	0.9355	S
YHR090C	-0.179	-0.32	-0.146	NS	-0.2955	NS	0.2205	NS	0.5465	S	0.932	S
YOL050C	-0.488	0.04	0.012	NS	0.724	NA	0.103	NS	1.105	S	0.932	S
YMR140W	-0.119	0.038	0.133	NS	0.535	NS	0.6055	NS	0.7515	S	0.93	S
YJR045C	0.1515	-0.02	-0.00949999999999999	NS	0.6655	NS	0.54	S	1.129	S	0.9285	S
YEL047C	0.1005	0.0155	0.0045	NS	0.434	NS	0.717	S	0.828	S	0.9285	S
YAL055W	-0.194	-0.046	-0.017	NS	-0.311	NS	0.402	NS	1.032	S	0.924	S
YJL082W	0.122	-0.0175	-0.019	NS	0.7725	NS	0.162	NS	0.637	S	0.922	S
YMR111C	-0.0015	-0.349	0.021	NS	0.1135	NS	0.873	S	1.3365	S	0.921	S
YPR134W	-0.135	-0.0365	0.116	NS	-0.0775	NS	0.598	S	0.777	S	0.92	S
YIL087C	0.18	-0.0325	-0.174	NS	0.9255	S	0.74	S	0.8305	S	0.918	S
YJR109C	-0.1715	-0.0155	0.0085	NS	2.081	S	2.009	S	1.4825	S	0.917	S
YNL157W	0.045	0.1055	0.3695	NS	0.1945	NS	0.576	S	0.885	S	0.917	S
YBL058W	0.0195	0.0875	-0.14	NS	0.2845	NS	0.7625	S	0.9805	S	0.9165	S
YMR051C	-0.163	-0.281	-0.1655	NS	-0.059	NS	0.593	S	0.522	S	0.9165	S
YJL068C	0.361	0.197	-0.2595	NS	1.049	S	1.049	S	1.163	S	0.916	S
YHL046C	-0.1065	-0.0665	0.3915	NS	0.269	NS	0.388	S	0.671	S	0.9145	S
YHR183W	0.11	0.006	-0.1705	NS	0.2275	NS	0.1235	NS	0.782	S	0.9115	S
YIR007W	0.025	-0.121	-0.204	NS	0.755	NS	0.918	S	0.993	S	0.911	S
YDR169C	-0.0045	-0.103	0.0005	NS	0.228	NS	0.3645	S	0.546	S	0.911	S
YKL007W	-0.1375	-0.376	0.039	NS	0.3785	NS	0.8645	S	0.8025	S	0.9095	S
YPR184W	0.1335	-0.097	-0.0365	NS	0.08	NS	1.159	S	1.2275	S	0.9055	S
YNL215W	-0.03	0.0025	-0.179	NS	-0.1625	NS	0.0965	NS	0.393	S	0.903	S
YCL057W	0.176	-0.026	0.003	NS	0.3095	NS	1.011	S	1.1125	S	0.893	S
YHR175W	0.0515	0.205	0.1785	NS	0.167	NS	0.2345	NS	0.554	S	0.891	S
YCL055W	-0.2085	-0.2705	-0.1255	NS	-0.068	NS	0.342	NS	0.743	S	0.891	S
YBR139W	-0.0295	0.086	0.2095	NS	0.615	NS	1.3615	S	1.4445	S	0.8905	S
YMR152W	-0.037	0.013	-0.1485	NS	0.7485	NS	0.929	S	1.0945	S	0.889	S
YCR007C	-0.242	-0.1135	-0.162	NS	-0.0795	NS	0.6585	S	0.7625	S	0.887	S
YJL023C	-0.302	-0.349	0.237	NS	0.36	NS	0.3385	NS	0.792	S	0.887	S
YER119C	0.108	0.5305	0.066	NS	0.2535	NS	1.292	S	1.496	S	0.8865	S
YER065C	-0.096	-0.067	0.234	NS	0.595	NS	0.677	S	0.829	S	0.885	S
YBR199W	-0.012	0.2275	0.5795	NS	0.232	NS	0.9645	S	1.233	S	0.882	S
YLL051C	-0.0835	0.328	0.6315	NS	0.362	NS	0.4345	S	0.521	S	0.878	S
YNL064C	0.027	0.028	0.011	NS	0.492	NS	0.033	NS	0.528	S	0.8765	S
YBR148W	-0.228	0.5605	0.1655	NS	-0.223	NS	1.1435	S	1.786	S	0.874	S
YER041W	-0.1475	-0.024	0.0865	NS	-0.0255	NS	0.401	NS	0.248	S	0.874	S
YDR077W	-0.048	-0.079	0.183	NS	0.147	NS	0.6	S	0.956	S	0.8715	S
YBR233W	-0.1035	-0.0705	0.1315	NS	0.4525	NS	0.705	S	0.9555	S	0.869	S
YPL087W	-0.1295	-0.076	0.359	NS	0.471	NS	1.3885	S	1.324	S	0.8675	S
YKL051W	-0.0845	0.0535	0.2095	NS	0.537	NS	0.689	S	0.997	S	0.866	S
YJR091C	-0.0125	0.6515	0.4845	NS	-0.1615	NS	0.8075	S	1.049	S	0.8645	S
YKR018C	-0.0165	0.127	-0.036	NS	0.35	NS	0.763	S	0.6605	S	0.863	S
YJL221C	0.0705	#NUM!	0.115	NS	0.228	NS	0.687	S	1.381	S	0.861	S
YBR230C	-0.044	-0.1865	0.0425	NS	1.1435	S	1.2235	S	1.1115	S	0.8605	S
YER133W	0.103	0.156	0.097	NS	0.0605	NS	0.259	NS	0.5925	S	0.858	S
YIL056W	0.1045	-0.0345	0.034	NS	0.7605	S	0.9315	S	1.3445	S	0.8565	S
YKL206C	0.0875	-0.3305	-0.162	NS	0.634	S	1.265	S	0.917	S	0.856	S
YMR059W	0.1595	-0.32	-0.2935	NS	-0.105	NS	0.22	NS	0.762	S	0.856	S
YGR236C	0.0945	-0.126	-0.145	NS	-0.156	NA	0.824	NS	0.707	S	0.853	S
YCR107W	0.0755	0.0565	0.2445	NS	0.5715	S	0.9045	S	1.369	S	0.8525	S
YLR037C	0.426	-0.23	0.1465	NS	0.335	NS	0.5465	S	0.8805	S	0.852	S
YHR004C	0.0035	0.071	0.0835	NS	0.4755	NS	0.9745	S	1.0745	S	0.851	S
YFL028C	-0.2115	0.055	-0.0045	NS	0.374	NS	0.545	S	0.8925	S	0.847	S
YGL013C	0.5185	0.0505	-0.1145	NS	0.5795	S	0.9355	S	1.197	S	0.8435	S
YOR057W	-0.0325	0.246	0.157	NS	0.2305	NS	0.649	S	1.1165	S	0.843	S
YAR019C	-0.622	-0.305	0.2065	NS	1.105	NS	0.749	S	0.986	S	0.837	S
YMR304W	-0.314	0.243	0.052	NS	0.2795	NS	0.8445	S	0.6955	S	0.837	S
YLR394W	0.0405	-0.297	-0.2575	NS	0.3455	NS	0.703	S	1.096	S	0.8365	S
YEL049W	-0.1445	-0.087	0.112	NS	-0.0785	NS	-0.1475	NS	0.7475	S	0.836	S
YJL171C	0.03	0.324	0.216	NS	-0.1405	NS	0.384	NS	0.732	S	0.8355	S
YFL062W	-0.229	0.102	0.3225	NS	0.2365	NS	0.5115	S	1.166	S	0.833	S
YJL206C	0.9	-0.1245	0.138	NS	0.1675	NS	-0.001	NS	1.076	S	0.833	S
YLL001W	-0.2525	0.041	-0.138	NS	0.299	NS	0.7545	S	0.802	S	0.8305	S
YDR504C	0.136	-0.3625	0.1585	NS	0.6865	S	1.087	S	0.986	S	0.829	S
YNL159C	-0.28	0.0365	-0.046	NS	0.444	NS	0.6275	S	0.94	S	0.828	S
YJL139C	-0.018	0.111	0.2955	NS	-0.016	NS	0.297	NS	0.612	S	0.828	S
YIR029W	-0.008	0.167	0.236	NS	-0.208	NS	0.3395	NS	0.605	S	0.824	S
YNL003C	0.093	0.064	-0.127	NS	0.172	NS	0.4445	S	0.8275	S	0.8215	S
YGL130W	-0.2045	0.12	-0.155	NS	-0.081	NS	0.4335	S	0.666	S	0.819	S
YNR035C	0.04	0.187	-0.2205	NS	0.528	NS	0.58	S	0.811	S	0.8175	S
YDR270W	0.306	0.48	0.8515	NS	0.427	NS	1.174	S	1.3355	S	0.815	S
YGR009C	-0.1735	0.161	0.163	NS	0.0015	NS	0.927	S	1.1095	S	0.8115	S
YER138C	-0.149	-0.295	-0.1345	NS	-0.225	NS	0.1795	NS	0.486	S	0.811	S
YJR122W	-0.00349999999999999	0.089	0.189	NS	0.711	NS	1.0575	S	0.95	S	0.8095	S
YBR026C	-0.0245	-0.1215	-0.127	NS	0.3235	NS	0.759	S	0.7715	S	0.807	S
YLR199C	0.0565	-0.1755	-0.233	NS	0.726	S	0.5745	S	1.0785	S	0.8035	S
YHR135C	-0.183	-0.154	0.139	NS	0.152	NS	0.5115	S	0.632	S	0.8035	S
YPR042C	0.1685	0.488	0.522	NS	-0.022	NS	0.3835	NS	0.724	S	0.803	S
YCL052C	0.039	-0.1565	0.017	NS	0.4275	NS	0.698	S	0.846	S	0.7995	S
YOR089C	-0.0235	-0.00950000000000001	-0.0015	NS	0.018	NS	0.3595	NS	1.018	S	0.799	S
YJL128C	-0.0315	-0.151	0.109	NS	0.534	S	0.9415	S	0.8225	S	0.797	S
YNL027W	-0.125	0.212	-0.0455	NS	0.217	NS	0.339	NS	0.73	S	0.797	S
YGL242C	-0.372	-0.336	-0.1215	NS	-0.147	NS	0.3995	NS	0.742	S	0.792	S
YEL062W	-0.123	0.282	-0.057	NS	0.3485	NS	0.508	S	0.672	S	0.7915	S
YOR256C	0.0275	0.135	0.3855	NS	0.097	NS	0.818	S	1.1145	S	0.7845	S
YDR335W	-0.215	0.012	-0.2335	NS	0.094	NS	0.611	S	0.796	S	0.783	S
YOL073C	0.208	0.2295	0.4775	NS	1.104	NS	0.6835	S	0.75	S	0.783	S
YLL023C	0.011	0.1835	0.1605	NS	0.2205	NS	0.744	S	0.6195	S	0.782	S
YBR052C	-0.232	0.014	0.0675	NS	0.1115	NS	0.8405	S	0.8855	S	0.7795	S
YER058W	-0.04	0.0725	0.1445	NS	-0.0415	NS	0.3785	NS	0.388	S	0.774	S
YHR027C	0.035	0.3395	-0.073	NS	0.254	NS	0.851	S	0.681	S	0.772	S
YIL108W	0.311	0.097	0.0165	NS	0.378	NS	0.7865	S	0.7895	S	0.77	S
YOR076C	0.0505	-0.074	-0.001	NS	-0.0235	NS	0.131	NS	0.654	S	0.77	S
YER051W	-0.0295	0.048	0.055	NS	0.419	NS	0.522	S	0.7935	S	0.767	S
YGL002W	0.243	0.201	0.203	NS	0.237	NS	0.5375	S	0.888	S	0.763	S
YNR001C	-0.0115	0.123	0.0165	NS	0.174	NS	0.852	S	0.907	S	0.7595	S
YMR197C	-0.1105	-0.3445	-0.104	NS	0.0305	NS	0.459	NS	0.871	S	0.759	S
YOR267C	-0.0465	0.237	0.31	NS	0.5815	NS	1.164	S	1.3345	S	0.758	S
YIL124W	-0.0245	-0.0475	0.0125	NS	0.7875	S	0.829	S	0.8665	S	0.757	S
YFR042W	0.36	-0.002	0.228	NS	0.453	NS	1.2	S	0.795	S	0.7555	S
YGR201C	0.0465	-0.0785	0.049	NS	0.231	NS	0.53	S	0.448	S	0.755	S
YDR122W	-0.1695	0.0185	-0.0445	NS	0.3595	NS	0.736	S	0.721	S	0.7485	S
YMR252C	0.115	0.238	0.287	NS	0.6085	NS	0.753	S	0.66	S	0.748	S
YLR254C	-0.202	-0.2325	0.1755	NS	-0.406	NS	-0.0075	NS	0.9	S	0.748	S
YHR200W	0.1245	-0.05	-0.0815	NS	0.344	NS	0.742	S	0.746	S	0.747	S
YMR089C	0.00900000000000001	0.028	-0.1135	NS	0.2115	NS	0.6975	S	0.608	S	0.742	S
YFL027C	-0.241	-0.203	-0.00900000000000001	NS	0.3245	NS	0.479	S	0.4895	S	0.741	S
YER130C	0.252	0.197	-0.0205	NS	-0.0645	NS	0.2195	NS	0.5795	S	0.74	S
YDR257C	-0.101	0.33	0.174	NS	0.27	NS	0.452	S	0.671	S	0.738	S
YKL093W	0.193	0.266	0.193	NS	0.7355	NS	0.7485	NS	1.452	S	0.734	S
YKR002W	0.034	0.0055	-0.174	NS	0.3865	NS	0.754	S	1.088	S	0.7335	S
YGR048W	0	0.167	0.1895	NS	0.64	NS	1.0565	S	0.9725	S	0.7335	S
YOR219C	-0.2255	0.2015	0.5975	NS	0.1895	NS	0.5635	S	0.928	S	0.7265	S
YGL185C	-0.017	-0.12	-0.1915	NS	0.115	NS	0.222	NS	0.512	S	0.723	S
YMR002W	0.282	0.18	0.1	NS	0.5985	NS	0.648	S	0.7635	S	0.722	S
YHR086W	-0.1775	0.053	0.213	NS	0.0485	NS	0.519	NS	0.6085	S	0.7195	S
YDR175C	0.384	-0.0705	0.018	NS	-0.0115	NS	0.2995	NS	0.8085	S	0.711	S
YOR303W	0.0255	0.368	-0.0495	NS	1.3025	S	1.1845	S	0.7675	S	0.7085	S
YGL005C	-0.058	-0.0415	0.1	NS	-0.304	NS	0.6215	NS	0.478	S	0.703	S
YGL252C	-0.158	0.04	0.013	NS	0.0975	NS	0.335	NS	0.76	S	0.701	S
YBR254C	-0.118	-0.011	-0.178	NS	-0.0905	NS	0.182	NS	0.698	S	0.7005	S
YHL044W	-0.0385	0.335	0.329	NS	0.2525	NS	0.921	S	0.7245	S	0.6995	S
YNR051C	0.173	0.17	-0.194	NS	-0.15	NS	0.492	NS	0.78	S	0.698	S
YGL003C	-0.2315	-0.178	0.052	NS	0.299	NS	0.57	S	0.5805	S	0.696	S
YNL239W	0.288	0.1445	-0.3475	NS	0.573	S	0.451	S	0.569	S	0.696	S
YLL028W	0.0985	-0.095	-0.0685	NS	0.4005	NS	0.6095	S	0.805	S	0.695	S
YGR284C	-0.1675	0.01	0.307	NS	0.0615	NS	0.746	S	0.647	S	0.694	S
YJL180C	-0.0165	-0.075	-0.1265	NS	0.313	NS	0.585	S	0.5855	S	0.69	S
YBR035C	-0.317	-0.0865	0.028	NS	0.2275	NS	0.6795	S	0.9635	S	0.6855	S
YML125C	0.088	0.441	0.3835	NS	-0.21	NS	0.5035	S	0.795	S	0.6825	S
YIL157C	0.0665	0.1275	0.0425	NS	0.8515	NS	0.705	S	1.0045	S	0.6805	S
YLR006C	0.276	-0.039	-0.014	NS	0.314	NS	0.644	S	1.142	S	0.68	S
YHR101C	-0.0915	0.3865	0.173	NS	0.4465	NS	0.7395	S	1.2585	S	0.677	S
YHR106W	-0.2525	0.07	-0.095	NS	0.1685	NS	0.492	S	0.918	S	0.677	S
YPR023C	-0.0635	0.101	-0.0345	NS	0.2165	NS	0.666	S	0.519	S	0.6735	S
YLR201C	0.285	-0.206	-0.082	NS	0.64	S	0.4405	S	0.5525	S	0.673	S
YCR010C	-0.11	-0.063	0.1515	NS	0.014	NA	0.342	S	0.691	S	0.6695	S
YDL006W	-0.254	-0.1835	0.0315	NS	0.333	NS	0.8265	S	0.903	S	0.669	S
YDR304C	0.2195	0.1695	0.4505	NS	0.0345	NS	0.5035	NS	0.8525	S	0.6625	S
YJL131C	0.005	-0.552	0.229	NS	0.1765	NS	0.5795	S	0.758	S	0.659	S
YGL250W	-0.2695	-0.025	-0.1405	NS	0.2605	NS	0.7455	S	0.992	S	0.658	S
YNR049C	-0.154	0.104	0.307	NS	0.9435	NS	0.5375	NS	0.826	S	0.657	S
YML069W	-0.276	0.1205	0.174	NS	0.119	NS	0.53	S	0.931	S	0.651	S
YML049C	0.132	-0.395	-0.1135	NS	0.4065	NS	0.8025	S	0.8315	S	0.648	S
YGR038C-A	-0.153	-0.2775	-0.146	NS	-0.042	NS	0.569	S	0.76	S	0.647	S
YIR032C	0.0505	-0.2395	0.018	NS	0.3595	NS	0.8625	S	0.691	S	0.647	S
YJL154C	-0.1835	-0.268	-0.216	NS	0.2555	NS	0.7975	S	0.679	S	0.639	S
YKL121W	0.183	-0.004	0.5195	NS	0.635	NS	1.0685	S	0.942	S	0.638	S
YPR040W	-0.0635	0.106	-0.059	NS	0.29	NS	0.081	NS	0.837	S	0.637	S
YLR028C	-0.073	0.069	-0.0675	NS	0.208	NS	0.5305	S	0.437	S	0.633	S
YOR075W	-0.0405	-0.1225	0.1615	NS	0.056	NS	0.138	NS	0.6995	S	0.633	S
YMR060C	-0.0785	-0.165	-0.0305	NS	-0.0795	NS	0.2795	NS	0.4995	S	0.62	S
YPL106C	0.1675	0.0925	-0.157	NS	0.4385	NS	0.4545	S	0.553	S	0.619	S
YDL126C	-0.1445	-0.067	0.0275	NS	0.303	NS	0.629	S	0.455	S	0.6175	S
YER095W	0.108	0.26	0.259	NS	1.054	S	1.032	S	0.6175	S	0.615	S
YJL003W	0.2055	-0.0775	-0.1095	NS	0.088	NS	0.2765	NS	0.546	S	0.614	S
YLR417W	-0.1565	0.142	0.077	NS	0.3835	NS	0.653	S	0.7915	S	0.611	S
YJR159W	0.228	0.021	0.12	NS	0.468	S	1.175	S	0.191	S	0.608	S
YCR011C	-0.1005	0.022	0.4765	NS	0.3015	NS	0.9315	S	1.087	S	0.6035	S
YGR021W	0.3845	0.172	0.4315	NS	0.786	NS	1.274	S	1.054	S	0.602	S
YGR006W	0.242	0.012	-0.1075	NS	0.2475	NS	0.6855	S	0.9435	S	0.5985	S
YOR353C	0.0615	0.0045	-0.0135	NS	0.325	NS	0.5435	S	0.5525	S	0.5985	S
YGL178W	0.0835	-0.1505	-0.095	NS	0.2155	NS	0.488	NS	0.5405	S	0.5965	S
YEL072W	0.2485	0.201	-0.503	NS	-0.604	NS	1.286	S	0.899	S	0.5925	S
YBR228W	0.214	-0.227	-0.0195	NS	0.162	NS	0.1485	NS	0.694	S	0.591	S
YKL100C	0.055	0.219	0.3215	NS	0.5955	NS	0.955	S	0.961	S	0.577	S
YDR195W	0.1	0.312	0.0125	NS	0.329	NS	0.499	S	0.5605	S	0.577	S
YML070W	0.0385	0.1615	-0.2545	NS	0.5205	NS	0.8285	S	0.9805	S	0.563	S
YKL039W	0.18	0.287	0.537	NS	0.879	NS	0.9	S	1.197	S	0.5615	S
YBR068C	-0.0920000000000001	0.217	0.413	NS	0.451	NS	0.566	S	0.833	S	0.5585	S
YDR236C	-0.17	0.18	0.263	NS	0.2245	NS	0.5185	S	0.612	S	0.5555	S
YPR075C	0.058	0.3365	0.686	NS	0.1335	NS	0.942	NS	0.6525	S	0.55	S
YML110C	-0.103	0.182	-0.0545	NS	0.3515	NS	0.4645	S	0.5875	S	0.549	S
YGL208W	-0.054	-0.2335	-0.04	NS	0.198	NS	0.378	NS	0.6305	S	0.549	S
YOR275C	0.385	0.08	-0.093	NS	0.4	NS	0.483	S	0.9235	S	0.544	S
YNL130C	-0.1535	-0.109	0.1325	NS	0.181	NS	0.6385	S	0.7875	S	0.543	S
YCL043C	0.102	0.2435	0.526	NS	0.6515	NS	0.8275	S	1.281	S	0.5385	S
YHR091C	0.009	0.021	0.402	NS	0.29	NS	0.653	S	0.688	S	0.5335	S
YFR045W	0.1055	0.002	0.049	NS	0.9425	S	0.524	S	0.576	S	0.5305	S
YLR072W	-0.0505	0.0465	0.004	NS	0.1615	NS	0.5165	S	0.563	S	0.529	S
YKL045W	0.1905	0.1785	0.2105	NS	-0.098	NS	0.216	NS	0.445	S	0.527	S
YDR479C	-0.1105	0.106	0.1765	NS	0.581	NS	0.888	S	1.138	S	0.52	S
YER101C	0.019	-0.092	-0.1315	NS	0.2985	NS	0.4125	S	0.672	S	0.5115	S
YGR062C	0.1785	0.065	0.139	NS	0.8285	S	0.456	NS	0.6605	S	0.511	S
YBL040C	-0.00799999999999995	0.134	0.297	NS	0.2465	NS	0.526	S	0.824	S	0.509	S
YCR066W	-0.129	-0.014	0.023	NS	0.2675	NS	0.6665	S	1.005	S	0.508	S
YGL036W	-0.1725	-0.178	-0.0845	NS	-0.049	NS	0.6815	NA	0.659	S	0.5	S
YDR105C	0.203	0.176	0.2235	NS	0.408	NS	0.5105	NS	0.631	S	0.499	S
YFL033C	0.0015	0.025	-0.095	NS	0.312	NS	0.7495	S	0.539	S	0.495	S
YPR145W	-0.035	0.01	-0.018	NS	0.5195	NS	0.898	S	0.906	S	0.493	S
YOL100W	0.334	-0.074	-0.085	NS	0.1315	NS	0.5385	S	0.429	S	0.49	S
YJR001W	0.2025	0.4155	0.505	NS	0.411	NS	0.578	S	0.499	S	0.481	S
YBL056W	-0.216	0.0455	-0.148	NS	0.1345	NS	0.4555	S	0.9	S	0.4765	S
YOR113W	-0.14	-0.469	0.015	NS	0.373	NS	0.8185	S	0.512	S	0.4765	S
YOL088C	0.0005	0.215	0.123	NS	0.32	NS	0.622	S	0.689	S	0.472	S
YGL142C	-0.123	0.096	0.3695	NS	0.314	NS	0.845	S	0.761	S	0.4675	S
YPL159C	0.605	0.152	-0.015	NS	0.5855	NS	0.491	S	0.787	S	0.467	S
YJL165C	0.206	0.392	0.5475	NS	-0.205	NS	0.4075	S	0.5835	S	0.465	S
YBR109C	0.068	-0.163	-0.175	NS	0.2585	NS	0.3145	NS	0.529	S	0.452	S
YNL212W	0.037	0.0695	0.117	NS	0.154	NS	0.4085	S	0.667	S	0.445	S
YIL088C	0.041	0.1975	0.2295	NS	0.319	NS	0.6695	S	0.518	S	0.428	S
YDR456W	0.1475	0.2235	0.4415	NS	0.1445	NS	0.7535	S	0.7595	S	0.4215	S
YLR001C	-0.1005	0.1795	0.351	NS	0.225	NS	0.771	S	0.881	S	0.376	S
YIL017C	0.1755	0.21	0.1545	NS	0.39	NS	0.753	NS	1.022	S	0.333	S
YJR110W	-0.031	0.0275	-0.0125	NS	0.423	NS	0.467	S	0.521	S	0.33	S
YCR072C	0.406	0.1355	-0.1705	NS	-0.486	NS	-1.8125	S	-1.4145	S	0.077	S
YNR012W	0.118	0.087	-0.3305	NS	-0.7725	NS	-1.574	S	-0.954	S	-0.22	S
YNL308C	-0.055	0.086	0.156	NS	-1.0435	S	-1.388	S	-1.48	S	-0.262	S
YOL010W	-0.3255	-0.2195	-0.116	NS	-1.036	NS	-1.4695	S	-1.441	S	-0.266	S
YER156C	0.017	0.086	-0.389	NS	-1.446	S	-1.094	S	-2.357	S	-0.279	S
YOR166C	-0.07	-0.1195	-0.2585	NS	-0.0575	NS	-0.424	NS	-0.773	S	-0.342	S
YBR141C	-0.157	0.003	-0.2745	NS	-0.602	NS	-0.818	S	-0.278	S	-0.346	S
YDR020C	0.263	0.4055	-0.0575	NS	-0.4645	NS	-0.363	NS	-0.543	S	-0.362	S
YNL201C	-0.208	0.1355	-0.2105	NS	-0.246	NS	-0.56	S	-0.892	S	-0.382	S
YML006C	0.3435	-0.2905	-0.3355	NS	-0.298	NS	-0.527	NS	-0.64	S	-0.417	S
YKL116C	0.0345	-0.085	-0.1055	NS	-0.1225	NS	-0.526	S	-0.5895	S	-0.435	S
YOR372C	0.193	0.095	-0.3155	NS	-0.138	NS	-0.484	NS	-0.392	S	-0.4445	S
YLR129W	-0.13	0.3	-0.0855	NS	-0.7695	NS	-1.484	S	-1.895	S	-0.449	S
YLR449W	0.0035	0.1645	0.021	NS	-0.3835	NS	-1.046	S	-1.7135	S	-0.45	S
YKL132C	-0.121	-0.117	-0.124	NS	0.095	NS	-0.635	S	-0.798	S	-0.451	S
YJL109C	0.1615	0.152	-0.202	NS	-1.02	NS	-1.737	S	-1.135	S	-0.461	S
YOL125W	-0.081	0.162	0.0275	NS	-0.742	NS	-0.659	S	-1.5025	S	-0.469	S
YKL205W	-0.199	-0.017	-0.2245	NS	-0.1335	NS	-0.2335	NS	-0.622	S	-0.469	S
YLL032C	-0.1545	-0.19	-0.326	NS	-0.284	NS	-0.578	S	-0.592	S	-0.4695	S
YNL068C	-0.005	-0.143	-0.032	NS	-0.593	NS	-0.789	S	-0.968	S	-0.493	S
YHR062C	0.0825	0.1265	-0.1765	NS	-0.294	NS	-0.384	NS	-1.0805	S	-0.4935	S
YGR123C	0.1205	-0.1185	-0.223	NS	-0.341	NS	-1.5695	S	-2.154	S	-0.498	S
YER111C	-0.0375	0.529	-0.045	NS	0.1015	NS	-0.2095	NS	-0.818	S	-0.517	S
YOR212W	-0.3135	-0.159	-0.2405	NS	-0.251	NS	-0.391	NS	-0.6995	S	-0.5235	S
YHR081W	-0.0155	-0.1095	0.2075	NS	-0.558	NS	-0.584	S	-0.978	S	-0.536	S
YLR059C	0.017	-0.087	-0.297	NS	-0.253	NS	-0.408	NS	-0.638	S	-0.5455	S
YMR036C	-0.0145	0.2985	0.0245	NS	-0.193	NS	-0.6545	S	-0.532	S	-0.5475	S
YLR114C	-0.1115	0.4305	-0.1165	NS	-0.2615	NS	-0.412	S	-0.717	S	-0.55	S
YNL065W	-0.025	-0.37	-0.2	NS	-0.229	NS	-0.656	S	-0.932	S	-0.554	S
YJL033W	0.007	0.146	-0.0505	NS	-0.796	NS	-1.2205	S	-1.215	S	-0.554	S
YEL048C	-0.2095	0.073	-0.0875	NS	-0.7115	NS	-1.144	S	-1.4455	S	-0.555	S
YNL244C	0.084	-0.343	0.211	NS	-0.1365	NS	-0.6095	S	-0.785	S	-0.568	S
YMR305C	0.1245	0.212	0.4365	NS	-0.347	NS	-0.7155	S	-0.9505	S	-0.581	S
YKL043W	0.2505	0.1755	0.517	NS	0.884	NS	-0.1575	NS	-0.527	S	-0.586	S
YOL115W	-0.019	-0.174	-0.141	NS	-0.542	NS	-0.496	S	-0.3905	S	-0.5865	S
YOR390W	-0.033	-0.086	0.2285	NS	-0.314	NS	-0.3755	NS	-0.4595	S	-0.59	S
YBR162W-A	0.0425	0.1715	-0.332	NS	-0.5065	NS	-0.7605	S	-0.469	S	-0.598	S
YLR380W	0.179	-0.052	-0.486	NS	0.1305	NS	-0.6785	NS	-0.727	S	-0.599	S
YJR030C	0.238	-0.317	0.17	NS	-0.2885	NS	-0.5215	S	-0.761	S	-0.607	S
YLR022C	-0.1615	-0.131	0.0925	NS	-0.54	NS	-0.627	S	-0.5345	S	-0.6095	S
YBR242W	-0.0735	0.1885	0.0385	NS	-0.448	NS	-1.231	S	-0.9675	S	-0.611	S
YLR229C	0.0165	0.00900000000000001	-0.1535	NS	0.3305	NS	-0.57	S	-0.737	S	-0.6115	S
YJR066W	-0.595	-0.2305	-0.077	NS	-0.275	NS	-0.52	S	-0.77	S	-0.615	S
YJL187C	-0.0185	0.132	0.0285	NS	-0.148	NS	-0.4255	S	-0.893	S	-0.6155	S
YKL021C	0.052	-0.0375	-0.1235	NS	-0.4245	NS	-0.766	S	-1.001	S	-0.621	S
YMR063W	0.053	0.1125	0.212	NS	-0.503	NS	-0.401	NS	-0.651	S	-0.6215	S
YGL226C-A	0.1005	-0.1985	-0.0645	NS	0.196	NS	-0.206	NS	-0.4245	S	-0.642	S
YGR027C	0.012	-0.162	-0.2025	NS	-0.2645	NS	-0.61	S	-0.67	S	-0.6465	S
YNL111C	0.196	0.0485	-0.435	NS	-1.2165	NS	-2.7895	S	-0.778	S	-0.648	S
YCL063W	0.158	-0.4705	-0.282	NS	-0.483	NS	-0.535	S	-0.987	S	-0.651	S
YPL199C	0.0735	-0.143	-0.135	NS	-0.3245	NS	-0.595	S	-0.6825	S	-0.662	S
YOR253W	0.042	-0.104	-0.164	NS	-0.269	NS	-0.317	NS	-0.592	S	-0.662	S
YLR067C	-0.0745	-0.186	-0.154	NS	-0.3775	NS	-0.415	S	-0.752	S	-0.664	S
YPL255W	-0.352	-0.107	0.014	NS	-0.498	NS	-0.78	S	-0.607	S	-0.6645	S
YML126C	0.0525	-0.083	-0.2855	NS	0.133	NS	-0.4575	S	-0.8715	S	-0.668	S
YMR001C	-0.0055	0.065	-0.34	NS	-0.457	NS	-0.741	S	-0.988	S	-0.674	S
YPL279C	-0.129	-0.06	0.155	NS	-0.395	NS	-0.2145	NA	-0.9525	S	-0.677	S
YHR069C	-0.228	-0.2405	-0.161	NS	-0.784	NS	-0.8205	S	-0.834	S	-0.678	S
YDL111C	0.3355	-0.377	-0.385	NS	-0.37	NS	-0.8655	S	-0.8985	S	-0.678	S
YER063W	-0.086	-0.017	-0.1305	NS	-0.2455	NS	-0.228	NS	-0.363	S	-0.68	S
YGR208W	-0.123	0.058	-0.0495	NS	-0.0175	NS	-0.5515	S	-0.6455	S	-0.681	S
YPL145C	0.2175	0.147	-0.1715	NS	0.012	NS	-0.259	NS	-0.7505	S	-0.685	S
YFL001W	-0.0235	0.133	-0.3035	NS	-0.1125	NS	-0.778	S	-0.6895	S	-0.689	S
YDR325W	0.015	-0.0785	0.0785	NS	-0.255	NS	-0.067	NS	-0.7725	S	-0.69	S
YML081W	0.0465	0.0085	-0.0235	NS	-0.372	NS	-0.616	S	-0.7525	S	-0.693	S
YGR095C	0.1015	0.2435	-0.0925	NS	-0.13	NS	-0.605	S	-1.017	S	-0.698	S
YCL054W	-0.2965	0.129	0.1315	NS	-1.0095	NS	-1.2155	S	-1.0505	S	-0.699	S
YGR152C	-0.0155	-0.0185	0.021	NS	-0.147	NS	-0.564	S	-0.4575	S	-0.7035	S
YOL109W	0.036	0.1295	0.2135	NS	-0.5165	NS	-0.6865	S	-0.635	S	-0.7035	S
YPL141C	-0.204	0.1445	-0.007	NS	-0.304	NS	-0.371	S	-0.8105	S	-0.704	S
YOR191W	0.273	0.167	-0.3985	NS	-0.0555	NS	-0.7355	S	-1.025	S	-0.705	S
YIL103W	0.147	-0.564	-0.0205	NS	-0.503	NS	-1.286	S	-1.774	S	-0.707	S
YNL047C	0.1355	0.2425	-0.0135	NS	-0.515	NS	-0.4815	NS	-0.66	S	-0.7075	S
YGR128C	-0.1085	-0.115	-0.318	NS	-0.6755	NS	-1.697	S	-1.836	S	-0.712	S
YPR104C	-0.0845	0.00799999999999999	0.0525	NS	-0.685	NS	-0.725	S	-0.8305	S	-0.7185	S
YOR048C	0.168	0.2075	0.247	NS	-0.4815	NS	-0.6565	S	-0.7855	S	-0.721	S
YOR359W	0.173	0.139	0.092	NS	-0.1145	NS	-0.6975	S	-1.0065	S	-0.7215	S
YNL140C	0.1795	0.015	-0.227	NS	-0.1305	NS	-0.384	NS	-0.653	S	-0.723	S
YJL087C	-0.585	-0.233	-0.0805	NS	-0.508	NS	-0.527	NS	-0.698	S	-0.731	S
YML052W	-0.064	-0.038	0.0715	NS	-0.516	NS	-0.1965	NS	-0.513	S	-0.7345	S
YDR429C	0.044	-0.113	-0.1055	NS	-0.4245	NS	-0.546	S	-0.8075	S	-0.748	S
YER010C	0.0805	-0.057	-0.0335	NS	0.348	NS	-0.409	NS	-0.518	S	-0.755	S
YLR036C	0.001	0.01	-0.311	NS	-0.573	NS	-0.7975	S	-0.9205	S	-0.7555	S
YFL023W	-0.152	0.168	-0.0935	NS	-0.168	NS	-0.8575	S	-1.239	S	-0.7585	S
YNL163C	-0.078	-0.0165	-0.104	NS	-0.41	NS	-0.4795	S	-0.602	S	-0.759	S
YOR017W	-0.086	-0.088	-0.2735	NS	-0.28	NS	-0.464	NS	-0.525	S	-0.761	S
YDR346C	-0.084	0.178	-0.0005	NS	-0.2085	NS	-0.4345	S	-0.7565	S	-0.7735	S
YDR408C	-0.2	-0.0985	-0.184	NS	-0.133	NS	-0.346	S	-0.655	S	-0.784	S
YLR278C	0.123	0.0535	-0.0345	NS	-0.2585	NS	-0.455	NS	-0.287	S	-0.793	S
YOR361C	-0.1615	-0.099	-0.1365	NS	-0.1215	NS	-0.6835	S	-0.815	S	-0.7945	S
YDR240C	0.0935	-0.251	-0.1955	NS	-0.4415	NS	-0.591	NS	-0.7735	S	-0.796	S
YNL108C	0.036	-0.032	-0.336	NS	-0.144	NS	-0.559	S	-0.297	S	-0.797	S
YGL176C	0.208	0.0375	-0.0255	NS	-0.1315	NS	-0.4345	S	-0.554	S	-0.805	S
YJR069C	-0.4105	-0.163	-0.2015	NS	-0.237	NS	-0.9475	S	-0.595	S	-0.805	S
YKR086W	-0.0685	-0.132	-0.0645	NS	-0.222	NS	-0.722	S	-0.532	S	-0.809	S
YPL137C	0.0265	0.225	0.0485	NS	0.1405	NS	-0.231	NS	-0.81	S	-0.8095	S
YKL112W	-0.1205	-0.001	-0.1025	NS	-0.36	NS	-0.493	S	-0.546	S	-0.811	S
YDR170C	-0.087	-0.0035	-0.12	NS	-0.243	NS	-0.428	S	-0.883	S	-0.814	S
YHR003C	-0.0315	-0.009	-0.4815	NS	-0.591	NS	-0.463	S	-0.6775	S	-0.815	S
YHR169W	-0.209	0.125	0.097	NS	-1.944	NS	-0.986	S	-1.729	S	-0.815	S
YDR520C	-0.073	0.137	-0.026	NS	-0.4225	NS	-0.736	S	-0.674	S	-0.8165	S
YMR093W	-0.076	-0.0355	-0.3255	NS	-0.6665	NS	-1.745	S	-1.415	S	-0.821	S
YER006W	-0.149	-0.3435	-0.3985	NS	-0.297	NS	-1.0375	S	-1.389	S	-0.8215	S
YPL266W	-0.13	-0.156	-0.123	NS	-0.5205	NS	-1.6495	S	-1.7925	S	-0.822	S
YGR155W	0.065	-0.0655	-0.3395	NS	0.135	NS	-0.4955	S	-0.7175	S	-0.825	S
YOL075C	0.052	0.134	0.026	NS	-0.3885	NS	-0.6825	S	-1.361	S	-0.825	S
YBR112C	0.078	0.168	-0.1295	NS	-0.325	NS	-0.362	NS	-1.184	S	-0.825	S
YJR105W	0.0225	-0.122	-0.257	NS	0.364	NS	-0.4055	NS	-0.996	S	-0.8275	S
YOR224C	0.1585	-0.0365	-0.2795	NS	-0.135	NS	-1.54	S	-1.4125	S	-0.8295	S
YOR107W	0.1905	0.03	-0.2485	NS	-0.3815	NS	-0.3115	NS	-1.233	S	-0.831	S
YPR051W	-0.0665	-0.169	-0.0535	NS	-0.2305	NS	-0.718	S	-0.6735	S	-0.833	S
YDL211C	0.328	0.15	0.0105	NS	-0.099	NS	-0.863	S	-0.903	S	-0.833	S
YDR397C	-0.122	0.1085	-0.164	NS	-0.764	NS	-1.213	S	-0.631	S	-0.834	S
YNL217W	0.3135	0.023	0.6025	NS	-0.049	NS	-0.6845	S	-0.8425	S	-0.836	S
YLR420W	0.025	-0.1565	-0.216	NS	-0.142	NS	-0.77	S	-0.792	S	-0.8365	S
YPL242C	0.0735	-0.281	0.012	NS	-0.469	NS	-0.798	S	-0.536	S	-0.837	S
YPL047W	0.126	-0.302	-0.1695	NS	-0.262	NS	-0.511	NS	-0.638	S	-0.837	S
YNL052W	0.0335	0.059	-0.1905	NS	-0.0915	NS	-0.823	S	-0.321	S	-0.838	S
YOR149C	-0.1065	-0.2535	0.225	NS	-0.386	NS	-0.12	NS	-0.764	S	-0.8415	S
YFR034C	0.29	0.0395	0.014	NS	-0.0405	NS	-0.673	S	-0.7775	S	-0.842	S
YBR079C	-0.233	0.0915	-0.0845	NS	-0.731	NS	-0.699	S	-0.892	S	-0.842	S
YPR112C	-0.248	-0.069	-0.0475	NS	-0.945	NS	-3.042	S	-1.21	S	-0.843	S
YPL083C	0.296	0.0715	-0.252	NS	-0.665	NS	-0.6795	S	-0.918	S	-0.844	S
YGR188C	-0.2115	-0.0745	-0.292	NS	-0.2715	NS	-0.4555	NS	-0.491	S	-0.847	S
YLR353W	0.286	0.161	-0.1865	NS	-0.6175	NS	-0.0535	NS	-0.4785	S	-0.852	S
YLR060W	0.083	-0.003	-0.03	NS	0.1085	NS	-0.72	NS	-0.872	S	-0.8615	S
YDR279W	0.091	0.00800000000000001	-0.1625	NS	-0.3875	NS	-0.7475	S	-0.629	S	-0.862	S
YOR046C	0.005	-0.1955	-0.1765	NS	-0.2185	NS	-0.401	NS	-0.733	S	-0.8625	S
YKL110C	-0.1415	0.035	0.0205	NS	-0.095	NS	-0.926	S	-0.531	S	-0.865	S
YOR251C	-0.014	0.034	-0.0205	NS	-0.3295	NS	-0.203	NS	-0.907	S	-0.866	S
YIL094C	0.003	0.1885	-0.269	NS	-0.193	NS	-0.245	NS	-0.5245	S	-0.8665	S
YKR043C	-0.048	-0.1765	-0.3005	NS	-0.1985	NS	-0.752	S	-1.2815	S	-0.8675	S
YBR196C	-0.0205	-0.203	-0.1255	NS	0.309	NS	-0.382	NS	-0.6855	S	-0.868	S
YBR267W	-0.2805	0.103	0.055	NS	-1.573	NS	-1.413	S	-1.3485	S	-0.8685	S
YOR165W	-0.0875	0.0685	0.0175	NS	-0.354	NS	-0.2575	NS	-0.8945	S	-0.8705	S
YMR003W	-0.157	-0.137	-0.402	NS	-0.7235	NS	-1.1665	S	-1.3125	S	-0.872	S
YOL128C	0.1375	0.043	-0.036	NS	-0.448	NS	-1.003	S	-1.06	S	-0.88	S
YMR073C	0.0195	0.244	-0.018	NS	-0.3675	NS	-0.761	S	-0.8765	S	-0.881	S
YHR165C	0.038	0.175	-0.0785	NS	-0.2675	NS	-0.204	NS	-0.8365	S	-0.8825	S
YNL062C	-0.151	0.035	-0.0555	NS	-0.7665	NS	-1.349	S	-1.815	S	-0.886	S
YAL035W	-0.098	0.1005	-0.0605	NS	-0.4225	NS	-0.4745	S	-0.729	S	-0.887	S
YCR047C	0.1005	-0.134	0.1345	NS	-0.423	NS	-0.58	S	-1.219	S	-0.888	S
YBR031W	-0.0355	0.0145	-0.366	NS	0.1265	NS	-0.3155	NS	-0.653	S	-0.8885	S
YPL068C	0.9525	-0.366	-0.128	NS	-0.7825	NS	-0.984	S	-0.96	S	-0.89	S
YGL253W	0.0305	-0.029	0.094	NS	0.241	NS	-0.497	S	-0.824	S	-0.8935	S
YBR118W	-0.144	0.1255	-0.0115	NS	0.0135	NS	-0.4085	NS	-0.723	S	-0.898	S
YER001W	-0.062	0.1745	0.3135	NS	-0.558	NS	-0.6095	S	-1.0935	S	-0.899	S
YBL026W	0	-0.112	-0.1425	NS	-0.4595	NS	-0.657	S	-0.6545	S	-0.9005	S
YPL128C	0.013	0.028	-0.221	NS	-0.169	NS	-0.4565	S	-0.884	S	-0.901	S
YGR269W	0.067	0.503	0.0395	NS	0.118	NS	-0.552	NS	-0.578	S	-0.9015	S
YEL076C	-0.1015	-0.1525	-0.4545	NS	-0.497	NS	-0.657	S	-0.953	S	-0.9055	S
YDR037W	-0.212	-0.058	-0.1685	NS	-0.186	NS	-0.383	S	-0.968	S	-0.91	S
YGL225W	0.17	0.0515	0.1745	NS	-0.226	NS	-0.6835	S	-1.5215	S	-0.9105	S
YMR259C	0.266	-0.61	-0.3785	NS	-0.8975	NS	-2.6395	S	-1.929	S	-0.911	S
YGL165C	0.1345	0.002	-0.6525	NS	0.229	NS	-0.644	S	-0.716	S	-0.9115	S
YBR197C	0.425	-0.623	-0.2325	NS	-0.5445	NS	-0.4325	NS	-0.935	S	-0.913	S
YJL118W	0.1545	-0.2965	0.279	NS	-0.209	NS	-0.423	NS	-0.837	S	-0.914	S
YMR260C	-0.00600000000000001	-0.0625	-0.0825	NS	-0.6125	NS	-0.864	S	-0.866	S	-0.9145	S
YPR120C	0.193	-0.0515	-0.1035	NS	0.041	NS	-0.726	S	-0.773	S	-0.919	S
YDR144C	0.036	0.208	0.4585	NS	-0.2145	NS	-1.231	S	-1.212	S	-0.919	S
YGR096W	0.0585	-0.084	-0.7745	NS	-0.499	NS	-0.688	S	-0.842	S	-0.92	S
YEL029C	-0.019	-0.08	-0.409	NS	-0.367	NS	-0.6055	S	-0.936	S	-0.9215	S
YHR061C	-0.085	-0.4385	-0.198	NS	0.0105	NS	-0.4175	NS	-0.6475	S	-0.9215	S
YJR054W	-0.0255	-0.013	0.0815	NS	-0.296	NS	-0.644	S	-0.844	S	-0.9245	S
YMR304C-A	-0.344	-0.193	0.234	NS	-0.4425	NS	-0.756	S	-0.884	S	-0.9255	S
YPL212C	-0.0615	0.1515	-0.0905	NS	-0.184	NS	-0.504	S	-0.594	S	-0.927	S
YPR143W	-0.0745	-0.232	0.06	NS	-0.951	NS	-0.7215	S	-1.0715	S	-0.931	S
YGR151C	0.1445	-0.021	0.1015	NS	-0.15	NS	-0.3675	NS	-0.884	S	-0.934	S
YDL248W	-0.193	-0.2815	-0.005	NS	0.207	NS	-0.358	NS	-0.688	S	-0.936	S
YOL139C	-0.06	-0.023	0.0625	NS	-0.249	NS	-0.32	NS	-0.6835	S	-0.9375	S
YKR093W	-0.1055	0.1735	0.2655	NS	-0.037	NS	-0.2035	NS	-1.0175	S	-0.938	S
YHR206W	-0.037	-0.2405	-0.185	NS	-0.294	NS	-0.8415	S	-0.9695	S	-0.9445	S
YAL033W	-0.1665	-0.4115	-0.242	NS	-0.345	NS	-1.0325	S	-1.076	S	-0.9445	S
YMR266W	-0.143	0.287	0.55	NS	0.183	NS	-0.52	NS	-0.893	S	-0.9485	S
YOR145C	0.1205	0.091	-0.1295	NS	-0.4315	NS	-0.828	S	-0.9605	S	-0.9495	S
YHR098C	0.0885	0.081	-0.306	NS	-0.089	NS	-0.339	NS	-0.6835	S	-0.9495	S
YMR042W	0.177	0.5445	0.233	NS	-0.245	NS	-0.4145	NS	-0.09	S	-0.9505	S
YOR247W	-0.1745	0.174	0.359	NS	0.176	NS	-0.3415	NS	-1.265	S	-0.951	S
YER165W	-0.0085	-0.024	-0.604	NS	-0.2445	NS	-0.5775	S	-0.8485	S	-0.9535	S
YAL003W	-0.0355	-0.00249999999999999	-0.0885	NS	-0.095	NS	-0.594	S	-0.8005	S	-0.957	S
YPR062W	-0.2125	-0.268	0.0775	NS	-0.544	NS	-0.759	S	-0.798	S	-0.9595	S
YGR229C	-0.1305	0.195	0.3435	NS	-0.4895	NS	-0.5575	NS	-0.665	S	-0.9625	S
YLR061W	-0.03	-0.192	0.0685	NS	-0.1045	NS	-0.6315	S	-0.6315	S	-0.964	S
YPR016C	0.1545	0.0015	-0.1325	NS	-0.01	NS	-0.728	S	-1.048	S	-0.964	S
YNL220W	-0.289	0.0335	-0.287	NS	-0.055	NS	-0.426	S	-0.9095	S	-0.9645	S
YGL139W	-0.028	-0.3295	0.0735	NS	-0.3805	NS	-0.5275	S	-1.111	S	-0.9655	S
YHR143W	-0.0735	-0.11	0.2685	NS	-0.117	NS	-0.3135	NS	-0.843	S	-0.9665	S
YGL021W	0.08	0.6455	0.426	NS	-1.062	S	-1.203	S	-1.13	S	-0.967	S
YCR043C	-0.07	0.012	-0.405	NS	-0.08	NS	-0.6665	S	-1.0595	S	-0.9675	S
YMR146C	-0.1705	-0.076	-0.27	NS	-0.1525	NS	-0.7275	S	-1.379	S	-0.9695	S
YER172C	0.0565	-0.0315	-0.1665	NS	-0.081	NS	-0.42	NS	-0.9575	S	-0.97	S
YNR016C	0.0655	0.156	-0.0025	NS	-0.3295	NS	-0.471	S	-0.8755	S	-0.9725	S
YHR100C	0.413	-0.088	-0.1425	NS	-0.0315	NS	-1.2085	S	-1.4205	S	-0.975	S
YPR113W	0.062	0.053	0.1445	NS	-0.5685	NS	-0.778	S	-0.8535	S	-0.9775	S
YER166W	0.0315	0.4955	0.311	NS	-0.405	NS	-0.197	NS	-0.8775	S	-0.9855	S
YLR074C	-0.137	0.054	-0.1605	NS	-0.927	NS	-1.856	S	-0.967	S	-0.987	S
YGR160W	0.144	-0.0985	0.081	NS	-0.4	NS	-0.6505	NS	-0.899	S	-0.99	S
YLR430W	0.152	0.16	-0.1565	NS	-0.106	NS	-0.408	NS	-0.813	S	-0.9905	S
YGR175C	0.047	-0.017	-0.5345	NS	-0.6425	NS	-1.3545	S	-1.492	S	-0.9925	S
YLR185W	0.1005	-0.2265	0.2435	NS	-0.0055	NS	-0.7225	S	-0.601	S	-0.9935	S
YGL097W	-0.1805	0.131	0.1015	NS	-0.0045	NS	-0.575	S	-0.846	S	-0.994	S
YLR320W	-0.045	-0.0935	-0.278	NS	-0.1245	NS	-0.458	S	-0.571	S	-0.9965	S
YLR347C	-0.0525	0.1385	-0.176	NS	-0.2425	NS	-0.407	S	-0.815	S	-1	S
YKR056W	-0.328	0.076	-0.2655	NS	-1.3155	NS	-2.129	S	-2.4975	S	-1.001	S
YMR019W	-0.0705	0.066	0.0835	NS	-0.081	NS	-0.2345	NS	-0.7645	S	-1.001	S
YER154W	0.1225	-0.318	-0.3225	NS	-0.3985	NS	-0.57	S	-0.7765	S	-1.005	S
YPL058C	-0.2335	-0.0345	-0.46	NS	-0.437	NS	-0.4775	NS	-1.272	S	-1.0065	S
YGR245C	-0.0595	-0.0485	0.0725	NS	-0.6345	NS	-1.5575	S	-1.842	S	-1.007	S
YHR182W	-0.0255	0.242	0.065	NS	-0.3605	NS	-0.3685	S	-0.8925	S	-1.012	S
YDR440W	-0.0305	0.036	-0.093	NS	-0.1925	NS	-0.5535	S	-1.119	S	-1.0125	S
YHR153C	0.252	0.045	-0.242	NS	-0.4005	NS	-1.5605	S	-0.974	S	-1.014	S
YJR063W	0.23	-0.1305	-0.0865	NS	-0.89	NS	-1.8905	S	-1.7585	S	-1.018	S
YPL131W	-0.0115	0.199	-0.162	NS	0.3755	NS	-0.2835	NS	-0.5715	S	-1.0185	S
YDR123C	-0.234	0.729	0.1715	NS	-0.748	NS	-0.911	S	-0.353	S	-1.021	S
YLR154C	-0.137	0.0055	-0.1175	NS	-0.2925	NS	-1.084	S	-0.854	S	-1.022	S
YDR382W	0.044	-0.0205	-0.1765	NS	-0.203	NS	0.065	NS	-0.6055	S	-1.0235	S
YGR140W	-0.232	0.0155	-0.1165	NS	-0.467	NS	-1.106	S	-0.711	S	-1.026	S
YGL078C	0.03	0.0175	-0.124	NS	-0.788	NS	-1.3655	S	-1.8175	S	-1.028	S
YDR469W	0.151	-0.1665	-0.267	NS	-0.703	NS	-1.217	S	-0.837	S	-1.036	S
YNL262W	0.141	-0.119	-0.3685	NS	-0.263	NS	-0.727	S	-1.6485	S	-1.038	S
YOR234C	0.0265	0.09	0.292	NS	-0.0935	NS	-0.8165	NS	-0.639	S	-1.0395	S
YHR009C	-0.077	0.081	-0.321	NS	0.023	NS	-0.207	NS	-0.872	S	-1.04	S
YLR051C	-0.1835	-0.1505	0.064	NS	-1.127	S	-1.226	S	-0.933	S	-1.0415	S
YIL020C	0.1275	-0.02	-0.2705	NS	-0.544	NS	-1.1325	S	-0.577	S	-1.0435	S
YJL177W	0.1865	0.067	0.0165	NS	-0.0305	NS	-0.392	S	-0.912	S	-1.0435	S
YDR232W	0.0885	-0.0395	-0.5585	NS	-0.654	NS	-0.986	S	-1.26	S	-1.0435	S
YNL151C	-0.1545	0.047	0.07	NS	-0.82	S	-1.558	S	-1.5845	S	-1.0435	S
YOR078W	-0.0855	0.0515	-0.082	NS	-0.924	NS	-1.136	S	-1.419	S	-1.046	S
YHL001W	-0.117	0.0765	0.205	NS	-0.219	NS	-0.6005	S	-0.4495	S	-1.047	S
YOR381W	-0.2745	-0.1525	-0.097	NS	-0.3285	NS	-0.6495	S	-0.9255	S	-1.047	S
YDR224C	0.0995	-0.019	-0.2385	NS	-0.911	S	-1.512	S	-1.0565	S	-1.0515	S
YIL134W	-0.056	0.0975	0.0375	NS	-0.2535	NS	-0.716	S	-0.998	S	-1.054	S
YLR143W	-0.136	0.014	-0.1815	NS	-0.358	NS	-0.5885	S	-0.7545	S	-1.055	S
YBR135W	0.303	-0.366	-0.2955	NS	0.013	NS	-0.788	S	-1.0035	S	-1.0555	S
YER074W	0.1425	-0.173	-0.0935	NS	-0.3895	NS	-0.5125	S	-0.733	S	-1.0585	S
YBR191W	-0.012	-0.1125	-0.055	NS	-0.2285	NS	-0.6685	S	-0.87	S	-1.0585	S
YOR246C	-0.074	0.063	-0.235	NS	-0.222	NS	-0.628	S	-1.383	S	-1.059	S
YGR090W	-0.1775	-0.1695	-0.3695	NS	-0.2975	NS	-0.6195	S	-0.7895	S	-1.0605	S
YLR221C	0.131	-0.107	0.0925	NS	-1.02	S	-1.5495	S	-1.466	S	-1.0605	S
YMR310C	-0.104	-0.0745	-0.2665	NS	-0.764	NS	-1.5135	S	-0.708	S	-1.065	S
YPL085W	0.494	0.099	-0.5065	NS	-0.422	NS	-0.884	S	-1.6325	S	-1.065	S
YDR087C	-0.132	-0.044	0.177	NS	-0.381	NS	-1.609	S	-1.635	S	-1.071	S
YLR063W	-0.052	-0.1765	-0.3415	NS	-1.038	S	-1.619	S	-1.932	S	-1.072	S
YAR073W	-0.079	0.24	-0.497	NS	-0.408	NS	-0.905	S	-2.277	S	-1.0745	S
YPR163C	-0.305	0.1625	0.1545	NS	-0.392	NS	-0.5795	S	-0.887	S	-1.075	S
YDR519W	-0.062	0.1325	0.0745	NS	-0.2605	NS	-0.4125	S	-0.9025	S	-1.076	S
YDR012W	0.156	-0.175	-0.5205	NS	0.417	NS	-0.6365	S	-0.752	S	-1.079	S
YBR189W	-0.1245	-0.045	-0.1035	NS	-0.2625	NS	-0.417	NS	-0.5665	S	-1.081	S
YIL119C	0.114	0.182	-0.009	NS	0.659	NS	-0.2165	NS	-1.195	S	-1.082	S
YML047C	-0.267	0.174	0.2675	NS	-0.1715	NS	-1.225	S	-0.744	S	-1.083	S
YPL090C	-0.1445	0.073	0.1675	NS	-0.3445	NS	-0.485	S	-0.4905	S	-1.0855	S
YBR263W	0.00249999999999997	-0.3135	-0.4055	NS	0.1165	NS	-0.777	S	-1.0505	S	-1.0915	S
YOL130W	-0.001	0.232	0.3295	NS	-0.289	NS	-0.6135	S	-1.0555	S	-1.099	S
YPL030W	0.232	0.3135	-0.005	NS	-0.218	NS	-0.784	S	-1.203	S	-1.101	S
YKL180W	0.0475	0.1225	-0.0185	NS	-0.01	NS	-0.4835	NS	-0.566	S	-1.101	S
YJL069C	-0.047	0.2875	-0.2545	NS	-0.686	NS	-1.205	S	-0.805	S	-1.103	S
YKR059W	0.1395	-0.041	-0.0515	NS	0.1095	NS	-0.3165	NS	-0.7585	S	-1.1075	S
YLR397C	0.0845	0.224	-0.0115	NS	-0.225	NS	-0.818	S	-1.0925	S	-1.115	S
YBR252W	-0.00949999999999999	0.018	-0.06	NS	-0.4155	NS	-0.94	S	-0.674	S	-1.1155	S
YJL200C	-0.243	0.27	-0.457	NS	-0.5565	NS	-0.9465	S	-1.219	S	-1.1155	S
YLR336C	-0.106	-0.0515	-0.0925	NS	-0.798	NS	-1.1265	S	-1.0925	S	-1.1165	S
YIL123W	-0.18	0.244	0.182	NS	-0.499	NS	-0.7085	S	-1.2115	S	-1.118	S
YBR155W	-0.2995	-0.105	-0.0335	NS	-0.541	NS	-1.0995	S	-1.116	S	-1.1185	S
YPL252C	0.3295	-0.0425	-0.235	NS	-0.179	NS	-0.575	S	-1.193	S	-1.1235	S
YMR205C	-0.1865	-0.201	-0.229	NS	-0.1795	NS	-0.6465	S	-1.2265	S	-1.125	S
YHR079C	0.1375	-0.22	0.278	NS	-0.125	NS	-0.457	NS	-0.8435	S	-1.125	S
YDL157C	0.1095	-0.0315	0.046	NS	-0.2225	NS	-0.4855	NS	-0.8135	S	-1.126	S
YJL051W	0.229	-0.124	0.055	NS	-0.856	NS	-0.9775	S	-1.2075	S	-1.1265	S
YMR153W	0.1	-0.204	-0.1935	NS	-0.6785	NS	-1.0455	S	-0.951	S	-1.127	S
YPL237W	0.1195	0.1475	-0.014	NS	-0.2455	NS	-0.777	S	-1.501	S	-1.128	S
YMR185W	-0.275	-0.2565	-0.037	NS	-0.6505	NS	-0.9905	S	-0.875	S	-1.13	S
YLR419W	-0.0895	0.1285	-0.059	NS	-0.352	NS	-0.974	S	-0.9565	S	-1.13	S
YLR335W	-0.2215	-0.0315	-0.1485	NS	-0.004	NS	-0.465	S	-0.8355	S	-1.131	S
YOR319W	0.049	0.0775	-0.381	NS	-0.627	NS	-1.1535	S	-0.845	S	-1.133	S
YOL040C	0.151	0.0565	-0.1035	NS	0.2535	NS	-0.505	NS	-0.9685	S	-1.133	S
YHR143W-A	0.018	-0.1735	-0.151	NS	-0.4775	NS	-1.159	S	-0.8865	S	-1.135	S
YLR058C	0.287	0.044	-0.2395	NS	-0.22	NS	-0.656	S	-1.1975	S	-1.138	S
YBR088C	-0.0405	0.1495	-0.2815	NS	0.3685	NS	-0.9365	S	-1.343	S	-1.138	S
YPL117C	-0.019	-0.0645	-0.057	NS	-0.202	NS	-0.7395	S	-0.8665	S	-1.1385	S
YPL249C-A	0.044	-0.0195	0.212	NS	-0.2695	NS	-0.514	S	-0.5715	S	-1.141	S
YML036W	0.2425	0.435	-0.4385	NS	-0.17	NS	-1.104	S	-1.051	S	-1.142	S
YEL040W	0.00800000000000001	0.065	0.324	NS	-0.442	NS	-0.8395	S	-1.2475	S	-1.1505	S
YEL025C	-0.007	0.041	-0.177	NS	-0.1185	NS	-0.668	S	-0.7145	S	-1.151	S
YBL027W	-0.32	-0.177	0.019	NS	-0.7255	NS	-0.471	S	-0.6095	S	-1.152	S
YOL077W-A	0.1265	-0.4325	-0.2635	NS	-0.4185	NS	-0.8225	S	-0.745	S	-1.1525	S
YKR013W	-0.068	0.099	0.4075	NS	-0.2285	NS	-0.5575	S	-0.938	S	-1.153	S
YOL086C	0.309	0.5845	0.3	NS	0.593	NS	0.051	NS	-0.86	S	-1.154	S
YNL313C	0.0895	0.1225	0.035	NS	-0.321	NS	-1.0605	S	-1.3645	S	-1.156	S
YDR047W	-0.009	-0.242	-0.026	NS	-0.324	NS	0.079	NS	-0.309	S	-1.156	S
YKL082C	-0.3545	0.3095	0.4545	NS	-1.145	NS	-1.5635	S	-0.537	S	-1.157	S
YNR041C	0.1365	0.159	-0.2595	NS	0.026	NS	-0.223	NS	-0.8455	S	-1.158	S
YNL087W	-0.0155	0.304	0.662	NS	-0.278	NS	-0.405	NS	-1.251	S	-1.1605	S
YPL079W	0.1005	-0.0835	-0.106	NS	-0.051	NS	-0.631	S	-0.794	S	-1.1645	S
YNL069C	0.071	0.14	0.011	NS	0.2625	NS	-0.445	S	-0.973	S	-1.165	S
YER002W	-0.228	0.0405	0.448	NS	-1.323	S	-1.7745	S	-1.45	S	-1.1665	S
YHR019C	0.151	-0.169	-0.2385	NS	0.101	NS	-0.526	NS	-1.2025	S	-1.167	S
YJR017C	-0.2745	-0.1555	-0.282	NS	-0.129	NS	0.1515	NS	-0.619	S	-1.168	S
YER061C	0.028	-0.1915	-0.46	NS	0.013	NS	-0.6585	S	-0.822	S	-1.1745	S
YMR015C	0.103	0.3595	0.171	NS	-0.461	NS	-0.959	S	-1.2735	S	-1.1775	S
YBL076C	-0.254	-0.0125	-0.154	NS	-0.0385	NS	-0.48	S	-0.714	S	-1.1785	S
YPR114W	0.0955	-0.108	0.111	NS	-0.239	NS	-0.6905	S	-1.256	S	-1.179	S
YGR285C	0.105	0.0675	-0.158	NS	-0.261	NS	-0.6115	S	-1.1955	S	-1.1825	S
YDR457W	-0.2055	-0.247	-0.22	NS	-0.01	NS	-0.3395	NS	-1.361	S	-1.183	S
YDR341C	-0.12	-0.108	-0.102	NS	0.205	NS	-0.346	NS	-0.8415	S	-1.1845	S
YML043C	-0.468	-0.1215	-0.3315	NS	-1.48	NS	-1.52	S	-0.766	S	-1.1875	S
YDL064W	0.203	-0.399	-0.3745	NS	-0.0715	NS	-0.725	S	-0.9595	S	-1.188	S
YLR359W	-0.058	0.2035	-0.185	NS	-0.0565	NS	-0.6115	S	-0.907	S	-1.189	S
YDL166C	0.2245	0.4985	0.5215	NS	-0.4625	NS	-0.796	S	-0.8935	S	-1.195	S
YLR272C	-0.0735	-0.0695	-0.0565	NS	-0.36	NS	-0.4495	S	-0.299	S	-1.1965	S
YLL011W	-0.1425	0.194	0.1505	NS	-0.861	NS	-1.4185	S	-0.61	S	-1.1975	S
YOR217W	-0.1305	0.4785	0.5105	NS	-0.307	NS	-0.519	NS	-1.137	S	-1.198	S
YJR032W	-0.1295	-0.242	-0.502	NS	-0.6955	NS	-0.7305	NS	-0.853	S	-1.199	S
YMR014W	0.054	0.07	-0.141	NS	-0.8555	NS	-1.288	S	-1.576	S	-1.1995	S
YIL052C	-0.0235	-0.3325	-0.1695	NS	-0.421	NS	-0.5575	NS	-0.669	S	-1.2025	S
YPL111W	0.0105	0.261	0.133	NS	0.415	NS	-0.4375	NS	-1.275	S	-1.208	S
YER073W	0.0565	-0.0555	-0.144	NS	0.271	NS	-0.541	NS	-0.954	S	-1.2085	S
YML022W	0.029	0.0065	0.011	NS	0.1195	NS	-1.465	S	-1.64	S	-1.2115	S
YMR202W	-0.0415	0.2425	0.2905	NS	-0.2295	NS	-0.5355	S	-0.88	S	-1.216	S
YPL254W	-0.05	0.088	-0.2695	NS	-0.3675	NS	-0.915	S	-1.202	S	-1.217	S
YGR264C	-0.1165	-0.0275	-0.2975	NS	0.043	NS	-0.8915	S	-1.334	S	-1.218	S
YOR021C	0.0145	-0.1235	0.015	NS	-0.637	NS	-1.3875	S	-1.3785	S	-1.218	S
YMR303C	0.042	0.14	-0.26	NS	0.469	NS	-0.0145	NS	-0.9	S	-1.2205	S
YHR088W	-0.1695	-0.2805	-0.2235	NS	-0.728	NS	-1.891	S	-1.57	S	-1.223	S
YDR395W	0.214	0.021	-0.262	NS	-0.355	NS	-0.916	S	-1.19	S	-1.227	S
YKL156W	0.0935	-0.2695	0.226	NS	-0.2455	NS	-0.5935	S	-0.9185	S	-1.2275	S
YOR236W	0.178	0.002	-0.0015	NS	-0.5495	NS	-1.6175	S	-1.911	S	-1.228	S
YJR070C	-0.1295	-0.233	-0.2535	NS	-0.748	S	-2.2845	S	-2.932	S	-1.228	S
YFL022C	0.092	-0.118	-0.181	NS	-0.026	NS	-0.14	NS	-1.013	S	-1.228	S
YGR094W	-0.08	-0.055	-0.0095	NS	-0.1715	NS	-0.386	NS	-0.9975	S	-1.2285	S
YIL110W	0.0495	-0.0985	-0.184	NS	-0.6615	NS	-1.102	S	-1.266	S	-1.229	S
YDR055W	0.205	0.065	0.1115	NS	-0.5715	NS	-1.017	S	-1.972	S	-1.231	S
YDL102W	0.08	0.0705	-0.129	NS	0.1045	NS	-0.072	NS	-0.286	S	-1.231	S
YHR120W	-0.181	-0.156	-0.213	NS	-0.826	NS	-0.778	S	-1.339	S	-1.236	S
YHR196W	-0.081	-0.212	-0.3035	NS	-1.192	S	-1.242	S	-1.589	S	-1.2385	S
YHL039W	0.068	0.161	-0.4515	NS	-0.432	NS	-1.074	S	-1.306	S	-1.241	S
YNL299W	-0.072	0.141	-0.3425	NS	-0.9285	NS	-1.2225	S	-1.312	S	-1.241	S
YDL014W	-0.015	-0.154	-0.2475	NS	-0.533	NS	-1.239	S	-1.4395	S	-1.2415	S
YER164W	0.023	0.089	-0.0285	NS	-0.3235	NS	-0.6835	S	-1.313	S	-1.2425	S
YML060W	-0.092	0.107	0.055	NS	-0.546	NS	-0.8765	S	-0.837	S	-1.243	S
YOR091W	0.025	-0.2455	-0.359	NS	-0.703	NS	-1.303	S	-1.3125	S	-1.243	S
YBR023C	-0.096	-0.0335	0.024	NS	0.238	NS	-0.712	S	-1.111	S	-1.2465	S
YMR032W	0.124	0.08	0.082	NS	-0.957	NS	-1.401	S	-1.234	S	-1.2465	S
YGL016W	0.0645	-0.0925	-0.1305	NS	-0.1955	NS	-0.6505	S	-1.4705	S	-1.2485	S
YDR478W	-0.018	0.311	-0.103	NS	-0.6405	NS	-1.2855	S	-0.916	S	-1.2495	S
YOR196C	-0.239	-0.2235	-0.261	NS	-0.7475	NS	-1.0335	S	-1	S	-1.2495	S
YMR242C	0.049	0.057	0.2795	NS	-0.141	NS	-0.366	S	-0.82	S	-1.253	S
YGL169W	0.07	0.06	-0.109	NS	-0.2975	NS	-1.0155	S	-1.157	S	-1.255	S
YMR194W	0.096	-0.045	0.1935	NS	-0.335	NS	-0.767	S	-0.7995	S	-1.2575	S
YJL078C	0.3685	0.332	0.4125	NS	0.1615	NS	-0.066	NS	-1.398	S	-1.259	S
YPL101W	0.05	0.235	-0.1555	NS	-0.2075	NS	-0.744	S	-0.8955	S	-1.265	S
YDR518W	0.102	0.4625	0.5375	NS	-0.1105	NS	-0.416	NS	-0.851	S	-1.265	S
YPL163C	0.0385	0.263	0.4425	NS	-0.17	NS	-0.7475	S	-1.2225	S	-1.268	S
YOL097C	-0.2065	-0.1385	-0.166	NS	-0.1675	NS	-0.8825	S	-1.4715	S	-1.27	S
YFL045C	0.1445	-0.0175	-0.4125	NS	0.104	NS	-0.548	S	-1.156	S	-1.2715	S
YFL017C	-0.1245	-0.264	0.067	NS	-0.569	NS	-0.9065	S	-1.012	S	-1.2775	S
YJL080C	0.1605	-0.01	-0.3325	NS	-0.3215	NS	-0.61	S	-1.4225	S	-1.2795	S
YJL025W	0.181	-0.086	-0.1175	NS	-0.6455	NS	-1.194	S	-1.115	S	-1.288	S
YOR335C	0.033	-0.045	-0.259	NS	-0.4335	NS	-0.641	S	-0.882	S	-1.29	S
YOR176W	0.069	-0.108	-0.594	NS	0.285	NS	-0.322	NS	-0.947	S	-1.29	S
YLL012W	0.359	0.408	0.479	NS	-0.501	NS	-0.5005	NS	-0.786	S	-1.292	S
YBR084C-A	-0.196	0.00749999999999998	0.1185	NS	-0.6255	NS	-0.4475	S	-0.6485	S	-1.2925	S
YPR119W	-0.1555	0.125	-0.2395	NS	-0.748	NS	-0.6065	S	-0.9245	S	-1.294	S
YOL012C	0.054	0.1325	0.1025	NS	-0.0975	NS	-0.743	S	-0.989	S	-1.296	S
YIL069C	-0.0055	0.017	0.0855	NS	-0.3755	NS	-0.6455	S	-0.773	S	-1.2995	S
YNL162W	0.046	0.0415	-0.0005	NS	-0.2655	NS	-0.82	S	-0.742	S	-1.3	S
YJL076W	0.173	0.0295	-0.154	NS	-0.6385	NS	-0.911	S	-1.2935	S	-1.3	S
YKR025W	-0.081	0.1475	-0.0965	NS	-0.569	NS	-1.3235	S	-1.319	S	-1.3	S
YNL328C	-0.1355	0.027	-0.129	NS	-0.537	NS	-0.8035	S	-1.658	S	-1.301	S
YML063W	-0.107	-0.005	-0.073	NS	-0.3045	NS	-0.196	NS	-0.7285	S	-1.301	S
YHR072W-A	-0.008	-0.386	-0.531	NS	-0.533	NS	-1.258	S	-0.8355	S	-1.305	S
YIL121W	-0.0805	0.0515	0.0445	NS	-0.2265	NS	-0.5755	S	-1.602	S	-1.3055	S
YDR492W	0.2065	-0.101	-0.0145	NS	-0.668	NS	-1.8385	S	-2.274	S	-1.315	S
YLR344W	0.085	-0.1405	-0.1355	NS	-0.2375	NS	-0.5185	S	-0.829	S	-1.317	S
YNL175C	0.056	0.012	-0.038	NS	-0.7385	NS	-1.244	S	-1.752	S	-1.319	S
YIL008W	-0.016	-0.379	-0.2245	NS	-0.718	NS	-1.1395	S	-1.0315	S	-1.3195	S
YNL085W	-0.211	-0.104	-0.329	NS	-0.2045	NS	-0.6165	S	-0.8565	S	-1.32	S
YOR369C	-0.2165	0.197	0.224	NS	-0.2185	NS	-0.8125	S	-0.684	S	-1.3205	S
YGL234W	0.0575	-0.00800000000000001	-0.254	NS	-0.3105	NS	-0.899	S	-1.352	S	-1.3215	S
YLR190W	0.123	-0.106	-0.301	NS	-0.343	NS	-0.489	NS	-0.7455	S	-1.322	S
YOR346W	0.059	0.093	-0.178	NS	-0.5035	NS	-0.66	NS	-1.1845	S	-1.323	S
YER057C	0.0365	0.0285	-0.1215	NS	0.5165	NS	-0.5745	S	-0.661	S	-1.324	S
YBR202W	0.209	0.0375	-0.213	NS	-0.3475	NS	-0.6505	S	-0.916	S	-1.3265	S
YKL006W	-0.186	0.0435	0.2125	NS	-0.2965	NS	-0.8045	NS	-0.614	S	-1.328	S
YBR154C	0.0105	-0.1245	-0.05	NS	-0.388	NS	-0.8695	S	-1.1825	S	-1.33	S
YKL096W-A	0.268	0.1525	-0.615	NS	0.0725	NS	-0.251	NS	-0.7275	S	-1.3305	S
YDL179W	0.062	-0.278	-0.0775	NS	-0.8015	NS	-2.391	S	-2.18	S	-1.332	S
YAL036C	-0.2255	-0.119	-0.061	NS	-0.277	NS	-1.0255	S	-1.378	S	-1.341	S
YBR030W	0.1455	-0.0955	-0.0275	NS	-0.414	NS	-0.789	S	-0.899	S	-1.3415	S
YGR214W	-0.051	0.1035	-0.1285	NS	0.0115	NS	-0.6925	S	-0.9495	S	-1.345	S
YKR063C	-0.0755	-0.0615	-0.203	NS	-0.7765	NS	-1.357	S	-0.84	S	-1.3455	S
YPR009W	0.0465	-0.0575	-0.4955	NS	-0.02	NS	-0.4055	NS	-1.1225	S	-1.35	S
YNR003C	-0.0295	0.058	-0.103	NS	-0.831	NS	-1.481	S	-1.8385	S	-1.351	S
YNR018W	0.16	-0.02	-0.212	NS	-0.6805	NS	-0.8075	S	-1.4745	S	-1.3515	S
YMR126C	0.1705	-0.263	0.1985	NS	-0.4935	NS	-0.81	S	-1.093	S	-1.352	S
YGL077C	-0.05	0.0195	0.175	NS	-0.3035	NS	-1.1425	S	-1.531	S	-1.353	S
YHR020W	0.042	0.0755	-0.2525	NS	-0.09	NS	-0.671	S	-0.904	S	-1.3555	S
YDR420W	0.026	-0.037	0.134	NS	0.012	NS	-0.7205	S	-1.3825	S	-1.359	S
YML104C	0.216	0.5905	0.445	NS	-0.492	NS	-0.3905	NS	-1.306	S	-1.361	S
YNL132W	-0.0345	-0.1325	-0.3285	NS	-0.771	NS	-1.764	S	-1.435	S	-1.367	S
YCR031C	-0.011	-0.041	0.0355	NS	-0.0955	NS	-0.642	S	-1.1025	S	-1.3675	S
YOR252W	-0.2565	0.048	0.3445	NS	-1.175	S	-1.3655	S	-1.298	S	-1.371	S
YOR168W	-0.131	-0.013	-0.162	NS	-0.343	NS	-0.9785	S	-1.3615	S	-1.372	S
YDL136W	0.249	0.132	0.127	NS	-0.4465	NS	-0.8925	S	-0.9255	S	-1.374	S
YLR196W	-0.1395	-0.0255	-0.2005	NS	-0.6515	NS	-1.3165	S	-1.246	S	-1.376	S
YDL130W	0.2685	-0.1915	-0.132	NS	0.251	NS	-0.389	NS	-1.1185	S	-1.38	S
YDR449C	-0.133	-0.266	-0.387	NS	-0.9275	NS	-1.473	S	-0.984	S	-1.3825	S
YJR133W	-0.011	-0.0035	0.0825	NS	-0.497	NS	-0.92	S	-0.7945	S	-1.384	S
YJL194W	0.099	-0.258	-0.6385	NS	-1.311	S	-1.442	S	-1.219	S	-1.385	S
YPL043W	0.0325	-0.013	0.0835	NS	-1.2275	S	-1.146	S	-1.688	S	-1.386	S
YML073C	-0.021	0.1505	-0.0615	NS	-0.049	NS	-0.464	S	-0.863	S	-1.3875	S
YMR309C	0.045	-0.028	-0.1575	NS	-0.5985	NS	-0.939	S	-1.671	S	-1.3885	S
YBR085W	0.032	-0.2725	-0.121	NS	-0.751	NS	-1.111	S	-1.163	S	-1.389	S
YMR120C	0.1925	-0.139	-0.358	NS	-0.0685	NS	-0.5925	S	-1.4845	S	-1.3905	S
YDR083W	-0.012	-0.1975	-0.0875	NS	-0.7405	NS	-1.225	S	-1.175	S	-1.391	S
YJL098W	-0.29	0.1165	-0.187	NS	-0.89	S	-1.198	S	-1.207	S	-1.397	S
YDL082W	0.019	0.067	-0.0575	NS	-0.2695	NS	-0.8585	S	-1.39	S	-1.402	S
YLR146C	0.2705	-0.025	-0.3555	NS	-0.121	NS	-1.091	S	-1.2935	S	-1.4035	S
YGL171W	-0.0485	-0.2035	-0.143	NS	-0.5525	NS	-1.187	S	-1.5815	S	-1.4035	S
YLR342W	-0.043	-0.11	0.2895	NS	-0.078	NS	-0.4605	NS	-1.4085	S	-1.413	S
YDR324C	0.0045	-0.0615	-0.228	NS	-0.916	NS	-1.3425	S	-2.0875	S	-1.4135	S
YER003C	0.1445	-0.1825	-0.2125	NS	0.0175	NS	-0.5325	S	-1.4915	S	-1.415	S
YLR367W	0.046	-0.154	0.0775	NS	-0.244	NS	-0.555	S	-0.991	S	-1.4165	S
YJR002W	-0.037	0.004	0.117	NS	-0.555	NS	-1.3245	S	-1.2435	S	-1.417	S
YCR016W	-0.063	0.089	0.0845	NS	-0.6195	NS	-1.133	S	-0.879	S	-1.418	S
YNL216W	0.2055	0.192	-0.4695	NS	-0.3535	NS	-0.546	NS	-1.318	S	-1.418	S
YJL125C	-0.39	0.0895	-0.213	NS	-1.084	NS	-1.46	S	-0.837	S	-1.422	S
YDL075W	-0.1525	-0.313	-0.21	NS	-0.7175	NS	-0.942	S	-1.0205	S	-1.424	S
YJL183W	-0.005	0.311	0.2795	NS	-0.25	NS	-0.541	NS	-1.396	S	-1.425	S
YGR079W	0.0625	0.074	-0.218	NS	-0.974	NS	-1.2615	S	-1.481	S	-1.4275	S
YJR077C	0.1915	-0.0035	-0.4135	NS	-0.074	NS	-1.085	S	-1.6945	S	-1.4335	S
YIL078W	-0.132	0.172	-0.0615	NS	-0.237	NS	-0.699	S	-0.9145	S	-1.438	S
YHR203C	-0.0925	0.117	-0.226	NS	0.1765	NS	-0.4655	S	-0.8845	S	-1.4385	S
YDL185W	0.0345	-0.1925	-0.4165	NS	-0.509	NS	-0.6135	S	-1.497	S	-1.4465	S
YBR187W	0.02	0.28	-0.045	NS	-0.5485	NS	-1.265	S	-1.802	S	-1.453	S
YMR145C	-0.0265	0.0425	-0.2275	NS	-0.3565	NS	-1.409	S	-1.789	S	-1.454	S
YKL144C	-0.0515	-0.085	-0.235	NS	-1.0135	NS	-1.6725	S	-0.821	S	-1.456	S
YBL072C	0.0625	0.153	-0.00650000000000001	NS	0.058	NS	-0.6065	S	-1.0325	S	-1.458	S
YPR074C	0.214	-0.0865	-0.2055	NS	0.14	NS	-0.7525	S	-1.2495	S	-1.4585	S
YDR146C	0.014	0.301	-0.08	NS	-0.4325	NS	-1.1625	S	-1.312	S	-1.464	S
YNR017W	-0.004	-0.0145	-0.0545	NS	-0.5085	NS	-1.294	S	-1.364	S	-1.465	S
YPL274W	0.049	-0.0135	-0.5285	NS	-0.685	NS	-0.701	S	-1.3745	S	-1.4655	S
YDR225W	-0.025	-0.148	-0.363	NS	-1.4185	S	-1.997	S	-1.514	S	-1.4685	S
YPR110C	0.049	0.022	-0.2925	NS	-0.3225	NS	-1.2055	S	-1.5555	S	-1.4685	S
YHL013C	0.178	0.3985	0.339	NS	-0.746	NS	-1.333	S	-1.566	S	-1.47	S
YJR097W	-0.253	-0.355	-0.5205	NS	-1.651	S	-2.359	S	-2.365	S	-1.47	S
YER102W	0.0845	0.4195	0.251	NS	0.0565	NS	-0.3425	NS	-0.9035	S	-1.473	S
YGL123W	-0.042	0.0595	-0.0045	NS	0.2375	NS	-0.398	S	-0.9035	S	-1.4735	S
Q0140	-0.462	-0.085	-0.473	NS	-0.419	NS	-0.9155	S	-1.114	S	-1.478	S
YGL187C	0.0935	-0.113	-0.169	NS	-0.104	NS	-0.9005	S	-1.351	S	-1.49	S
YJR031C	-0.0715	-0.076	-0.322	NS	-0.4145	NS	-1.076	S	-1.033	S	-1.4905	S
YDL084W	0.1205	0.0505	-0.261	NS	-0.119	NS	-0.644	S	-0.821	S	-1.4915	S
YJL193W	-0.189	0.0875	0.154	NS	-0.02	NS	-0.599	NS	-1.039	S	-1.493	S
YOR101W	0.2845	0.111	-0.143	NS	-0.485	NS	-1.077	S	-1.711	S	-1.4945	S
YER025W	0.0745	0.117	-0.1995	NS	-0.329	NS	-1.1695	S	-1.3605	S	-1.504	S
YMR142C	0.0325	0.112	0.3225	NS	-0.192	NS	-0.602	S	-0.9285	S	-1.5045	S
YNL247W	0.1405	0.108	-0.1145	NS	-0.3295	NS	-0.6575	S	-1.193	S	-1.506	S
YER155C	-0.005	0.0695	0.0605	NS	-0.3815	NS	-0.6835	NS	-1.4745	S	-1.5075	S
YJR092W	-0.0275	-0.0765	-0.3505	NS	-0.6475	NS	-1.1895	S	-1.743	S	-1.508	S
YDL191W	0.221	-0.0635	-0.1195	NS	-0.708	NS	-1.009	NS	-1.069	S	-1.514	S
YMR243C	0.0815	0.2205	0.3635	NS	-0.424	NS	-0.416	NS	-1.1875	S	-1.5165	S
YNL255C	0.02	0.064	-0.0135	NS	-0.3145	NS	-1.079	S	-1.0355	S	-1.5245	S
YHR094C	0.1365	0.426	0.3105	NS	-0.041	NS	-0.77	S	-1.3	S	-1.5245	S
YJL010C	0.0165	0.0845	-0.241	NS	-0.5515	NS	-1.5	S	-1.4085	S	-1.5285	S
YPR130C	0.081	-0.051	0.1035	NS	0.1195	NS	-0.8115	S	-1.337	S	-1.531	S
YJL157C	0.0955	0.139	0.1615	NS	-0.8085	S	-1.174	S	-1.042	S	-1.533	S
YLL018C	0.046	-0.235	-0.3005	NS	-0.066	NS	-0.303	NS	-0.904	S	-1.5335	S
YDR398W	-0.086	-0.2505	-0.2685	NS	-0.6035	NS	-1.6255	S	-1.9695	S	-1.534	S
YKL127W	0.095	-0.079	-0.129	NS	0.231	NS	-0.51	NS	-1.1115	S	-1.534	S
YOL101C	-0.221	-0.445	-0.142	NS	-0.45	NS	-0.9475	S	-1.51	S	-1.5405	S
YML018C	0.022	-0.025	0.083	NS	-0.4705	NS	-1.361	S	-2.265	S	-1.5485	S
YNL046W	0.284	0.479	-0.475	NS	0.134	NS	-1.14	S	-1.079	S	-1.549	S
YLR448W	0.039	0.075	-0.033	NS	-0.0345	NS	-0.473	S	-0.9725	S	-1.552	S
YOR375C	-0.0185	0.1655	-0.2055	NS	-0.1485	NS	-0.536	S	-1.0295	S	-1.552	S
YHR066W	-0.3025	0.0275	-0.063	NS	-1.4535	NS	-2.425	S	-1.029	S	-1.5525	S
YER127W	-0.469	0.0405	0.1095	NS	-1.092	NS	-1.623	S	-0.646	S	-1.553	S
YFL034C-A	0.0845	-0.139	-0.192	NS	-0.5685	NS	-0.9555	S	-1.136	S	-1.5535	S
YLR291C	0.095	0.087	-0.264	NS	-0.0905	NS	-0.731	S	-1.111	S	-1.556	S
YBL087C	-0.135	-0.168	0.0345	NS	-0.2825	NS	-0.82	S	-0.762	S	-1.5565	S
YDR161W	-0.2215	0.024	-0.0465	NS	-0.656	NS	-1.6385	S	-1.9055	S	-1.5575	S
YPL160W	0.1125	0.1465	-0.1135	NS	-0.1215	NS	-0.704	S	-0.893	S	-1.5635	S
YMR011W	-0.002	0.019	0.397	NS	0.121	NS	-0.7495	NS	-1.7745	S	-1.5665	S
YPL081W	-0.1165	-0.0495	-0.0625	NS	-0.3075	NS	-0.5335	S	-0.7665	S	-1.567	S
YDR234W	0.053	0.083	-0.388	NS	-0.9005	S	-1.4165	S	-2.0205	S	-1.567	S
YDR361C	-0.0225	-0.0125	-0.1675	NS	-0.375	NS	-1.128	S	-1.4805	S	-1.5715	S
YMR143W	0.2195	0.018	-0.034	NS	-0.121	NS	-0.7205	S	-0.8495	S	-1.5735	S
YHL033C	-0.058	0.00850000000000001	-0.088	NS	-0.212	NS	-0.8225	S	-1.0525	S	-1.574	S
YOL077C	0.0145	-0.109	-0.2495	NS	-0.466	NS	-1.6435	S	-2.5195	S	-1.574	S
YLR017W	-0.246	-0.101	-0.1825	NS	-0.3735	NS	-1.0765	S	-1.1715	S	-1.576	S
YNL300W	-0.3175	-0.2385	-0.517	NS	-0.6905	NS	-1.1925	S	-1.3725	S	-1.583	S
YMR079W	0.0385	-0.0425	-0.371	NS	-0.2415	NS	-1.1845	S	-1.198	S	-1.585	S
YEL054C	-0.002	-0.041	0.066	NS	-0.069	NS	-0.6575	NS	-1.038	S	-1.5855	S
YOL076W	-0.09	-0.074	-0.57	NS	-0.8025	NS	-1.341	S	-1.2615	S	-1.588	S
YPL157W	-0.107	0.2355	-0.106	NS	-0.661	NS	-1.4535	S	-0.936	S	-1.5895	S
YPL143W	0.0885	-0.129	-0.004	NS	-0.407	NS	-0.746	S	-1.116	S	-1.591	S
YIL133C	0.0045	-0.0025	0.1395	NS	0.0565	NS	-0.748	S	-1.145	S	-1.5915	S
YGL120C	-0.098	-0.161	-0.076	NS	-0.518	NS	-1.377	S	-1.852	S	-1.593	S
YGR081C	-0.112	-0.2	-0.051	NS	-0.81	NS	-1.423	S	-1.111	S	-1.595	S
YFR031C-A	-0.016	-0.0305	0.0815	NS	-0.0685	NS	-0.609	S	-1.054	S	-1.5965	S
YGR034W	0.1315	-0.0485	-0.1085	NS	-0.2255	NS	-0.625	S	-1.073	S	-1.599	S
YKR065C	0.3735	0.1035	-0.3775	NS	0.5095	NS	-0.43	NS	-0.757	S	-1.599	S
YGR217W	0.189	-0.058	0.281	NS	-0.149	NS	-1.143	S	-1.872	S	-1.603	S
YOL121C	-0.1645	-0.025	-0.0435	NS	-0.2625	NS	-0.8975	S	-1.1025	S	-1.6035	S
YER124C	-0.0775	0.042	-0.182	NS	0.0495	NS	-0.2815	NS	-0.878	S	-1.609	S
YLR048W	-0.0055	0.069	-0.154	NS	-0.064	NS	-0.6205	S	-0.979	S	-1.615	S
YBR220C	0.0045	0.414	0.2945	NS	-0.1485	NS	-0.756	S	-1.3425	S	-1.615	S
YNR043W	0.3985	-0.0875	-0.2415	NS	-0.08	NS	-0.931	S	-1.785	S	-1.616	S
YBL081W	-0.183	-0.195	0.1185	NS	-0.4245	NS	-0.4325	NS	-1.293	S	-1.6195	S
YBR084W	0.0145	-0.2205	-0.3105	NS	0.139	NS	-1.0445	NS	-1.8685	S	-1.623	S
YGR191W	0.226	0.3525	0.1815	NS	-0.247	NS	-0.4625	NS	-1.229	S	-1.624	S
YKL008C	-0.0105	-0.0265	0.231	NS	-0.348	NS	-1.073	S	-1.341	S	-1.6275	S
YNL067W	-0.1075	-0.124	-0.171	NS	-0.268	NS	-0.671	S	-0.811	S	-1.63	S
YBR048W	-0.047	0.2395	-0.028	NS	0.006	NS	-0.843	S	-1.5525	S	-1.6305	S
YBL092W	0.0185	0.173	0.2885	NS	0.01	NS	-0.465	NS	-0.8395	S	-1.6315	S
YIL018W	-0.1485	-0.135	0.04	NS	-0.033	NS	-0.762	S	-1.0765	S	-1.634	S
YOR207C	-0.246	0.048	-0.0785	NS	-0.354	NS	-1.213	S	-1.7255	S	-1.6355	S
YJR004C	0.1265	-0.185	0.2145	NS	-0.496	NS	-0.706	S	-1.474	S	-1.638	S
YOL007C	0.155	-0.063	0.246	NS	-0.4585	NS	-1.287	S	-1.539	S	-1.6385	S
YMR127C	0.0385	-0.2135	-0.257	NS	-0.909	NS	-1.385	S	-1.159	S	-1.643	S
YKR092C	-0.041	0.1225	-0.142	NS	-0.606	NS	-1.192	S	-1.764	S	-1.648	S
YNL248C	-0.0175	0.156	-0.313	NS	-0.6815	NS	-1.742	S	-2.827	S	-1.649	S
YHR064C	-0.0265	0.1145	-0.266	NS	-0.2175	NS	-0.8845	S	-1.4335	S	-1.651	S
YLR384C	-0.108	-0.0545	-0.489	NS	-0.6325	NS	-1.1525	S	-2.18	S	-1.654	S
YPL220W	0.043	0.0655	0.2245	NS	0.0155	NS	-0.312	NS	-0.979	S	-1.6585	S
YEL042W	0.0185	0.447	0.608	NS	0.1615	NS	-0.8565	S	-1.629	S	-1.6635	S
YOR264W	0.0075	-0.2035	0.0445	NS	-0.3005	NS	-1.1845	S	-1.624	S	-1.6685	S
YJR123W	0.16	0.2545	-0.2	NS	-0.071	NS	-0.8885	S	-1.1035	S	-1.672	S
YJL138C	0.4675	0.1175	-0.088	NS	0.0605	NS	-0.825	S	-0.926	S	-1.675	S
YMR239C	0.213	0.03	-0.097	NS	-0.558	NS	-0.8915	NA	-1.053	S	-1.675	S
YER117W	-0.084	-0.063	-0.07	NS	-0.3045	NS	-0.773	S	-1.1855	S	-1.676	S
YJL148W	-0.0905	0.0715	0.102	NS	-1.094	NS	-1.6355	S	-1.361	S	-1.676	S
YLR355C	-0.1075	-0.0665	-0.2245	NS	-0.2515	NS	-1.2145	S	-1.533	S	-1.6775	S
YDR150W	-0.032	0.024	0.024	NS	-0.1985	NS	-0.637	S	-0.906	S	-1.678	S
YKL069W	-0.0805	-0.385	-0.3925	NS	-0.7855	NS	-1.36	S	-1.377	S	-1.6795	S
YJR145C	-0.094	-0.111	-0.171	NS	0.025	NS	-0.4945	S	-1.158	S	-1.682	S
YBR038W	-0.222	-0.097	-0.184	NS	-0.664	NS	-1.2125	S	-0.937	S	-1.683	S
YGR025W	-0.309	0.043	0.1515	NS	-0.292	NS	-0.2765	NS	-0.847	S	-1.685	S
YGR162W	-0.055	0.072	-0.125	NS	-0.4555	NS	-1.0825	S	-1.607	S	-1.6865	S
YHR170W	0.24	-0.038	0.026	NS	-0.701	NS	-1.816	S	-2.4725	S	-1.69	S
YKL056C	-0.1025	0.267	0.166	NS	-0.0435	NS	-0.868	S	-1.162	S	-1.6925	S
YBL028C	-0.215	-0.2745	0.0885	NS	-0.993	NS	-1.7295	S	-1.619	S	-1.694	S
YHR215W	-0.148	0.0355	0.06	NS	-0.392	NS	-1.263	S	-1.344	S	-1.6975	S
YGL111W	-0.2335	-0.1315	-0.1895	NS	-0.573	NS	-1.1185	S	-1.1735	S	-1.705	S
YDL055C	0.027	-0.075	0.042	NS	-0.1025	NS	-0.424	NS	-1.1355	S	-1.7065	S
YOR315W	-0.0455	-0.0225	-0.345	NS	-0.962	NS	-1.72	S	-2.0305	S	-1.708	S
YJL191W	-0.1245	-0.075	0.1135	NS	-0.0465	NS	-0.724	S	-1.23	S	-1.7085	S
YCR057C	-0.011	-0.094	-0.2335	NS	-0.3575	NS	-1.3495	S	-1.5695	S	-1.7085	S
YLR305C	0.302	0.1025	0.016	NS	-0.1335	NS	-0.4155	S	-0.9335	S	-1.711	S
YBL003C	-0.2635	-0.125	-0.3855	NS	-1.4065	S	-1.9655	S	-1.731	S	-1.711	S
YOR096W	-0.014	-0.1515	-0.0115	NS	-0.0955	NS	-0.3885	NS	-1.031	S	-1.711	S
YGL195W	0.001	0.106	-0.134	NS	-0.5855	NS	-0.499	S	-1.151	S	-1.712	S
YIL064W	-0.0495	-0.161	-0.0705	NS	-0.803	NS	-1.6565	S	-1.585	S	-1.7135	S
YLR180W	0.2025	-0.1575	-0.3715	NS	-0.422	NS	-1.366	S	-2.4115	S	-1.716	S
YBL024W	-0.1235	-0.2175	-0.2425	NS	-0.359	NS	-1.0605	S	-1.4515	S	-1.7185	S
YLR413W	0.039	0.355	0.3365	NS	-0.566	NS	-1.483	S	-2.3785	S	-1.7185	S
YKL164C	-0.2255	-0.00850000000000001	-0.296	NS	-0.3565	NS	-1.121	S	-1.727	S	-1.7315	S
YOR133W	0.2225	0.2305	-0.0345	NS	-0.0495	NS	-0.9235	S	-1.275	S	-1.738	S
YDL042C	-0.1615	0.037	0.000999999999999994	NS	0.022	NS	-0.919	S	-0.974	S	-1.74	S
YAR015W	0.03	0.1165	0.0845	NS	-0.223	NS	-1.025	S	-1.4785	S	-1.7455	S
YIL047C	-0.059	-0.05	0.046	NS	-0.8785	NS	-1.44	S	-1.8115	S	-1.748	S
YKR082W	-0.5015	-0.146	-0.171	NS	-0.2915	NS	-0.8275	S	-1.0695	S	-1.7495	S
YMR116C	-0.1785	0.0445	0.087	NS	0.2645	NS	-0.8235	S	-1.209	S	-1.7555	S
YKR054C	0.0895	0.154	-0.271	NS	-0.549	NS	-1.537	S	-2.398	S	-1.758	S
YKL120W	-0.072	-0.362	-0.401	NS	-0.7215	NS	-1.3875	S	-1.8315	S	-1.7585	S
YMR215W	0.372	0.6985	0.4385	NS	-0.6425	NS	-0.7785	S	-1.755	S	-1.762	S
YGL076C	0.082	0.063	-0.127	NS	0.2565	NS	-0.793	S	-1.27	S	-1.7635	S
YDR060W	-0.123	0.1205	0.219	NS	-0.629	NS	-1.4215	S	-1.291	S	-1.7705	S
YDR418W	-0.002	-0.108	-0.0335	NS	-0.0265	NS	-0.59	S	-1.1645	S	-1.772	S
YHR047C	-0.043	0.262	-0.1045	NS	0.011	NS	-0.5315	S	-1.016	S	-1.7765	S
YDR502C	0.213	-0.0765	-0.5075	NS	-1.051	S	-1.2575	S	-1.9155	S	-1.782	S
YGR177C	0.1075	-0.0355	-0.3825	NS	-0.3765	NS	-1.0605	S	-1.756	S	-1.786	S
YDL208W	-0.0695	-0.137	-0.0775	NS	-0.9975	NS	-1.8045	S	-1.811	S	-1.7915	S
YNL119W	-0.1365	-0.2325	-0.264	NS	-1.2185	NS	-2.61	S	-1.988	S	-1.794	S
YGL099W	-0.276	-0.046	-0.204	NS	-0.282	NS	-0.781	NS	-1.2445	S	-1.794	S
YIL011W	0.704	0.0435	-0.3585	NS	-0.006	NS	-0.337	NS	-1.0825	S	-1.798	S
YLL045C	0.0035	0.237	-0.0255	NS	-0.1285	NS	-0.9195	S	-1.4035	S	-1.8015	S
YMR272C	0.003	-0.0245	0.1305	NS	-0.7915	NS	-0.8365	S	-1.572	S	-1.809	S
YPL198W	0.099	0.118	0.082	NS	0.2215	NS	-0.6235	S	-1.2665	S	-1.81	S
YMR006C	0.0215	-0.013	0.375	NS	-0.2245	NS	-0.7085	S	-1.3565	S	-1.8105	S
YLR084C	0.00399999999999998	0.315	0.4145	NS	-0.367	NS	-0.9765	S	-1.3305	S	-1.812	S
YDL061C	0.0485	-0.101	0.1645	NS	0.1705	NS	-0.713	NS	-1.212	S	-1.814	S
YBR121C	-0.1305	-0.143	-0.3465	NS	-0.053	NS	-0.639	S	-1.2765	S	-1.822	S
YHR007C	0.096	0.1605	0.3	NS	-1.1565	S	-1.783	S	-1.9635	S	-1.822	S
YJR143C	0.1805	0.298	0.478	NS	-0.272	NS	-0.4595	NS	-1.241	S	-1.828	S
YLR197W	-0.2485	-0.0035	-0.067	NS	-0.3385	NS	-1.18	S	-1.757	S	-1.837	S
YKL081W	0.1825	-0.081	-0.3005	NS	-0.013	NS	-0.7395	S	-1.5365	S	-1.8385	S
YNL289W	0.035	-0.0845	-0.302	NS	-1.024	NS	-1.698	S	-1.492	S	-1.8395	S
YER043C	0.085	-0.00650000000000001	-0.323	NS	0.0565	NS	-0.9615	S	-1.4885	S	-1.841	S
YDL081C	0.114	-0.126	-0.1905	NS	-0.1435	NS	-0.292	NS	-1.5	S	-1.842	S
YCL036W	-0.067	0.2655	-0.0525	NS	-1.172	NS	-0.757	S	-0.762	S	-1.851	S
YNL096C	0.169	0.2465	0.1085	NS	-0.0765	NS	-0.9915	S	-0.374	S	-1.854	S
YKL072W	0.076	0.395	0.016	NS	-0.2035	NS	-0.8255	S	-1.242	S	-1.855	S
YJL121C	-0.006	0.018	-0.5695	NS	-0.1875	NS	-0.715	S	-1.5685	S	-1.855	S
YOR340C	-0.0905	0.0305	-0.12	NS	-0.8285	S	-1.728	S	-1.335	S	-1.862	S
YBL002W	-0.0725	-0.0465	-0.1415	NS	-0.657	NS	-1.7515	S	-2.0915	S	-1.8715	S
YOR320C	0.024	0.2405	0.3	NS	-0.2085	NS	-0.5295	S	-1.4165	S	-1.872	S
YNL010W	0.0735	-0.00549999999999998	-0.172	NS	-0.3925	NS	-0.6575	S	-1.2565	S	-1.874	S
YJR147W	0.011	-0.298	-0.3375	NS	-0.578	NS	-1.5675	S	-2.219	S	-1.876	S
YCR051W	0.268	-0.282	-0.144	NS	-0.5155	NS	-1.108	S	-1.579	S	-1.8795	S
YJL130C	0.073	-0.158	-0.2785	NS	-0.4175	NS	-1.0545	S	-2.065	S	-1.894	S
YNR046W	0.212	-0.11	-0.361	NS	-0.456	NS	-1.2165	S	-1.6075	S	-1.9	S
YDL112W	0.062	0.024	-0.083	NS	-0.3345	NS	-1.1025	S	-1.6305	S	-1.906	S
YGR103W	0.003	0.139	0.1565	NS	-0.3905	NS	-1.0955	NS	-1.8975	S	-1.909	S
YBR181C	-0.112	0.0955	0.1905	NS	-0.4115	NS	-0.727	S	-1.1075	S	-1.91	S
YEL055C	-0.142	-0.091	-0.152	NS	-0.7495	NS	-1.077	NS	-1.782	S	-1.912	S
YBR061C	0.116	0.0395	-0.1445	NS	-0.0225	NS	-1.117	S	-1.5745	S	-1.913	S
YDR465C	-0.3115	-0.2135	-0.34	NS	-0.4355	NS	-1.724	S	-1.9915	S	-1.9145	S
YDR064W	0.25	-0.2645	0.059	NS	0.0225	NS	-0.938	S	-1.336	S	-1.9185	S
YNL301C	0.0875	0.0855	-0.3675	NS	0.308	NS	-0.5915	S	-1.3755	S	-1.9305	S
YLR172C	-0.00599999999999999	0.129	-0.149	NS	-0.136	NS	-0.888	S	-1.859	S	-1.946	S
YOL092W	-0.1685	0.1045	0.0355	NS	-0.7395	NS	-1.3365	S	-1.7535	S	-1.948	S
YGL055W	0.0615	0.3425	0.3015	NS	-0.625	NS	-1.767	S	-1.771	S	-1.949	S
YPL093W	-0.053	0.0015	-0.3785	NS	-1.0875	NS	-2.6475	S	-1.286	S	-1.95	S
YJL050W	-0.0145	-0.0175	-0.2215	NS	-0.484	NS	-2.127	S	-1.286	S	-1.954	S
YCR087C-A	-0.0875	0.018	0.178	NS	-0.645	NS	-1.177	S	-1.9275	S	-1.959	S
YGL028C	-0.081	0.025	0.264	NS	-0.4445	NS	-1.0655	S	-1.708	S	-1.9655	S
YMR199W	-0.0355	-0.0685	-0.147	NS	-0.481	NS	-1.3455	S	-1.185	S	-1.968	S
YGR240C	0.1015	0.003	-0.223	NS	-0.0815	NS	-0.72	S	-1.3595	S	-1.9695	S
YLR372W	-0.0135	0.095	0.138	NS	-0.3655	NS	-0.872	S	-1.5575	S	-1.9745	S
YLR002C	-0.169	-0.00299999999999999	-0.019	NS	-0.521	NS	-1.6095	S	-1.905	S	-1.9805	S
YOL120C	0.1195	0.169	-0.0275	NS	0.2685	NS	-0.7275	S	-1.274	S	-1.9825	S
YNL002C	-0.221	-0.1835	-0.3	NS	-1.0875	S	-2.127	S	-1.716	S	-1.9835	S
YIL053W	0.085	0.104	-0.314	NS	-0.3185	NS	-1.207	S	-2.1145	S	-1.9935	S
YNR067C	0.172	0.2015	0.192	NS	0.0245	NS	-0.837	S	-1.761	S	-2.004	S
YOL144W	0.246	0.023	-0.036	NS	-0.471	NS	-1.347	S	-1.435	S	-2.006	S
YGR030C	0.537	-0.106	-0.559	NS	-1.5915	NS	-2.148	S	-1.81	S	-2.014	S
YKR044W	-0.153	0.21	0.1925	NS	-0.9185	NS	-1.1945	S	-1.018	S	-2.023	S
YOR341W	-0.0935	0.2065	-0.3315	NS	-0.4085	NS	-1.465	S	-2.942	S	-2.0285	S
YJL198W	-0.057	0.2275	0.6075	NS	-0.308	NS	-1.107	S	-1.6775	S	-2.029	S
YBL068W	-0.0405	-0.083	-0.256	NS	0.1485	NS	-1.1595	S	-1.612	S	-2.031	S
YKL183W	-0.013	0.1	-0.414	NS	-0.2725	NS	-1.1335	S	-1.341	S	-2.032	S
YKL181W	-0.108	-0.03	-0.2365	NS	-0.4075	NS	-1.328	S	-2.102	S	-2.033	S
YLR083C	0.00649999999999999	0.0125	0.2175	NS	-0.6465	NS	-1.085	S	-2.116	S	-2.036	S
YHR052W	0.1095	0.054	-0.304	NS	-1.486	NS	-1.868	S	-3.248	S	-2.037	S
YPL207W	0.136	-0.048	0.49	NS	-0.8475	NS	-1.358	S	-2.0925	S	-2.0415	S
YCL037C	0.053	-0.127	-0.1535	NS	-0.243	NS	-0.744	NS	-1.2785	S	-2.0415	S
YLR432W	0.085	-0.004	-0.2885	NS	-0.1205	NS	-1.354	S	-1.6155	S	-2.042	S
YIL091C	0.0525	-0.072	-0.097	NS	-1.2115	S	-1.856	S	-2.075	S	-2.042	S
YOL081W	0.15	0.003	-0.458	NS	-0.2525	NA	-0.586	S	-1.2665	S	-2.05	S
YDR023W	0.108	0.1575	0.0525	NS	-0.2205	NS	-0.7275	S	-1.444	S	-2.053	S
YDR496C	-0.234	-0.2625	-0.28	NS	-1.025	NS	-2.002	S	-2.935	S	-2.0615	S
YDL083C	0.103	-0.037	-0.059	NS	-0.0235	NS	-0.993	S	-1.334	S	-2.0625	S
YDR300C	-0.243	-0.1705	-0.0725	NS	-0.469	NS	-1.1855	S	-1.301	S	-2.063	S
YBR093C	0.027	-0.064	0.343	NS	-0.31	NS	-1.4295	S	-2.1525	S	-2.066	S
YOR309C	-0.0740000000000001	0.1235	-0.003	NS	-0.462	NS	-1.5325	S	-2.1215	S	-2.07	S
YER091C	0.167	-0.0855	-0.7135	NS	-0.6585	NS	-1.4945	S	-2.2135	S	-2.07	S
YCR034W	-0.1415	0.0955	0.158	NS	-0.185	NS	-1.178	S	-2.009	S	-2.0715	S
YDR385W	0.17	0.183	-0.1005	NS	-0.1685	NS	-1.1495	S	-1.472	S	-2.079	S
YPL226W	0.123	0.288	0.072	NS	-0.3795	NS	-0.9465	S	-2.062	S	-2.0815	S
YNL058C	-0.0725	0.184	0.021	NS	-0.6985	NS	-1.428	S	-1.914	S	-2.0865	S
YKL185W	0.2855	-0.174	-0.036	NS	-1.019	S	-1.497	S	-1.868	S	-2.087	S
YER110C	0.1805	0.077	-0.1155	NS	-0.492	NS	-1.432	S	-2.3935	S	-2.0955	S
YML056C	0.053	-0.1715	-0.4905	NS	-0.446	NS	-1.3985	S	-2.162	S	-2.0975	S
YLR186W	-0.141	0.1475	-0.1175	NS	-0.0135	NS	-1.246	S	-1.8125	S	-2.105	S
Q0297	-1.2725	-0.5065	-0.569	NS	-1.3325	NS	-1.043	S	-1.46	S	-2.1065	S
YMR229C	-0.068	0.179	-0.1495	NS	-0.63	NS	-1.5775	S	-3.1275	S	-2.1075	S
YKL216W	-0.1125	0.1445	-0.054	NS	-0.562	NS	-2.0985	S	-2.3235	S	-2.1205	S
YKL191W	0.008	-0.2355	-0.329	NS	-0.809	NS	-1.51	S	-1.77	S	-2.123	S
YHR032W	0.2245	0.304	0.2025	NS	-0.304	NS	-1.287	S	-2.147	S	-2.1255	S
YPL231W	0.227	0.0405	-0.482	NS	-0.51	NS	-0.745	S	-2.0315	S	-2.127	S
YHR216W	0.0305	-0.003	-0.1765	NS	-0.1395	NS	-1.4105	S	-1.4915	S	-2.134	S
YNR038W	-0.022	-0.1595	-0.207	NS	-0.7735	NS	-1.056	S	-1.3055	S	-2.135	S
YOR342C	-0.029	-0.0475	-0.407	NS	-0.825	S	-1.717	S	-2.5395	S	-2.145	S
YDR297W	0.161	0.0785	0.2455	NS	-0.8995	NS	-1.204	S	-1.893	S	-2.151	S
YDL213C	-0.17	0.753	0.418	NS	-1.5505	S	-1.278	S	-2.05	S	-2.151	S
YLL034C	0.0425	0.017	-0.1825	NS	-0.6945	NS	-1.4655	S	-1.819	S	-2.1645	S
YDL036C	0.3415	-0.563	-0.073	NS	-1.1495	S	-1.606	S	-2.516	S	-2.169	S
YCL059C	-0.015	-0.12	0.035	NS	-0.78	NS	-1.569	S	-1.4645	S	-2.174	S
YPL082C	0.062	0.1695	-0.3055	NS	-1.014	NS	-1.1895	S	-1.707	S	-2.176	S
YBL004W	-0.119	-0.414	-0.1635	NS	-0.9125	NS	-1.649	S	-2.5225	S	-2.1845	S
YER060W-A	-0.008	0.1995	0.1425	NS	-0.636	NS	-1.6715	S	-2.632	S	-2.197	S
YLR153C	0.055	-0.09	-0.2385	NS	-0.1095	NS	-1.0085	S	-1.5515	S	-2.209	S
YLR401C	0.041	0.144	-0.3725	NS	-1.2065	S	-1.9085	S	-2.171	S	-2.216	S
YMR241W	0.199	-0.004	-0.348	NS	-0.157	NS	-1.3445	S	-2.292	S	-2.216	S
YOR272W	-0.0615	0.1705	-0.1895	NS	-0.331	NS	-1.5825	S	-2.3995	S	-2.234	S
YDL148C	-0.0655	0.173	0.5285	NS	-0.9765	NS	-1.646	NS	-2.3305	S	-2.256	S
YAR071W	-0.24	-0.184	0.1495	NS	-0.565	NS	-0.944	S	-1.5995	S	-2.262	S
YNL078W	0.1055	0.1055	-0.132	NS	-0.1415	NS	-1.124	S	-1.926	S	-2.263	S
YOR294W	-0.011	-0.046	-0.483	NS	-1.589	S	-2.595	S	-1.625	S	-2.275	S
YIL158W	-0.0875	0.139	0.337	NS	-1.3905	S	-1.73	S	-1.982	S	-2.275	S
YBL018C	-0.149	-0.675	-0.326	NS	-1.1865	NS	-1.5725	S	-1.408	S	-2.2795	S
YLR276C	-0.275	0.041	0.0135	NS	-0.7925	NS	-1.974	S	-1.196	S	-2.287	S
YMR217W	-0.2255	-0.0065	-0.255	NS	-0.173	NS	-1.4415	S	-2.671	S	-2.29	S
YAL059W	0.1315	0.2665	-0.1465	NS	-1.0655	NS	-1.817	S	-2.1995	S	-2.3025	S
YDL031W	-0.4105	-0.036	0.3595	NS	-0.9065	NS	-2.198	S	-2.516	S	-2.3305	S
YHR128W	0.1325	-0.2855	-0.32	NS	-0.397	NS	-1.3885	S	-2.0495	S	-2.3355	S
YDL167C	0.33	0.072	-0.1185	NS	-1.0525	NS	-2.4885	S	-1.827	S	-2.345	S
YLL061W	-0.1285	0.239	-0.012	NS	-0.518	NS	-1.2295	S	-1.387	S	-2.349	S
YLR003C	0.072	0.069	-0.3095	NS	-0.92	NS	-1.579	S	-1.572	S	-2.354	S
YDR184C	0.143	0.0515	-0.2185	NS	-1.226	NS	-1.7655	S	-1.151	S	-2.356	S
YLL008W	0.0145	0.1395	0.016	NS	-0.6235	NS	-1.7545	S	-1.244	S	-2.3695	S
Q0250	-0.728	-0.6295	-0.945	NS	-1.474	S	-1.394	S	-1.612	S	-2.385	S
YOL124C	-0.2575	-0.121	-0.075	NS	-1.1375	NS	-2.0255	S	-2.086	S	-2.398	S
YBR158W	0.06	-0.1555	-0.148	NS	-0.376	NS	-1.246	S	-2.0725	S	-2.4535	S
YHR144C	-0.009	-0.126	-0.1525	NS	-0.6965	NS	-1.21	S	-1.021	S	-2.458	S
YBR034C	-0.025	0.0595	-0.419	NS	-0.8055	NS	-2.112	S	-2.711	S	-2.4595	S
YBR069C	0.002	0.0745	0.218	NS	-0.4	NS	-1.4655	S	-2.1765	S	-2.4625	S
YNL209W	-0.054	0.044	-0.0125	NS	-0.0505	NS	-1.0075	S	-1.752	S	-2.468	S
YAR075W	-0.325	-0.103	-0.412	NS	-0.164	NS	-1.142	S	-1.2395	S	-2.4695	S
YKL182W	0.0855	-0.0815	-0.2145	NS	-0.4255	NS	-1.248	S	-2.099	S	-2.4775	S
YLR249W	-0.061	0.091	-0.189	NS	-0.396	NS	-1.26	S	-1.719	S	-2.4785	S
YDR165W	-0.125	-0.1995	-0.19	NS	-0.59	NS	-1.7045	S	-2.334	S	-2.482	S
YMR312W	0.163	-0.0395	-0.0745	NS	-0.1305	NS	-1.49	S	-1.323	S	-2.499	S
YGR283C	0.015	0.089	-0.1395	NS	-0.7415	NS	-1.688	S	-0.332	S	-2.514	S
YMR154C	0.1135	-0.369	-0.184	NS	-0.2605	NS	-0.848	NS	-1.305	S	-2.517	S
YNL112W	0.3285	-0.204	-0.081	NS	-0.7685	NS	-2.551	S	-3.044	S	-2.5215	S
YPR010C	0.0315	-0.044	-0.3355	NS	-0.512	NS	-1.6235	S	-2.267	S	-2.524	S
YPL012W	-0.058	0.009	0.00899999999999999	NS	-0.804	NS	-2.0115	S	-1.842	S	-2.539	S
YER056C	0.14	0.1555	0.0975	NS	-0.7505	NS	-1.8925	S	-2.73	S	-2.544	S
YLR049C	0.121	-0.233	-0.304	NS	-0.5725	NS	-1.6285	S	-2.947	S	-2.544	S
YPR190C	0.111	0.096	-0.2115	NS	-0.6075	NS	-1.7675	S	-1.769	S	-2.556	S
YDR384C	-0.012	-0.1245	0.2585	NS	-0.4915	NS	-1.693	S	-3.162	S	-2.558	S
YGR159C	0.021	0.2615	-0.1175	NS	-0.954	S	-2.528	S	-2.6445	S	-2.563	S
YNL327W	-0.132	0.041	0.2045	NS	-0.459	NS	-1.4785	S	-2.725	S	-2.589	S
YGL009C	0.221	-0.0735	-0.6655	NS	-1.721	S	-1.999	S	-3.288	S	-2.589	S
YMR128W	-0.0655	0.049	-0.1615	NS	-0.8025	NS	-1.6435	S	-2.027	S	-2.59	S
YPR144C	0.2375	0.003	-0.1775	NS	-0.44	NS	-1.7835	S	-2.487	S	-2.599	S
Q0085	-0.1885	-0.408	-0.887	NS	-0.117	NS	-1.056	S	-2.059	S	-2.607	S
YAL025C	-0.548	-0.1185	0.1635	NS	-1.41	NS	-1.8165	S	-1.801	S	-2.609	S
YOL141W	-0.322	0.2565	-0.166	NS	-2.038	S	-2.38	S	-0.725	S	-2.629	S
YPL158C	0.032	0.033	0.1005	NS	-1.0175	S	-2.049	S	-1.41	S	-2.63	S
YBR271W	-0.709	0.014	-0.2365	NS	-1.1045	NS	-1.7845	S	-2.1545	S	-2.636	S
YGR108W	-0.1185	-0.313	-0.067	NS	-0.8195	NS	-1.1915	S	-1.203	S	-2.678	S
YGR145W	-0.192	-0.0345	0.004	NS	-0.824	NS	-1.56	S	-2.223	S	-2.679	S
YEL026W	0.273	0.086	-0.1335	NS	0.156	NS	-1.8755	S	-2.7555	S	-2.696	S
YLR304C	0.221	-0.003	-0.4095	NS	-1.2595	S	-2.294	S	-3.465	S	-2.715	S
YMR131C	-0.2595	0.1175	0.024	NS	-0.653	NS	-1.8435	S	-2.5185	S	-2.7265	S
YDR025W	0.016	-0.101	-0.048	NS	-0.017	NS	-0.8685	S	-2.2775	S	-2.7325	S
YJL122W	0.017	0.165	-0.27	NS	-1.1505	NS	-2.2885	S	-2.486	S	-2.753	S
YER126C	0.03	0.0205	-0.08	NS	-0.94	NS	-2.0465	S	-0.767	S	-2.7565	S
YKR024C	0.1815	-0.059	-0.2185	NS	-1.3335	NS	-0.516	S	-1.004	S	-2.759	S
YBR247C	0.0875	0.2125	-0.2935	NS	-0.7275	NS	-1.8245	S	-2.655	S	-2.77	S
YOR310C	-0.0815	-0.101	-0.192	NS	-0.708	NS	-1.7265	S	-2.1565	S	-2.772	S
YLR409C	0.004	0.063	-0.393	NS	-0.901	NS	-1.7075	S	-2.009	S	-2.803	S
YDL051W	0.1405	0.255	-0.1745	NS	-0.3175	NS	-1.5855	S	-2.439	S	-2.853	S
Q0275	-0.8325	-0.6	-0.5465	NS	-1.18	NS	-1.1275	S	-2.483	S	-2.8595	S
YGR200C	-0.11	-0.0575	-0.027	NS	-0.4745	NS	-1.3905	S	-1.836	S	-2.862	S
YKL009W	-0.1145	-0.185	-0.3585	NS	-1.181	NS	-2.629	S	-2.286	S	-2.863	S
YBR092C	0.2375	-0.049	0.361	NS	-0.366	NS	-1.9685	S	-3.0515	S	-2.8835	S
YJR016C	0.1285	0.13	-0.3315	NS	-0.4745	NS	-1.718	S	-2.9475	S	-2.9445	S
YNL182C	-0.283	0.124	-0.2185	NS	-1.4275	S	-2.278	S	-1.7	S	-2.958	S
YKL014C	0.0685	-0.133	-0.3935	NS	-0.4445	NS	-1.874	S	-2.496	S	-2.982	S
YDL229W	0.153	-0.00600000000000001	-0.231	NS	-0.169	NS	-1.539	S	-2.583	S	-2.9845	S
YIL096C	0.273	-0.199	-0.1825	NS	-1.3185	NS	-2.585	S	-1.601	S	-3.001	S
YOR206W	0.051	-0.053	-0.334	NS	-0.944	S	-2.2605	S	-3.0305	S	-3.007	S
Q0075	-0.0734999999999999	-0.4185	-0.818	NS	-1.0155	NS	-2.2715	S	-3.53	S	-3.015	S
YPL256C	0.386	0.017	-0.27	NS	-0.968	S	-1.585	S	-2.3905	S	-3.087	S
Q0045	-0.361	-0.3375	-0.5125	NS	-0.782	NS	-1.396	S	-2.7435	S	-3.135	S
Q0105	-0.7675	-0.75	-0.9285	NS	-1.0345	NS	-1.623	S	-2.0395	S	-3.173	S
YGR061C	-0.1355	-0.036	-0.2465	NS	-0.2955	NS	-1.635	S	-2.7615	S	-3.1875	S
YDR321W	0.2295	-0.0395	-0.3075	NS	-0.034	NS	-1.426	S	-2.7385	S	-3.315	S
YDR033W	0.1575	0.013	0.126	NS	-0.349	NS	-1.2685	S	-2.665	S	-3.349	S
Q0050	-0.8315	-0.6885	-0.6695	NS	-1.3995	NS	-2.0505	S	-2.2915	S	-3.3555	S
YLR222C	0.0575	-0.0415	-0.049	NS	-1.2135	NS	-1.851	S	-0.91	S	-3.36	S
YLR073C	0.043	0.021	-0.5625	NS	-0.838	NS	-1.724	S	-2.028	S	-3.377	S
YBL039C	-0.125	0.0315	-0.297	NS	-0.7365	NS	-2.831	S	-3.464	S	-3.5365	S
YDR101C	0.4715	-0.1215	-0.1975	NS	-0.928	NS	-2.3025	S	-1.595	S	-3.606	S
YOR095C	0.1985	0.056	-0.134	NS	-0.818	NS	-2.098	S	-3.221	S	-3.924	S
YPL211W	-0.258	0.014	-0.406	NS	-0.957	NS	-2.967	S	-3.356	S	-3.964	S
YOR004W	-0.352	0.0725	0.035	NS	-1.306	NS	-2.858	S	-1.846	S	-4.247	S
Q0055	-0.5845	-0.539	-0.7625	NS	-1.217	NS	-2.2915	S	-4.341	S	-4.3225	S
Q0160	-0.5895	-0.5165	-0.774	NS	-1.5155	NS	-2.537	S	-4.765	S	-4.416	S
Q0060	-0.5465	-0.3865	-0.85	NS	-1.4825	NS	-3.014	S	-2.8915	S	-4.657	S
Q0070	-0.0115	-0.2665	-0.8235	NS	-0.938	NS	-2.7505	S	-5.0415	S	-4.8165	S
Q0065	-0.2755	-0.2215	-0.801	NS	-0.934	NS	-1.9925	S	-3.9465	S	-5.28	S
Q0080	-0.4495	-0.0055	-0.6525	NS	-0.687	NS	-1.884	S	-3.861	S	-5.5985	S
YNR069C	0.0855	0.537	0.3295	NS	1.786	S	1.5365	S	3.482	S	1.382	NS
YLR164W	0.1975	0.5555	0.0305	NS	0.984	NS	2.962	S	2.429	S	0.727	NS
YFL030W	0.579	1.006	-0.377	NS	1.071	NS	1.94	S	2.289	S	0.704	NS
YLR233C	0.323	0.685	0.127	NS	0.129	NS	0.5945	S	2.249	S	0.354	NS
YHL040C	-0.0875	0.345	1.141	NS	1.939	S	1.933	S	2.225	S	1.926	NS
YPR167C	1.2645	0.1285	-0.264	NS	0.4955	NS	1.3915	S	1.9515	S	1.235	NS
YBR046C	0.018	-0.035	0.0145	NS	1.032	NS	1.4605	S	1.939	S	1.6005	NS
YOR384W	0.079	0.852	0.664	NS	0.95	NS	1.008	S	1.8	S	0.654	NS
YHR195W	-0.1345	0.0425	0.619	NS	0.8545	S	1.428	S	1.594	S	0.9785	NS
YBR214W	-0.075	-0.1665	-0.249	NS	0.9175	NS	1.19	S	1.5675	S	1.1455	NS
YDL223C	0.4835	0.911	0.022	NS	0.4885	NS	1.635	S	1.5415	S	1.921	NS
YNR019W	-0.085	0.284	0.268	NS	0.5275	NS	1.499	S	1.527	S	0.597	NS
YBR056W	-0.315	-0.1885	0.1095	NS	0.5425	S	0.965	S	1.4455	S	1.3335	NS
YBR241C	-0.258	-0.6665	0.2355	NS	0.053	NS	1.1695	S	1.4115	S	1.8175	NS
YBR183W	0.146	-0.068	0.23	NS	0.6065	NS	1.051	S	1.4105	S	1.0225	NS
YGL045W	0.487	-0.043	-0.549	NS	0.776	NS	1.014	S	1.404	S	1.564	NS
YJL085W	-0.349	-0.0555	-0.0425	NS	0.0895	NS	0.81	S	1.395	S	-0.079	NS
YHR014W	-0.082	0.588	0.505	NS	0.0245	NA	0.376	S	1.387	S	0.274	NS
YOR018W	-0.0455	-0.279	0.207	NS	0.779	NS	0.682	S	1.3795	S	0.794	NS
YAL061W	0.545	1.3015	-0.222	NS	0.6015	NS	0.9705	S	1.3035	S	1.2615	NS
YDR436W	0.017	0.374	0.043	NS	0.645	S	0.7395	S	1.264	S	0.122	NS
YDR294C	-0.1235	0.2565	0.506	NS	0.3685	NS	0.8725	S	1.249	S	0.894	NS
YER078C	0.1875	0.117	-0.316	NS	0.6265	NS	0.722	S	1.21	S	0.529	NS
YBR204C	-0.03	-0.2175	0.0985	NS	0.7815	S	1.081	S	1.1805	S	1.15	NS
YGL248W	-0.0995	-0.1085	-0.02	NS	0.4265	NS	0.6625	S	1.179	S	0.577	NS
YFR003C	-0.377	-0.199	0.102	NS	0.073	NS	0.787	S	1.1525	S	1.2815	NS
YER052C	0.1015	-0.1575	-0.3975	NS	1.621	S	1.617	S	1.15	S	0.62	NS
YBL101C	0.3275	0.175	0.3995	NS	0.7475	NS	0.97	S	1.1455	S	1.1175	NS
YLL024C	0.2165	0.1285	0.058	NS	0.984	S	0.9275	S	1.1425	S	1.2185	NS
YLR102C	0.132	-0.3135	0.374	NS	0.203	NS	0.582	S	1.129	S	1.097	NS
YBR293W	-0.097	0.0945	0.062	NS	0.353	NS	0.7325	S	1.1235	S	0.834	NS
YBR105C	0.8665	0.0125	0.3145	NS	1.0235	NS	1.2115	S	1.12	S	1.4315	NS
YOR161C	0.025	-0.1725	0.2365	NS	0.392	NS	1.306	S	1.0685	S	0.3955	NS
YMR031C	-0.061	0.356	0.815	NS	0.11	NS	0.7645	S	1.048	S	0.622	NS
YFR014C	-0.163	-0.068	0.0765	NS	0.5185	S	0.969	S	1.026	S	1.178	NS
YGR101W	-0.509	-0.2255	-0.2355	NS	0.816	S	0.5935	S	1.0165	S	0.951	NS
YBR001C	-0.0705	0.136	-0.056	NS	0.499	NS	0.8685	S	1	S	0.864	NS
YJR156C	0.447	0.536	0.744	NS	0.0515	NA	0.631	S	0.993	S	0.442	NS
YMR071C	0.417	0.1545	0.268	NS	0.419	NS	0.6575	S	0.984	S	-0.015	NS
YPR045C	0.2775	-0.0425	-0.4585	NS	0.2545	NS	0.5475	S	0.9655	S	0.783	NS
YML050W	0.012	0.119	0.054	NS	0.576	NS	0.386	S	0.949	S	0.95	NS
YMR020W	0.005	0.00850000000000001	0.0615	NS	0.405	NS	0.4895	S	0.931	S	0.816	NS
YBR217W	-0.233	-0.139	0.008	NS	-0.4395	NS	0.421	S	0.8995	S	0.5695	NS
YOL060C	0.1745	0.1625	0.209	NS	0.4695	NS	0.902	S	0.8975	S	0.599	NS
YMR100W	-0.0945	-0.112	-0.0655	NS	0.2765	NS	0.3915	S	0.897	S	0.558	NS
YDR092W	0.157	0.189	0.057	NS	0.821	S	1.1685	S	0.878	S	0.635	NS
YDL198C	0.0875	-0.0835	-0.0945	NS	1.319	S	1.574	S	0.8755	S	0.279	NS
YOR019W	0.271	0.1645	0.084	NS	0.1895	NS	0.7315	S	0.8545	S	0.896	NS
YBR287W	-0.1405	0.314	0.2155	NS	0.116	NS	0.422	S	0.8535	S	0.697	NS
YNL214W	-0.119	0.353	-0.094	NS	0.3995	NS	0.6725	S	0.8475	S	0.414	NS
YGR080W	-0.044	-0.222	-0.414	NS	0.8495	S	0.8725	S	0.8335	S	0.1795	NS
YKL140W	-0.043	0.334	0.452	NS	0.3705	NS	0.8285	S	0.8285	S	0.2685	NS
YBR302C	0.169	0.2185	0.133	NS	0.249	NS	0.49	S	0.825	S	0.3395	NS
YKL189W	0.1125	-0.8165	-0.009	NS	0.1515	NS	0.766	S	0.815	S	0.488	NS
YPR067W	0.1655	0.292	0.3245	NS	0.5085	NS	0.821	S	0.8145	S	0.622	NS
YJR117W	0.0325	0.022	0.272	NS	0.22	NS	0.882	S	0.8125	S	0.485	NS
YCR067C	0.0545	0.3265	0.5165	NS	0.546	NS	0.746	S	0.812	S	0.5845	NS
YLR266C	-0.064	-0.0785	-0.085	NS	0.2365	NS	0.904	S	0.809	S	0.641	NS
YMR170C	0.4125	0.51	-0.299	NS	0.6065	NS	0.891	S	0.806	S	0.713	NS
YER097W	-0.033	-0.059	0.172	NS	0.5995	NS	0.89	S	0.806	S	0.667	NS
YGR266W	-0.031	0.1495	-0.164	NS	0.5	NS	0.3495	S	0.792	S	0.355	NS
YLR283W	-0.01	-0.506	-0.038	NS	0.516	NS	0.8945	S	0.7915	S	0.584	NS
YMR311C	-0.335	0.243	0.048	NS	-0.051	NS	0.389	S	0.7905	S	0.7075	NS
YDL122W	0.247	0.7085	0.264	NS	-0.151	NS	0.6765	S	0.7795	S	0.3515	NS
YLR241W	0.0475	0.108	0.392	NS	0.262	NS	0.7285	S	0.777	S	0.787	NS
YBR294W	-0.0725	-0.1175	0.0595	NS	0.1995	NS	0.319	S	0.7765	S	0.7265	NS
YML132W	0.136	0.105	0.253	NS	0.112	NS	0.5195	S	0.7685	S	0.3405	NS
YER093C-A	0.1305	-0.0925	0.036	NS	0.263	NS	0.5685	S	0.766	S	0.4155	NS
YFR041C	-0.0715	0.321	0.592	NS	-0.028	NS	0.5445	S	0.762	S	0.573	NS
YLR160C	0.028	-0.0205	0.112	NS	0.5235	NS	0.661	S	0.7445	S	0.5155	NS
YHL036W	0.5315	-0.106	0.1125	NS	1.2945	NS	1.2355	S	0.739	S	0.2465	NS
YHR161C	-0.211	-0.222	-0.091	NS	0.152	NS	0.906	S	0.738	S	0.6685	NS
YGR070W	-0.2715	-0.3975	-0.0165	NS	0.92	NS	1.2745	S	0.738	S	1.0905	NS
YLR352W	-0.151	-0.184	-0.033	NS	0.8775	S	0.6565	S	0.7355	S	0.323	NS
YLR187W	0.28	-0.028	0.1275	NS	-0.455	NS	0.59	S	0.729	S	0.712	NS
YIL156W	0.402	0.101	0.5345	NS	-0.234	NS	0.6555	S	0.7285	S	0.783	NS
YPL015C	0.124	0.079	-0.2035	NS	0.163	NS	0.4145	S	0.7185	S	0.656	NS
YOR114W	0.01	0.0505	0.099	NS	0.933	S	0.974	S	0.7165	S	0.365	NS
YER024W	-0.311	0.034	0.181	NS	0.58	NS	0.6765	S	0.7135	S	0.4675	NS
YNL243W	-0.041	0.1715	0.1775	NS	0.183	NS	0.353	S	0.709	S	0.6985	NS
YMR186W	-0.0595	0.098	-0.071	NS	0.7485	S	0.732	S	0.7085	S	0.855	NS
YOL161C	-0.191	-0.1835	0.3575	NS	-0.207	NS	0.422	S	0.7035	S	0.725	NS
YKR096W	-0.0155	0.257	0.09	NS	0.5215	S	0.6575	S	0.701	S	0.6445	NS
YKL193C	-0.011	-1.145	-0.0945	NS	0.792	NS	1.0135	S	0.6985	S	0.33	NS
YLR157C	0.116	-0.0055	0.2415	NS	0.5215	NS	0.443	S	0.697	S	0.2925	NS
YCR099C	0.3335	0.152	-0.0355	NS	0.988	NS	0.7	S	0.694	S	0.664	NS
YER162C	-0.0625	-0.0915	0.1695	NS	0.23	NS	0.4525	S	0.6905	S	0.5685	NS
YDL103C	-0.136	-0.304	-0.064	NS	0.1105	NS	0.493	S	0.6895	S	0.236	NS
YGR232W	-0.0035	-0.0385	-0.131	NS	0.5305	S	0.6515	S	0.6875	S	0.3345	NS
YGR124W	0.0595	-0.043	-0.0735	NS	0.367	NS	0.5535	S	0.6815	S	0.4075	NS
YBR096W	0.608	0.099	0.3515	NS	-0.317	NS	0.858	S	0.6745	S	0.3165	NS
YKL211C	0.1015	-0.131	0.0285	NS	0.846	S	1.0885	S	0.673	S	0.111	NS
YLR046C	-0.298	0.2185	0.269	NS	0.2995	NS	0.505	S	0.67	S	0.945	NS
YNL011C	0.3785	-0.1605	-0.0365	NS	0.8035	S	1.0255	S	0.669	S	0.866	NS
YER033C	-0.4225	0.506	0.327	NS	0.637	NS	0.642	S	0.6685	S	0.933	NS
YBR043C	-0.126	-0.12	0.507	NS	0.283	NS	0.658	S	0.666	S	0.6245	NS
YER045C	0.053	-0.041	-0.135	NS	0.5145	NS	0.3595	S	0.663	S	0.675	NS
YML048W	0.129	0.423	0.365	NS	0.3465	NS	0.6295	S	0.6595	S	0.251	NS
YOR363C	0.127	0.2935	0.1775	NS	0.553	NS	0.525	S	0.6525	S	0.4315	NS
YDL206W	-0.132	0.45	0.562	NS	0.435	NS	0.953	S	0.652	S	-0.1525	NS
YLR203C	0.2515	-0.205	-0.274	NS	0.31	NS	0.7045	S	0.645	S	0.349	NS
YHL006C	0.085	0.00600000000000001	0.206	NS	1.152	NS	0.5255	S	0.642	S	0.785	NS
YKR101W	-0.081	-0.00900000000000001	0.2465	NS	0.331	NS	0.785	S	0.638	S	0.806	NS
YDR262W	0.2945	-0.092	0.087	NS	-0.0515	NS	0.2965	S	0.6375	S	0.3075	NS
YLR158C	0.1115	-0.0355	0.0945	NS	0.6065	NS	0.543	S	0.6335	S	0.4645	NS
YML091C	-0.202	0.1755	0.0915	NS	0.799	NS	0.874	S	0.6305	S	0.208	NS
YJL002C	0.09	0.1485	0.3745	NS	0.088	NS	0.524	S	0.6255	S	0.282	NS
YOL031C	-0.188	0.0505	0.451	NS	0.317	NS	0.685	S	0.6245	S	0.2255	NS
YCL034W	-0.0815	-0.1875	0.1125	NS	0.198	NS	0.8615	S	0.623	S	0.414	NS
YKR100C	-0.033	0.374	0.387	NS	-0.0475	NS	0.5325	S	0.621	S	0.4465	NS
YDR531W	0.177	-0.05	-0.25	NS	0.52	NS	0.7655	S	0.6125	S	0.2995	NS
YKL123W	-0.286	0.2345	0.5945	NS	0.2045	NS	0.661	S	0.606	S	0.083	NS
YPR146C	0.1485	-0.2265	0.5985	NS	0.534	NS	0.715	S	0.6055	S	0.661	NS
YDR343C	0.264	0.313	0.688	NS	0.819	S	1.553	S	0.601	S	0.298	NS
YMR201C	-0.172	0.128	0.053	NS	-0.243	NS	0.4435	S	0.598	S	0.7145	NS
YGL228W	0.201	0.3115	0.653	NS	0.0845	NS	0.4815	S	0.596	S	0.698	NS
YNL268W	0.056	0.446	0.5515	NS	0.3595	NS	0.6795	S	0.5955	S	0.4675	NS
YGR295C	0.0965	0.349	0.3045	NS	-0.0815	NS	0.4985	S	0.5935	S	0.2875	NS
YGL160W	0.194	0.534	0.376	NS	-0.0055	NS	0.3885	S	0.5915	S	0.244	NS
YKL126W	-0.122	-0.0615	0.257	NS	0.3485	NS	0.6155	S	0.5895	S	0.273	NS
YCR100C	-0.166	-0.0355	0.143	NS	0.4475	NS	0.943	S	0.585	S	0.4025	NS
YHL048W	0.1995	0.16	0.077	NS	0.057	NS	0.511	S	0.576	S	0.42	NS
YPR124W	0.0485	0.2335	0.716	NS	0.3975	NS	0.6445	S	0.5715	S	0.057	NS
YDR057W	0.3435	0.1385	0.6135	NS	-0.0485	NS	0.503	S	0.562	S	0.392	NS
YIR015W	0.559	0.254	0.0485	NS	-0.1165	NS	0.667	S	0.562	S	0.616	NS
YDL100C	-0.1045	-0.0505	0.0405	NS	0.418	NS	0.404	S	0.558	S	0.315	NS
YPR198W	0.098	-0.462	0.518	NS	0.2925	NS	0.5415	S	0.556	S	0.3935	NS
YGR077C	0.2905	-0.023	-0.1945	NS	0.3425	NS	0.638	S	0.556	S	0.61	NS
YGL084C	-0.0715	0.0575	0.4625	NS	0.182	NS	0.619	S	0.5515	S	0.407	NS
YLR155C	0.0905	-0.108	0.085	NS	0.468	NS	0.587	S	0.5455	S	0.408	NS
YDR307W	0.1165	0.01	0.4335	NS	0.086	NS	0.616	S	0.5325	S	0.245	NS
YOR389W	0.178	0.7905	0.353	NS	0.342	NS	0.837	S	0.532	S	0.348	NS
YCR030C	-0.0055	0.21	0.6105	NS	0.609	NS	0.7555	S	0.525	S	0.2955	NS
YDR031W	0.095	0.103	-0.1415	NS	-0.0775	NS	0.585	S	0.525	S	1.012	NS
YPL022W	-0.0355	-0.173	0.0335	NS	0.0845	NS	0.577	S	0.508	S	0.3445	NS
YIL026C	0.1995	0.052	-0.0325	NS	0.1585	NS	0.459	S	0.504	S	0.176	NS
YPR115W	-0.0185	-0.138	0.1985	NS	-0.0035	NS	0.538	S	0.4975	S	0.482	NS
YEL037C	-0.1075	0.1925	-0.1765	NS	0.1065	NS	0.476	S	0.4915	S	0.388	NS
YKL135C	-0.016	0.244	-0.0785	NS	0.1715	NS	0.3305	S	0.477	S	0.6865	NS
YHR131C	-0.0645	0.4295	0.2975	NS	0.062	NS	0.59	S	0.4625	S	0.5235	NS
YHR028C	0.093	0.4735	0.4405	NS	-0.0085	NS	0.6045	S	0.462	S	0.6165	NS
YOL116W	0.014	0.058	0.0205	NS	0.319	NS	0.629	S	0.4605	S	0.488	NS
YOR192C	0.343	0.0565	0.214	NS	0.195	NS	0.497	S	0.439	S	0.351	NS
YGL207W	-0.193	-0.0455	-0.134	NS	-0.096	NS	0.457	S	0.4205	S	0.397	NS
YDR173C	-0.056	-0.188	0.301	NS	0.3065	NS	0.603	S	0.411	S	0.4935	NS
YPL265W	-0.0365	0.518	0.5755	NS	-0.005	NS	0.565	S	0.37	S	0.237	NS
YDR151C	0.215	0.4715	0.3825	NS	0.6725	S	0.4705	S	0.366	S	0.4025	NS
YER069W	0.417	-0.0615	-0.1725	NS	0.8795	S	1.2175	S	0.3	S	0.6445	NS
YNL075W	-0.2355	-0.171	-0.203	NS	-0.7255	NS	-1.477	S	-0.238	S	-1.228	NS
YLR014C	-0.041	-0.047	0.182	NS	-0.776	NS	-0.359	S	-0.255	S	-0.298	NS
YOR233W	-0.058	0.168	-0.238	NS	-0.5025	NS	-0.979	S	-0.288	S	-0.522	NS
YLL035W	0.059	0.054	-0.178	NS	-0.306	NS	-0.878	S	-0.345	S	-0.992	NS
YFR036W	0.053	0.124	0.1465	NS	-0.055	NS	-0.6835	S	-0.351	S	-0.5715	NS
YDR211W	0.062	-0.039	-0.088	NS	-0.483	NS	-0.7235	S	-0.359	S	-0.637	NS
YLL027W	-0.0665	0.077	-0.3035	NS	-0.5085	NS	-0.637	S	-0.373	S	-0.295	NS
YER119C-A	0.001	-0.1515	-0.0275	NS	-0.131	NS	-1.17	S	-0.468	S	-0.6705	NS
YJL056C	0.0555	-0.051	-0.4215	NS	-0.3505	NS	-0.919	S	-0.479	S	-0.401	NS
YGR195W	-0.193	-0.024	-0.2785	NS	-0.4365	NS	-0.494	S	-0.482	S	-0.523	NS
YGR072W	-0.1665	-0.053	-0.373	NS	-0.5245	NS	-0.4465	S	-0.487	S	-0.285	NS
YOR278W	-0.054	-0.22	-0.4065	NS	-0.333	NS	-0.421	S	-0.487	S	-0.4945	NS
YPR141C	0.444	-0.452	-0.115	NS	-0.4245	NS	-0.7455	S	-0.5105	S	-0.522	NS
YOR308C	-0.419	-0.285	-0.109	NS	-0.675	NS	-0.46	S	-0.516	S	-0.097	NS
YKL068W	0.154	-0.155	-0.278	NS	-0.783	NS	-0.544	S	-0.516	S	-0.2705	NS
YJR060W	-0.262	0.3315	-0.00950000000000001	NS	-0.1775	NS	-0.5085	S	-0.536	S	-0.502	NS
YOR204W	-0.051	-0.066	-0.2305	NS	-0.2735	NS	-1.0005	S	-0.539	S	-0.4245	NS
YOL059W	-0.089	0.00349999999999999	-0.2495	NS	-0.273	NS	-0.555	S	-0.555	S	-0.089	NS
YLR316C	-0.003	-0.018	0.24	NS	-0.6515	NS	-0.722	S	-0.558	S	-0.61	NS
YER099C	-0.115	-0.103	-0.318	NS	-0.3955	NS	-0.9195	S	-0.567	S	-0.789	NS
YER171W	-0.0175	0.0875	0.098	NS	-0.2365	NS	-0.384	S	-0.5705	S	-0.4325	NS
YLR348C	-0.279	0.077	0.14	NS	-0.2035	NS	-0.6575	S	-0.5735	S	-0.6825	NS
YPR186C	-0.103	-0.3725	-0.186	NS	-0.5955	NS	-0.8495	S	-0.5775	S	-0.284	NS
YGL092W	0.0865	0.1415	-0.3835	NS	-0.3835	NS	-0.5425	S	-0.579	S	-0.729	NS
YPL263C	-0.364	-0.03	0.201	NS	-0.614	NS	-0.6135	S	-0.5845	S	-0.473	NS
YGL144C	0.105	0.002	0.013	NS	-0.5805	NS	-0.8085	S	-0.597	S	-0.447	NS
YML113W	-0.064	-0.442	-0.2635	NS	-0.427	NS	-1.082	S	-0.6	S	-0.245	NS
YDR464W	0.173	-0.5075	-0.2745	NS	-0.7885	NS	-0.923	S	-0.602	S	0.24	NS
YBL104C	0.203	-0.132	-0.2795	NS	-0.412	NS	-0.4085	S	-0.609	S	-0.2585	NS
YOL142W	0.048	-0.291	-0.332	NS	-0.418	NS	-0.9935	S	-0.609	S	-0.4665	NS
YLR442C	-0.033	-0.075	-0.2315	NS	-0.3755	NS	-0.4445	S	-0.619	S	-0.724	NS
YGR189C	-0.0715	-0.048	0.2795	NS	-0.3715	NS	-0.798	S	-0.626	S	-0.1785	NS
YLL022C	0.0655	0.109	0.095	NS	-0.1845	NS	-0.5475	S	-0.629	S	-0.4	NS
YGL209W	0.29	0.253	-0.1575	NS	-0.028	NS	-0.8515	S	-0.634	S	-0.2895	NS
YIL031W	0.149	-0.091	-0.064	NS	-0.093	NS	-0.4725	S	-0.639	S	-0.1055	NS
YIL140W	0.049	0.2335	0.465	NS	-0.1065	NS	-0.4565	S	-0.652	S	-0.8925	NS
YPR164W	-0.00600000000000001	0.1955	-0.045	NS	0.063	NS	-0.512	S	-0.668	S	-0.5745	NS
YMR234W	-0.128	0.017	-0.035	NS	-0.348	NS	-0.561	S	-0.669	S	-0.6205	NS
YNR015W	0.00949999999999998	-0.0145	-0.2085	NS	-0.234	NS	-0.504	S	-0.683	S	-0.7985	NS
YGL116W	-0.014	0.073	-0.114	NS	-0.3885	NS	-0.3635	S	-0.7	S	-0.5215	NS
YIL083C	-0.0705	0.115	0.1195	NS	-0.1415	NS	-0.624	S	-0.703	S	-0.665	NS
YPL076W	-0.13	0.03	-0.09	NS	0.003	NS	-0.459	S	-0.704	S	-0.841	NS
YPL018W	0.014	0.134	-0.134	NS	-0.411	NS	-0.76	S	-0.707	S	-0.311	NS
YBL045C	-0.1965	-0.098	-0.234	NS	-0.3455	NS	-0.7325	S	-0.707	S	-0.5285	NS
YOL006C	0.227	-0.2105	-0.0575	NS	-0.363	NS	-0.4845	S	-0.708	S	-0.2955	NS
YJR055W	-0.211	-0.385	-0.4515	NS	-0.711	NS	-0.9155	S	-0.709	S	-1.018	NS
YGR083C	-0.125	0.0875	-0.257	NS	-0.147	NS	-0.63	S	-0.711	S	-0.826	NS
YDL067C	-0.204	-0.1465	-0.192	NS	-0.2665	NS	-0.809	S	-0.7135	S	-0.52	NS
YIR021W	-0.106	-0.5745	-0.15	NS	0.1055	NS	-0.376	S	-0.726	S	0.106	NS
YOR066W	0.0295	-0.2465	-0.114	NS	-0.308	NS	-0.479	S	-0.7275	S	-0.89	NS
YOL002C	0.0125	0.0635	-0.098	NS	-0.4115	NS	-0.386	S	-0.731	S	-0.6355	NS
YDR527W	-0.075	-0.197	-0.1115	NS	-0.487	NS	-0.626	S	-0.742	S	-0.418	NS
YBR010W	0.152	-0.05	-0.595	NS	-0.773	NS	-1.0065	S	-0.746	S	-0.4365	NS
YOR045W	0.1535	-0.293	0.1285	NS	-0.08	NS	-0.679	S	-0.75	S	-1.1285	NS
YKL022C	-0.086	-0.167	0.007	NS	-0.183	NS	-0.5405	S	-0.758	S	-0.806	NS
YFR028C	-0.065	0.3585	-0.159	NS	-0.228	NS	-0.5565	S	-0.759	S	-0.748	NS
YGL131C	-0.0765	0.236	-0.154	NS	-0.5165	NS	-0.607	S	-0.766	S	-0.5935	NS
YNL016W	0.0355	-0.3045	-0.182	NS	-0.355	NS	-0.376	S	-0.772	S	-0.6895	NS
YNL282W	0.263	0.1245	0.186	NS	-1.1155	NS	-0.8535	S	-0.7775	S	-0.787	NS
YLL014W	0.0635	-0.2225	-0.25	NS	-0.2295	NS	-0.6885	S	-0.7815	S	-0.515	NS
YLL013C	-0.164	-0.18	-0.447	NS	-0.483	NS	-0.5065	S	-0.788	S	-0.182	NS
YGL211W	-0.097	0.1165	-0.2005	NS	-0.3945	NS	-0.7965	S	-0.8125	S	-0.1735	NS
YOL021C	-0.0455	-0.0005	-0.192	NS	-0.3245	NS	-0.396	S	-0.8155	S	-0.7005	NS
YEL076C-A	-0.0815	-0.101	-0.1415	NS	-0.3965	NS	-0.511	S	-0.816	S	-0.6835	NS
YOL061W	-0.0845	-0.0875	-0.3165	NS	-0.067	NS	-0.6305	S	-0.8285	S	-0.587	NS
YML080W	-0.062	-0.4	-0.5835	NS	-1.183	NS	-1.2425	S	-0.831	S	-0.793	NS
YLR121C	-0.259	-0.117	-0.0675	NS	0.119	NS	-1.048	S	-0.832	S	-0.434	NS
YOR271C	0.2115	-0.1885	-0.1025	NS	-0.0595	NS	-0.691	S	-0.8345	S	-0.898	NS
YNL184C	0.1765	-0.0525	-0.481	NS	0.313	NS	-0.466	S	-0.8475	S	-0.7175	NS
YHR065C	-0.247	0.0725	-0.063	NS	-0.742	NS	-1.011	S	-0.8495	S	-0.557	NS
YLR462W	0.0345	-0.228	-0.3195	NS	-1.066	NS	-0.5945	S	-0.85	S	-0.308	NS
YKL109W	0.109	-0.363	-0.3335	NS	-0.3475	NS	-0.9615	S	-0.864	S	-0.477	NS
YKR079C	0.0515	-0.032	-0.0925	NS	-0.4295	NS	-0.967	S	-0.8645	S	-0.006	NS
YLR464W	-0.028	0.131	-0.108	NS	-0.045	NS	-0.395	S	-0.865	S	-0.878	NS
YJL039C	-0.02	-0.085	-0.133	NS	-0.015	NS	-0.5295	S	-0.8665	S	-0.837	NS
YHR154W	-0.021	0.14	-0.283	NS	-0.447	NS	-0.6455	S	-0.8695	S	-0.505	NS
YNL031C	0.00700000000000001	0.0205	-0.578	NS	-0.8165	NS	-1.0535	S	-0.873	S	-0.725	NS
YPR033C	-0.3	-0.1345	-0.1595	NS	-0.2485	NS	-0.592	S	-0.878	S	-0.6585	NS
YGR286C	-0.2435	0.028	-0.5845	NS	-0.901	NS	-1.2045	S	-0.882	S	-0.5395	NS
YKL172W	0.201	0.0235	0.2055	NS	-1.0875	NS	-1.83	S	-0.884	S	-0.527	NS
YHL029C	0.19	0.124	-0.4	NS	-0.1285	NS	-0.632	S	-0.8855	S	-0.7605	NS
YML017W	0.223	0.1665	-0.0805	NS	-0.6215	NS	-0.972	S	-0.8995	S	-1.266	NS
YOR210W	0.1335	-0.321	-0.443	NS	-0.6445	NS	-1.01	S	-0.913	S	-0.955	NS
YER132C	-0.1235	0.061	-0.1425	NS	-0.1175	NS	-0.7165	S	-0.913	S	-0.412	NS
YPR031W	-0.3045	0.3025	0.194	NS	-0.2205	NS	-0.8555	S	-0.9205	S	-0.7485	NS
YHR068W	-0.1405	0.0005	-0.165	NS	-0.081	NS	-0.4845	S	-0.9255	S	-0.815	NS
YLR056W	0.102	0.161	0.114	NS	-0.2105	NS	-0.7545	S	-0.9875	S	-0.6945	NS
YOR301W	0.1685	-0.089	-0.227	NS	-0.1785	NS	-0.8305	S	-0.9935	S	-0.5655	NS
YDL117W	0.1155	-0.138	-0.0575	NS	-0.421	NS	-0.657	S	-0.998	S	-0.4575	NS
YMR256C	0.2375	-0.229	-0.0895	NS	-0.508	NS	-1.1605	S	-1.005	S	-1.327	NS
YGR280C	-0.298	0.1745	0.0005	NS	-0.971	NS	-1.786	S	-1.008	S	-0.711	NS
YFL004W	-0.068	0.011	-0.0745	NS	-0.271	NS	-0.473	S	-1.013	S	-0.7855	NS
YEL044W	-0.2145	-0.1945	-0.277	NS	-0.4145	NS	-0.666	S	-1.0225	S	-0.5075	NS
YGL256W	-0.018	-0.2625	-0.3545	NS	-0.0265	NS	-0.6965	S	-1.028	S	-0.641	NS
YHR089C	-0.074	0.1945	-0.1315	NS	-0.2715	NS	-0.967	S	-1.029	S	-1.1585	NS
YKL106W	0.035	-0.1335	-0.106	NS	-0.155	NS	-0.837	S	-1.041	S	-0.356	NS
YPL162C	0.1045	0.353	-0.0555	NS	-0.541	NS	-0.702	S	-1.047	S	-0.902	NS
YBL082C	0.024	0.0175	-0.0815	NS	0.307	NS	-0.628	S	-1.0635	S	-0.6525	NS
YDR441C	0.475	0.085	-0.486	NS	0.192	NS	-0.69	S	-1.0685	S	-0.5645	NS
YOR056C	-0.0665	0.1835	0.154	NS	-0.647	NS	-0.9555	S	-1.0745	S	-0.6715	NS
YKR073C	-0.019	-0.18	-0.223	NS	-0.6275	NS	-0.651	S	-1.0755	S	-0.729	NS
YDR524C	-0.0025	-0.139	-0.2655	NS	-0.2885	NS	-0.9565	S	-1.087	S	-0.788	NS
YER082C	0.037	0.027	-0.02	NS	-0.6665	NS	-1.101	S	-1.111	S	-0.923	NS
YNL186W	0.1575	0.129	-0.1725	NS	-0.4955	NS	-0.942	S	-1.114	S	-0.5995	NS
YKL048C	-0.417	0.69	-0.1715	NS	-0.673	NS	-1.095	S	-1.115	S	-0.986	NS
YOR356W	-0.154	-0.0145	-0.293	NS	-0.8245	NS	-0.5415	S	-1.151	S	-0.523	NS
YOR001W	0.0365	0.2455	-0.142	NS	-0.4845	NS	-1.381	S	-1.156	S	-0.9745	NS
YDR528W	0.103	0.015	-0.116	NS	-0.4595	NS	-0.993	S	-1.17	S	-1.0095	NS
YOR188W	0.012	-0.599	-0.324	NS	-0.595	NS	-0.578	S	-1.186	S	0.3525	NS
YLR223C	-0.1475	0.147	-0.2345	NS	-0.549	NS	-0.7525	S	-1.2065	S	-0.27	NS
YHR046C	-0.1575	-0.2045	-0.168	NS	-0.4005	NS	-0.7665	S	-1.2195	S	-0.613	NS
YKL201C	-0.082	0.0865	-0.05	NS	-0.6005	NS	-0.776	S	-1.249	S	-0.572	NS
YMR308C	0.0795	-0.0535	-0.2425	NS	-0.2195	NS	-0.9675	S	-1.2495	S	-1.3935	NS
YOR051C	-0.467	-0.1865	-0.047	NS	-0.7815	NS	-1.1415	S	-1.251	S	-0.644	NS
YPR187W	-0.019	-0.141	-0.226	NS	-0.638	NS	-1.17	S	-1.252	S	-1.0725	NS
YPL183C	-0.025	-0.0075	-0.0295	NS	-0.7715	NS	-1.0715	S	-1.2565	S	-1.224	NS
YHR148W	-0.011	-0.003	-0.247	NS	-0.892	NS	-1.9975	S	-1.2645	S	-0.698	NS
YIR026C	-0.138	0.2455	-0.1945	NS	-0.2485	NS	-1.928	S	-1.296	S	-0.233	NS
YLR244C	0.1425	-0.114	-0.152	NS	0.1175	NS	-0.842	S	-1.3255	S	-0.923	NS
YKL029C	0.0325	-0.262	-0.3855	NS	-0.5975	NS	-1.197	S	-1.342	S	-0.18	NS
YLR068W	-0.0535	0.025	-0.1965	NS	-0.7005	NS	-1.0275	S	-1.35	S	-1.0205	NS
YPR137W	-0.2135	-0.0625	-0.0145	NS	-0.6135	NS	-0.988	S	-1.4435	S	-0.7945	NS
YBR238C	-0.017	-0.7595	-0.152	NS	-0.206	NS	-1.047	S	-1.466	S	-0.7685	NS
YBL054W	0.22	0.381	-0.031	NS	-1.781	S	-1.162	S	-1.488	S	-0.8845	NS
YHR208W	0.19	0.055	-0.3635	NS	-0.412	NS	-1.0905	S	-1.53	S	-1.078	NS
YER049W	-0.3195	-0.0085	-0.057	NS	-0.532	NS	-1.0355	S	-1.5345	S	-1.2155	NS
YML106W	-0.067	0.0405	-0.146	NS	0.0695	NS	-1.042	S	-1.5465	S	-1.2505	NS
YIL131C	-0.069	0.042	-0.348	NS	-0.6005	NS	-1.2685	S	-1.551	S	-0.843	NS
YLR009W	0.0605	0.216	-0.0375	NS	-0.9055	NS	-1.462	S	-1.5685	S	-1.335	NS
YIL009W	-0.00849999999999999	0.159	0.0885	NS	-0.3665	NS	-0.938	S	-1.646	S	-1.175	NS
YNL207W	-0.227	0.0465	-0.2085	NS	-0.846	NS	-1.4125	S	-1.717	S	-1.026	NS
YHL011C	-0.1595	-0.067	-0.1405	NS	-0.231	NS	-1.1875	S	-1.8025	S	-1.2065	NS
YIL079C	-0.288	0.41	-0.1385	NS	-1.1925	NS	-1.179	S	-1.878	S	-0.2815	NS
YLR106C	0.2315	0.205	-0.3065	NS	-0.5665	NS	-1.1625	S	-1.9805	S	-0.212	NS
Q0110	-0.633	-0.3345	-0.905	NS	-1.767	NS	-1.84	S	-2.576	S	-1.45	NS
YJL070C	-0.098	0.0795	0.235	NS	0.8345	S	0.646	NS	0.946	S	0.298	NS
YOR222W	-0.116	0.25	0.203	NS	0.54	S	0.3645	NS	0.4085	S	0.6015	NS
YKL143W	-0.087	0.083	0.1925	NS	-1.609	S	-2.086	NS	-0.799	S	-0.308	NS
YOR248W	-0.0405	-0.0195	0.33	NS	-0.0035	NS	-0.118	NS	-0.7985	S	-0.478	NS
YDR405W	0.319	0.2255	0.0795	NS	0.317	NS	0.4525	NS	0.71	S	-0.006	NS
YOR123C	0.115	-0.1535	0.332	NS	-0.0535	NS	-0.369	NS	-0.5645	S	-0.3165	NS
YDR065W	0.6225	0.0325	-0.222	NS	-0.249	NS	-0.358	NS	-0.493	S	-0.3015	NS
YOR108W	-0.61	-0.06	-0.4055	NS	0.15	NS	-0.587	NS	-1.69	S	-0.35	NS
YOR065W	0.117	-0.388	-0.244	NS	-0.489	NS	-0.4105	NS	-0.6365	S	-0.3845	NS
YGL233W	-0.0425	-0.1635	-0.1675	NS	0.431	NS	0.36	NS	0.941	S	0.466	NS
YMR091C	0.0035	-0.043	0.08	NS	-0.343	NS	-0.105	NS	-0.4985	S	-0.2785	NS
YCR084C	0.112	-0.17	-0.441	NS	-0.4895	NS	-0.2065	NS	-0.4885	S	-0.014	NS
YHR126C	0.64	-0.078	-0.083	NS	-0.12	NS	0.026	NS	-0.501	S	-0.08	NS
YLR438W	-0.013	-0.841	-0.514	NS	0.028	NS	0.263	NS	-0.566	S	-0.094	NS
YAL030W	0.1335	0.173	-0.113	NS	0.399	NS	0.5175	NS	0.5425	S	0.404	NS
YMR109W	0.0175	-0.1905	-0.221	NS	-0.2225	NS	-0.1345	NS	-0.568	S	-0.372	NS
YPL048W	-0.26	-0.1285	-0.531	NS	-0.764	NS	-0.002	NS	-0.555	S	0.257	NS
YOR258W	-0.1195	-0.0895	0.0825	NS	-0.2105	NS	-0.2135	NS	-0.652	S	-0.867	NS
YER013W	-0.102	-0.194	-0.3905	NS	-0.236	NS	-0.324	NS	-0.4625	S	0.025	NS
YOR047C	0.1495	-0.1055	0.062	NS	-0.0995	NS	-0.3105	NS	-0.4055	S	-0.1625	NS
YEL007W	0.326	-0.0485	0.036	NS	-0.071	NS	0.227	NS	-0.541	S	-0.499	NS
YIL010W	0.719	0.08	-0.0595	NS	0.226	NS	0.3185	NS	0.5015	S	0.622	NS
YLR340W	0.0745	-0.2085	-0.483	NS	0.096	NS	-0.2115	NS	-0.44	S	-0.4885	NS
YBR274W	-0.1495	-0.095	-0.06	NS	0.153	NS	0.3335	NS	0.442	S	0.2855	NS
YKR036C	-0.1175	-0.4775	-0.3385	NS	0.148	NS	-0.312	NS	-0.449	S	-0.183	NS
YCL051W	-0.0805	-0.4335	0.058	NS	0.062	NS	0.315	NS	0.506	S	0.194	NS
YGR054W	0.1885	-0.224	-0.239	NS	-0.3025	NS	-0.467	NS	-0.7675	S	-0.5585	NS
YLR134W	-0.13	-0.261	-0.479	NS	-0.185	NS	-0.199	NS	-0.555	S	-0.727	NS
YDR310C	-0.0675	0.155	0.235	NS	-0.13	NS	0.153	NS	-0.4205	S	-0.223	NS
YMR037C	0.0385	-0.062	-0.143	NS	0.2315	NS	0.538	NS	0.677	S	0.1915	NS
YNL158W	0.154	0.23	0.368	NS	0.024	NS	0.058	NS	0.305	S	0.223	NS
YIL120W	0.1	0.376	-0.014	NS	0.459	NS	0.1715	NS	0.48	S	0.223	NS
YDR280W	0.024	-0.2345	0.061	NS	-0.4995	NS	-0.486	NS	-0.575	S	-0.266	NS
YMR083W	0.129	-0.077	-0.2925	NS	0.043	NS	-0.2645	NS	-0.63	S	-0.252	NS
YPL045W	0.128	0.031	0.117	NS	-0.1765	NS	0.408	NS	0.689	S	0.258	NS
YGL127C	0.0335	0.1395	-0.2695	NS	-0.02	NS	-0.5605	NS	-0.722	S	-0.1165	NS
YFR013W	0.012	-0.2975	-0.2735	NS	0.203	NS	0.235	NS	0.5245	S	0.6345	NS
YGL224C	0.0385	-0.0995	0.00700000000000001	NS	0.212	NS	0.382	NS	0.4015	S	0.2985	NS
YNL245C	-0.055	-0.125	-0.044	NS	-0.076	NS	-0.3625	NS	-0.583	S	-0.379	NS
YOR193W	0.19	-0.133	-0.083	NS	0.622	NS	0.554	NS	0.628	S	0.309	NS
YJR142W	-0.0385	-0.048	-0.247	NS	0.104	NS	0.448	NS	0.6195	S	0.3575	NS
YDR163W	-0.2645	0.3175	0.252	NS	-0.246	NS	0.37	NS	0.614	S	0.114	NS
YGR184C	-0.09	0.004	-0.2035	NS	-0.0345	NS	0.447	NS	0.4325	S	0.38	NS
YDR244W	-0.2695	-0.11	-0.1915	NS	0.3045	NS	0.4375	NS	0.7625	S	0.335	NS
YOL078W	-0.303	0.129	-0.018	NS	-0.4265	NS	-0.333	NS	-0.6705	S	-0.34	NS
YKL148C	0.591	0.167	-0.5615	NS	-0.347	NS	-0.455	NS	-0.546	S	-0.342	NS
YLR354C	-0.19	0.157	-0.2105	NS	0.1335	NS	0.429	NS	0.8065	S	0.3505	NS
YMR320W	0.358	-0.1985	-0.07	NS	0.325	NS	0.261	NS	0.609	S	0.374	NS
YKR045C	0.075	-0.0725	0.186	NS	-0.4815	NS	-0.1605	NS	-0.674	S	-0.186	NS
YDL195W	0.3475	-0.276	-0.0305	NS	-0.399	NS	-0.777	NS	-0.888	S	-1.278	NS
YBR282W	0.086	0.367	-0.016	NS	-0.0905	NS	0.284	NS	0.6115	S	0.229	NS
YNL238W	0.08	0.1095	0.361	NS	-0.2625	NS	-0.136	NS	-0.5735	S	-0.368	NS
YHR044C	-0.225	-0.2855	-0.105	NS	0.3925	NS	0.4615	NS	0.516	S	0.419	NS
YKL050C	-0.123	1.048	0.734	NS	0.52	NS	-0.559	NS	-1.181	S	0.441	NS
YCR069W	0.00949999999999999	-0.036	-0.001	NS	0.3775	NS	0.405	NS	0.651	S	0.461	NS
YPR109W	0.1105	-0.196	0.1155	NS	0.224	NS	0.25	NS	0.5455	S	0.079	NS
YDR206W	-0.077	-0.0805	-0.2035	NS	-0.192	NS	-0.4355	NS	-0.464	S	-0.233	NS
YER017C	0.2535	-0.008	-0.4305	NS	-0.1515	NS	0.269	NS	0.427	S	0.3865	NS
YHR072W	0.1645	-0.0085	-0.1475	NS	-0.4345	NS	-0.536	NS	-0.8575	S	-0.037	NS
YLR189C	0.06	0.332	0.302	NS	0.1965	NS	0.1445	NS	0.755	S	0.46	NS
YKL152C	-0.0625	0.00600000000000001	-0.2395	NS	0.4375	NS	0.358	NS	0.495	S	0.4975	NS
YKL033W	-0.077	-0.009	0.005	NS	-0.375	NS	-0.161	NS	-0.553	S	-0.2745	NS
YCR033W	0.036	0.018	-0.038	NS	-0.3085	NS	-0.1965	NS	-0.56	S	-0.57	NS
YNL240C	0.118	0.49	-0.134	NS	0.203	NS	-0.04	NS	0.842	S	0.483	NS
YGL203C	0.0985	0.2185	0.3505	NS	0.268	NS	0.5085	NS	0.589	S	0.365	NS
YBR200W	-0.011	-0.0015	-0.079	NS	0.0455	NS	0.313	NS	0.495	S	0.448	NS
YOR354C	-0.063	-0.345	-0.211	NS	-0.093	NS	-0.0425	NS	-0.398	S	0.0395	NS
YLR451W	-0.00850000000000001	0.24	0.0885	NS	-0.169	NS	-0.268	NS	-0.5865	S	-0.503	NS
YKR028W	-0.423	-0.042	-0.138	NS	-0.0805	NS	-0.2495	NS	-0.757	S	-0.466	NS
YOR118W	0.0895	0.0225	-0.1245	NS	0.0195	NS	-0.2115	NS	-0.453	S	-0.274	NS
YKL203C	0.348	0.02	-0.1145	NS	-0.681	NS	-0.6625	NS	-0.862	S	-0.517	NS
YMR124W	-0.0235	-0.045	0.0985	NS	0.07	NS	0.284	NS	0.7165	S	0.189	NS
YJR006W	0.00600000000000001	-0.236	-0.0055	NS	0.166	NS	0.413	NS	0.8325	S	0.524	NS
YFL048C	-0.047	0.035	0.2765	NS	-0.033	NS	0.0695	NS	0.4535	S	0.2525	NS
YKR022C	-0.2225	-0.182	-0.069	NS	-0.3145	NS	0.0785	NS	0.506	S	0.206	NS
YKL115C	0.2255	-0.0955	-0.2365	NS	0.092	NS	-0.3065	NS	-0.52	S	-0.284	NS
YMR072W	0.179	0.016	0.027	NS	0.239	NS	0.4635	NS	0.7715	S	0.3395	NS
YPR180W	-0.16	0.103	0.071	NS	0.1825	NS	0.3075	NS	0.634	S	0.551	NS
YOR071C	0.2175	0.617	0.619	NS	0.203	NS	0.272	NS	0.488	S	0.554	NS
YMR301C	0.158	0.143	-0.3575	NS	-0.1865	NS	-0.532	NS	-0.782	S	-0.5	NS
YAL027W	-0.0135	0.053	-0.1755	NS	0.136	NS	0.3115	NS	0.7945	S	0.813	NS
YMR193W	-0.041	0.817	0.291	NS	-0.409	NS	0.1915	NS	0.75	S	0.2305	NS
YDR322C-A	-0.091	-0.1755	-0.443	NS	-0.141	NS	0.5745	NS	0.868	S	0.246	NS
YDR081C	0.0405	0.0415	0.1505	NS	0.0755	NS	-0.104	NS	-0.417	S	-0.594	NS
YPR087W	-0.451	-0.054	0.2515	NS	-0.0715	NS	0.224	NS	0.751	S	0.0595	NS
YLR126C	-0.663	-0.07	0.5815	NS	0.3545	NS	0.395	NS	0.7095	S	0.73	NS
YDR512C	0.061	0.3325	-0.2255	NS	0.3365	NS	0.4925	NS	0.792	S	0.596	NS
YDR463W	-0.08	0.112	0.1855	NS	-0.0225	NS	0.2295	NS	0.5205	S	0.555	NS
YGR089W	0.08	0.5355	0.7205	NS	-0.102	NS	0.5345	NS	0.7825	S	0.158	NS
YPR086W	-0.082	-0.2535	0.0125	NS	-0.1695	NS	0.0515	NS	0.6645	S	0.364	NS
YOR283W	0.119	-0.335	-0.032	NS	-0.3885	NS	-0.551	NS	-0.616	S	-0.5735	NS
YOL020W	-0.076	0.0315	0.0365	NS	-0.171	NS	-0.302	NS	-0.7935	S	-0.611	NS
YOR140W	0.00449999999999999	-0.1395	-0.44	NS	-0.4975	NS	-0.37	NS	-0.5195	S	-0.16	NS
YCR009C	-0.1175	-0.0825	-0.0495	NS	0.06	NS	0.387	NS	0.487	S	0.407	NS
YJL174W	0.2335	0.3875	0.576	NS	-0.13	NS	0.278	NS	0.442	S	0.167	NS
YKL063C	-0.353	-0.00950000000000001	0.2535	NS	-0.032	NS	0.457	NS	0.5305	S	0.6	NS
YNL149C	-0.256	-0.213	0.1305	NS	-0.2595	NS	0.197	NS	0.6145	S	0.2445	NS
YBL106C	-0.4415	0.135	0.1775	NS	0.294	NS	0.39	NS	0.842	S	0.608	NS
YHR084W	0.3265	-0.012	-0.0205	NS	-0.0585	NS	-0.1355	NS	-0.516	S	-0.411	NS
YMR056C	0.275	-0.127	-0.2255	NS	0.103	NS	-0.2695	NS	-0.688	S	-0.8325	NS
YGR029W	-0.297	-0.256	0.0565	NS	-0.212	NS	0.4515	NS	0.646	S	0.589	NS
YGL018C	-0.004	0.031	-0.002	NS	-0.725	NS	-0.693	NS	-0.533	S	-0.517	NS
YIL082W	0.2975	-0.154	-0.0205	NS	-0.218	NS	-0.62	NS	-0.681	S	-0.652	NS
YIL145C	0.0975	0.027	-0.468	NS	-0.189	NS	-0.4815	NS	-0.5305	S	-0.3565	NS
YGL226W	0.0205	-0.156	0.0835	NS	-0.0795	NS	-0.083	NS	0.799	S	0.569	NS
YCR106W	-0.003	-0.204	-0.1375	NS	0.061	NS	0.4	NS	0.4285	S	0.4865	NS
YOR079C	-0.0695	0.114	0.3545	NS	0.1215	NS	0.3145	NS	0.4485	S	0.2125	NS
YOR201C	0.036	0.114	0.08	NS	0.3085	NS	-0.0245	NS	-0.563	S	-0.254	NS
YDL197C	-0.1665	-0.444	0.427	NS	0.14	NS	0.2115	NS	0.595	S	0.359	NS
YLR423C	-0.23	-0.421	0.113	NS	-0.0925	NS	0.282	NS	0.976	S	0.3905	NS
YPL016W	-0.0575	0.0495	-0.146	NS	0.172	NS	-0.308	NS	-0.68	S	-0.697	NS
YDL140C	-0.038	-0.363	-0.3915	NS	-0.5945	NS	-0.101	NS	-0.47	S	-0.2	NS
YOR144C	0.091	0.034	-0.249	NS	-0.054	NS	-0.21	NS	-0.539	S	-0.699	NS
YOR194C	-0.4165	0.08	0.376	NS	-0.276	NS	0.248	NS	0.6175	S	0.908	NS
YJL140W	0.107	-0.3695	0.047	NS	-0.148	NS	0.258	NS	0.934	S	0.092	NS
YNL172W	-0.1185	-0.088	-0.3825	NS	-0.134	NS	-0.1955	NS	-0.874	S	-0.7945	NS
YLR310C	-0.089	-0.268	-0.269	NS	-0.2065	NS	-0.3815	NS	-0.6825	S	-0.4455	NS
YPR080W	0.1225	0.3015	0.0825	NS	0.00650000000000001	NS	-0.28	NS	-0.4955	S	-0.632	NS
YGL232W	-0.1645	-0.263	-0.444	NS	-0.196	NS	-0.227	NS	-0.4235	S	-0.5325	NS
YER160C	-0.013	-0.1525	-0.2695	NS	-0.4805	NS	0.4655	NS	0.5485	S	0.205	NS
YPL133C	0.0585	0.3695	-0.2095	NS	-0.158	NS	-0.396	NS	-0.69	S	-0.733	NS
YML037C	0.128	0.308	0.05	NS	-0.261	NS	-0.3035	NS	-0.645	S	-0.4845	NS
YOR297C	0.116	0.031	0.0125	NS	-0.201	NS	-0.7115	NS	-0.5565	S	-0.497	NS
YOR195W	-0.443	0.068	-0.627	NS	-0.6615	NS	-0.285	NS	-0.448	S	0.09	NS
YJL123C	-0.024	-0.171	0.1285	NS	-0.155	NS	0.1005	NS	0.555	S	0.349	NS
YER120W	0.113	0.1465	-0.128	NS	0.1685	NS	0.034	NS	-0.5305	S	-0.354	NS
YOR116C	0.152	-0.0025	-0.3675	NS	-0.2045	NS	-0.4985	NS	-0.773	S	-0.58	NS
YPL028W	0.1925	0.2	-0.115	NS	0.3435	NS	-0.2145	NS	-0.351	S	-0.3935	NS
YGL245W	0.081	0.0285	-0.4005	NS	-0.2485	NS	-0.153	NS	-0.51	S	-0.793	NS
YOR337W	-0.0795	0.154	0.043	NS	0.1095	NS	-0.0335	NS	-0.6615	S	0.019	NS
YIL109C	0.427	0.0325	-0.294	NS	-0.1555	NS	-0.211	NS	-0.7445	S	-0.3925	NS
[truncated: 4,365 more rows]
