# Supplementary material for: Structure and properties of transcriptional networks driving selenite stress response in yeasts
Source: BMC Genomics. 2008 Jul 15;9:333. doi: 10.1186/1471-2164-9-333 (PMC2515152; doi:10.1186/1471-2164-9-333)
Supplement: Additional file 3 — T-profiler results. Upper part: The gene ontology categories displaying significant changes in expression in response to selenite were identified by t-profiler analysis [22]. The t-values are indicated. Only T-values in bold were significant (E-value < 0.05). Only GO categories significant for at least two consecutive time points are presented in this table. Lower part: The transcription factors with ChIP-chip target genes [30] displaying a significant change in expression during the selenite response were identified by t-profiler [22]. The t-values are indicated. Only T-values in bold were significant (E-value < 0.05). Only transcription factors significant for at least two consecutive time points are presented in this table. [file 1471-2164-9-333-S3.xls]

## Sheet: article figure
Gene Ontology categories
Category	t-value	t-value	t-value	t-value	t-value	t-value	t-value
heat shock protein activity	0.79	1.06	2.16	5.44	6.57	6.11	5.28
protein catabolism	-1.51	0.93	0.93	4.6	6.98	6.89	6.82
proteolysis and peptidolysis	-1.57	0.56	1.12	4.58	6.51	6.63	6.3
modification-dependent protein catabolism	-1.42	0.73	1.1	4.14	5.9	6.11	5.74
oxidoreductase activity, acting on peroxide as acceptor	2.62	0.24	2.83	7	9.38	8.81	8.7
response to stimulus	0.99	1.19	1.69	6.92	8.88	8.33	7.11
regulation of cell redox homeostasis	2.11	-0.29	2.78	7.96	8.25	7.81	8.43
oxidoreductase activity	3.04	0.57	0.52	7.69	6.38	6.15	6.1
oxidoreductase activity, acting on CH-OH group of donors	1.46	1.88	-0.32	5.42	5.53	4.92	4.85
response to biotic stimulus	1.06	0.02	0.78	4.9	6.21	6.78	4.87
response to stress	0.53	0.15	0.18	6.43	8.63	7.89	6.94
oxygen and reactive oxygen species metabolism	0.33	-0.12	0.05	5.47	7.01	8.26	5.79
response to oxidative stress	0.41	-0.24	-0.22	5.08	6.35	7.29	5.13
proteasome complex (sensu Eukarya)	-1.29	-0.34	-0.02	4.75	7.27	8.4	7.86
catabolism	-0.81	0.56	-1.92	5.03	5.65	5.35	4.78
cell homeostasis	1.35	2.33	4.18	4.2	5.27	4.79	4.87
arginine biosynthesis	0.98	0.13	-0.75	6.79	4.8	3.05	2.2
carbohydrate metabolism	0.61	0.31	-1.62	5.67	4.74	3.85	4.05
iron ion transporter activity	-0.15	2.99	8.94	5.95	4.01	3.98	3.14
siderochrome transport	-0.4	1.1	4.48	5.99	3.19	3.01	3.16
iron ion transport	0.62	2.71	6.66	4.4	2.34	2.35	2.04
ubiquitin-dependent protein catabolism	-1.44	0.67	1.01	4.09	5.94	6.1	5.77
homeostasis	1.18	2.29	4.06	4.02	5.1	4.66	4.82
peptidase activity	-1.62	0.47	1.07	3.99	6.39	6.91	6.06
aldehyde metabolism	0.33	1.14	1.25	3.6	4.61	5.42	5.29
proteasome core complex (sensu Eukarya)	-1.12	-0.28	0.76	3.46	4.94	5.83	5.07
endopeptidase activity	-0.29	0.4	1.88	3.42	5.68	6.55	5.76
proteasome regulatory particle (sensu Eukarya)	-0.89	-0.06	-0.21	3.26	5	6.12	5.48
aryl-alcohol dehydrogenase activity	-0.04	0.44	1.1	2.98	5.76	6.91	6.4
macromolecule catabolism	-1.4	0.81	-0.28	2.69	4.98	4.88	4.89
nucleotide biosynthesis	0.2	-1.57	-3.94	-1.24	-3.58	-4.24	-4.8
purine nucleotide biosynthesis	-0.03	-1.41	-3.63	-1.52	-3.43	-4.2	-5.55
translation	0.58	0.13	-3.76	-1.6	-4.59	-6.12	-6.74
purine nucleotide metabolism	-0.06	-1.32	-3.75	-1.65	-3.74	-4.81	-5.67
eukaryotic 43S preinitiation complex	-0.34	-1.23	-0.87	-1.68	-4.66	-4.65	-7.05
macromolecule biosynthesis	1.73	0.69	-0.08	-2.18	-6.01	-7.42	-10.38
cytosolic large ribosomal subunit (sensu Eukarya)	0.54	-1.36	-1.04	-2.23	-5.6	-5.55	-8.48
cytosolic ribosome (sensu Eukarya)	0.14	-1.93	-1.23	-2.57	-7.3	-7.15	-11.32
large ribosomal subunit	0.77	-2.04	-1.97	-2.66	-4.94	-4.37	-6.84
structural constituent of ribosome	0.11	-2.77	-2.39	-3.01	-5.87	-4.93	-8.49
protein biosynthesis	0.83	-0.13	-0.82	-3.34	-6.64	-7.61	-10.86
ribosome	0.23	-2.34	-2.9	-3.39	-7.5	-6.72	-10.34
ATP-dependent helicase activity	0.63	0.18	-1.71	-3.48	-5.43	-4.33	-3.48
transferase activity, transferring one-carbon groups	-1.55	-0.1	-2.29	-3.61	-4.48	-4.68	-4.39
RNA methyltransferase activity	-1.15	0.34	-1.55	-3.67	-4.63	-4.95	-3.93
ATP-dependent RNA helicase activity	0.47	0.2	-1.54	-3.72	-5.87	-4.62	-3.77
tRNA modification	-0.61	-0.23	-3.86	-3.76	-4.81	-5.78	-5.27
methyltransferase activity	-1.69	-0.1	-2.24	-3.84	-4.48	-4.73	-4.28
rRNA modification	-2.48	-0.1	-1.16	-3.97	-6.14	-4.18	-4.05
DNA-directed RNA polymerase I complex	0.65	-0.33	-2.45	-4.13	-6.31	-5.18	-3.77
nucleocytoplasmic transport	-0.32	0.87	-4.16	-4.17	-4.55	-4.77	-5.2
nucleotidyltransferase activity	-0.9	-0.71	-3.62	-4.2	-5.41	-5.08	-4.42
DNA-directed RNA polymerase III complex	0.33	-0.72	-1.7	-4.26	-5.77	-4.32	-3.28
transcription from Pol I promoter	0.57	-0.23	-2.1	-4.32	-5.81	-4.41	-3.54
RNA helicase activity	1.05	0.1	-1.75	-4.37	-6.86	-5.21	-4.37
tRNA metabolism	-0.61	-0.44	-4.05	-4.43	-5.35	-5.66	-5.24
nuclear chromosome	-1.59	0.48	-4.14	-4.85	-2.76	-2.19	-1.9
ribosomal large subunit biogenesis	-1.51	-0.87	-0.59	-4.95	-6.59	-4.08	-5.35
nuclease activity	0.19	-0.91	-2.96	-4.98	-4.25	-4.85	-3.91
rRNA binding	-1.62	-0.84	-1.83	-5.02	-5.78	-2.85	NA
RNA modification	-1.65	-0.17	-3.9	-5.26	-7.22	-7.18	-6.7
ribosomal subunit assembly	-0.7	-0.83	-2.33	-5.44	-7.71	-6.82	-7.1
RNA polymerase complex	0.14	-1.17	-2.65	-5.67	-7.28	-5.77	-4.26
ribosomal large subunit assembly and maintenance	-0.14	-0.55	-2.21	-5.69	-7.46	-5.95	-5.93
DNA-directed RNA polymerase activity	0.06	-1.13	-2.85	-5.7	-7.25	-5.72	-4.2
small nucleolar ribonucleoprotein complex	-1.25	0.3	-2.04	-6.52	-9.98	-7.66	-5.78
ribosome assembly	-0.46	-0.99	-2.7	-6.53	-9.1	-7.76	-7.83
cell growth and/or maintenance	-0.9	3.28	0.73	-6.78	-5.65	-6.14	-4.55
35S primary transcript processing	-1.28	0.16	-1.98	-6.85	-9.3	-6.91	-6.06
snoRNA binding	-0.28	0.35	-2.69	-7.09	-10.05	-7.5	-4.8
ribonucleoprotein complex	0.02	-1.62	-3.89	-7.6	-10.95	-8.67	-11.06
RNA binding	-1.46	-0.54	-4.29	-7.82	-9.05	-6.9	-5.08
processing of 20S pre-rRNA	0.14	0.8	-2.14	-8.31	-11.95	-9.03	-6.55
nucleobase, nucleoside, nucleotide and nucleic acid metabolism	-2.1	-0.82	-9.79	-12.44	-13.22	-11.52	-8.3
RNA processing	-1.44	0	-4.21	-12.57	-14.62	-10.78	-7.48
RNA metabolism	-1.5	0.08	-6.01	-12.88	-15.1	-12.06	-8.81
rRNA metabolism	-1.25	-0.46	-4.02	-13.79	-18.42	-13.81	-10.36
rRNA processing	-1.2	-0.47	-3.92	-13.8	-18.55	-13.89	-10.56
ribosome biogenesis and assembly	-2.22	-0.96	-4.58	-15.84	-20.97	-15.99	-13.75
ribosome biogenesis	-1.89	-0.64	-4.24	-15.9	-20.58	-15.28	-12.51
nucleolus	-2.53	0.33	-4.52	-18.52	-22.89	-17.24	-13.97
ChIP-chip results (Harbison et al., 2004)
TF	Cond	2	5	10	20	40	60	80
PUT3	H2O2Lo	0.47	5.29	10.77	8.68	5.69	5.44	5.18
MSN2	H2O2Hi	0.77	3.27	4.61	12.93	12.32	12.4	10.75
HSF1	H2O2Lo	1.02	2.39	4.24	11.1	8.08	9.52	9.31
MSN4	H2O2Hi	2.76	3.31	5.95	11.02	9.57	9.43	9
YAP7	H2O2Lo	1.26	3.27	4.98	10.74	11.07	12.73	10.81
YAP1	H2O2Lo	1.94	3.56	4.49	9.38	10.44	11.18	8.53
CAD1	YPD	0.19	2.56	4.73	7.79	6.22	6.81	5.25
AFT2	H2O2Lo	-0.06	3.09	7.74	7.49	5.73	6.34	6.02
SKN7	H2O2Lo	1.72	2.34	2.49	7.67	5.24	5.16	4.78
RPN4	H2O2Lo	-0.46	-0.03	-0.23	6.4	9.09	9.65	8.67
AFT1	H2O2Hi	0.5	3.66	8.03	6.18	3.7	3.18	2.53
CIN5	H2O2Lo	1.42	1.46	4.4	5.42	3.21	3.51	2.22
PHO2	H2O2Hi	-0.76	1.38	0.45	2.94	3.9	4.41	3.34
FKH2	H2O2Hi	0.42	0.74	0.41	-2.55	-3.1	-4.49	-4.39
FHL1	RAPA	-0.09	-0.5	-0.47	-3.26	-6.58	-6.29	-9.05
RAP1	YPD	-0.54	-1	-0.79	-1.32	-3.76	-4.09	-5.87
GCN4	RAPA/SM	0.58	0.06	-1.975	9.92	6.72	4.075	3.035
