# Supplementary material for: Structure and properties of transcriptional networks driving selenite stress response in yeasts
Source: BMC Genomics. 2008 Jul 15;9:333. doi: 10.1186/1471-2164-9-333 (PMC2515152; doi:10.1186/1471-2164-9-333)
Supplement: Additional file 5 — Transcriptome analyses of the response to selenite in mutant cells. The ORF names are indicated, according to the SGD annotation. For each ORF, the numbers are the median Log2 values of the ratio of expression between wild-type and mutant cells at different time points, calculated from two independent experiments. NA: not available. [file 1471-2164-9-333-S5.xls]

## Sheet: selenium_deletants_swap_gepaspr
Name	Mnorm WT/dRPN4 T0	Mnorm WT/dRPN4 T40	Mnorm WT/dRPN4 T60	Mnorm WT/dRPN4 T80	Mnorm WT/dPDR1 T0	Mnorm WT/dPDR1 T40	Mnorm WT/dPDR1 T60	Mnorm WT/dPDR1 T80	Mnorm WT/dPDR3 T0	Mnorm WT/dPDR3 T40	Mnorm WT/dPDR3 T60	Mnorm WT/dPDR3 T80	Mnorm WT/dYAP1 T0	Mnorm WT/dYAP1 T40	Mnorm WT/dYAP1 T60	Mnorm WT/dYAP1 T80
YBR292C	NA	NA	NA	NA	NA	NA	NA	NA	NA	NA	NA	NA	-0.093	NA	NA	NA
YDL169C	NA	NA	-0.302	NA	NA	NA	NA	NA	NA	NA	NA	NA	NA	NA	NA	NA
YDL187C	NA	NA	NA	NA	NA	NA	NA	NA	NA	NA	NA	NA	0.13	NA	NA	NA
YDL247W	NA	NA	-0.455	NA	NA	NA	NA	NA	NA	NA	0.083	NA	NA	0.249	NA	NA
YIL111W	NA	NA	NA	-0.218	NA	NA	NA	NA	NA	NA	NA	NA	NA	NA	NA	NA
YIR040C	NA	NA	NA	NA	NA	NA	NA	NA	NA	NA	NA	NA	-0.684	NA	NA	NA
YJL108C	NA	NA	NA	NA	NA	NA	NA	NA	NA	NA	NA	NA	NA	0.095	NA	NA
YJR022W	NA	NA	NA	NA	NA	NA	NA	NA	NA	NA	NA	NA	NA	0.483	NA	NA
YJR078W	NA	NA	NA	NA	NA	NA	NA	NA	NA	NA	NA	0.234	NA	NA	NA	NA
YJR134C	NA	NA	NA	NA	NA	NA	NA	NA	NA	NA	NA	NA	NA	-0.244	NA	NA
YMR263W	NA	NA	0.035	NA	NA	NA	NA	NA	NA	NA	NA	-0.071	NA	NA	NA	NA
YNL022C	NA	NA	NA	NA	NA	NA	NA	NA	NA	NA	NA	-0.445	NA	NA	NA	NA
YNL077W	NA	NA	0.054	NA	NA	NA	NA	NA	NA	NA	NA	NA	NA	NA	NA	NA
YNL093W	NA	NA	0.013	NA	NA	NA	NA	NA	NA	NA	NA	-0.027	-0.074	NA	NA	NA
YNL164C	NA	NA	NA	NA	NA	NA	NA	NA	0.022	NA	NA	NA	NA	NA	NA	NA
YOR314W-A	NA	NA	NA	NA	NA	NA	NA	NA	NA	NA	NA	NA	-0.347	NA	NA	NA
YPR039W	NA	NA	NA	NA	NA	NA	NA	NA	NA	NA	NA	NA	NA	NA	NA	NA
YPR076W	NA	NA	0.194	NA	NA	NA	NA	NA	NA	NA	NA	NA	NA	NA	NA	NA
YFL056C	NA	1.292	1.242	1.245	0.115	-0.281	0.363	0.512	NA	0.604	1.409	1.641	NA	2.694	2.966	3.665
YDR453C	0.295	-0.486	-0.973	-1.308	0.104	-0.706	-0.816	NA	0.087	0.288	0.485	0.82	0.295	2.703	2.707	2.797
YBR008C	0.238	2.524	2.488	1.939	0.031	0.604	0.826	1.635	0.212	1.294	1.237	1.091	0.682	4.028	3.764	3.889
YNL331C	0.08	0.955	0.859	0.792	0.052	-0.31	0.092	0.576	0.168	0.503	NA	1.468	NA	2.333	3.038	3.2
YOL058W	-0.65	0.447	0.625	1.05	0.093	0.085	0.24	0.271	0.283	0.645	0.975	1.407	0.415	1.673	1.977	1.999
YGR209C	0.156	0.387	NA	NA	-0.251	-0.438	-0.053	NA	0.379	0.428	0.509	1.05	1.671	3.413	3.716	3.55
YLR327C	-0.858	-0.661	-0.691	-0.488	-0.639	-0.96	-0.258	-0.123	-0.289	-0.36	0.302	0.72	-0.451	-0.457	0.64	1.067
YOL052C-A	-1.349	-2.666	-3.06	-2.905	-0.615	-2.315	-1.782	-1.561	0.736	-0.585	-0.9	-0.869	0.431	-0.198	0.226	0.326
YDR171W	-1.336	-1.281	-1.242	-0.936	-0.735	-0.744	-0.153	0.05	-0.343	0.131	0.46	0.882	NA	0.443	1.147	1.163
YML116W	0.104	1.737	1.326	1.304	0.179	0.418	1.1	1.254	0.179	0.946	1.224	1.258	0.499	3.521	2.266	2.986
YFL057C	0.203	1.101	0.914	1.035	0.045	-0.378	0.114	0.601	0.049	0.499	1.238	1.577	0.254	2.564	3.101	3.34
YBL064C	-0.451	-0.255	-0.48	-0.639	-0.337	-0.569	0.475	0.092	-0.156	0.143	0.386	0.566	0.99	2.395	2.22	2.355
YGL037C	-1.609	-1.25	-1.32	-1.141	-1.179	-1.158	-0.862	-0.667	-0.496	-0.162	-0.141	0.259	-0.695	-0.079	0.273	0.607
YBR244W	0.639	0.723	0.35	-0.273	0.09	-0.251	0.046	0.614	NA	0.722	1.166	1.583	2.014	5.263	5.262	4.487
YHR087W	NA	-1.885	-2.518	-2.229	NA	-1.953	-2.036	-1.9	-0.189	-1.171	NA	-0.346	-0.319	-1.426	NA	-0.405
YOL151W	0.744	0.423	0.102	-0.05	0.126	0.183	0.732	1.011	0.183	0.819	0.946	0.877	2.789	4.258	3.703	3.718
YFR053C	-2.406	-1.847	-1.547	-1.228	-2.143	-1.902	-1.431	-1.274	NA	-1.184	-1.117	-0.636	-1.838	-1.71	-1.002	-0.499
YOR382W	1.909	-0.881	-0.991	-1.041	0.365	-0.314	0.024	0.219	0.055	0.533	0.531	0.731	0.034	0.394	0.678	0.886
YLL060C	NA	0.86	0.596	0.54	NA	-0.118	-0.08	0.335	NA	0.572	1.151	1.156	0.483	2.571	2.948	2.943
YDL159W-A	-0.739	-0.686	-0.784	-0.936	-0.422	-1.073	-0.809	-0.412	NA	-0.125	0.07	0.495	-0.136	0.118	0.735	1.298
YOR383C	2.905	1.026	0.308	0.097	0.982	0.221	0.138	0.061	-0.304	0.543	0.672	0.776	0.055	0.738	1.056	0.988
YCL040W	-1.64	-1.208	-1.69	-1.852	-1.05	-0.875	-1.264	-1.265	-0.801	-0.774	-0.415	-0.407	-1.089	-0.756	-0.431	-0.373
YDR513W	-0.323	0	-0.46	-0.361	-0.325	-0.542	-0.106	0.301	0.241	0.282	0.373	0.665	0.801	1.887	1.912	1.663
YLR136C	0.455	-0.09	-0.168	-0.079	0.197	-0.183	0.454	0.437	NA	0.528	0.688	0.9	-0.238	0.861	0.926	0.967
YHR018C	-0.173	0.818	0.778	0.784	0.14	0.047	0.166	0.433	0.327	0.725	1.041	1.349	0.257	1.235	1.448	1.609
YML100W	-1.802	-1.667	-1.59	-1.997	-0.882	-1.366	-1.241	-1.166	-0.464	-0.621	-0.451	-0.642	-0.809	-0.533	-0.266	-0.3
YPL250C	0.38	0.582	0.541	0.799	-0.16	-0.004	0.542	0.487	0.225	0.867	NA	1.285	0.141	1.602	1.892	1.919
YKL086W	NA	NA	1.246	NA	NA	0.448	0.328	1.147	NA	0.484	1.002	0.712	NA	2.986	2.396	NA
YKR076W	NA	-0.093	-0.15	-0.215	NA	-0.343	-0.104	0.291	NA	0.333	NA	0.895	-0.062	2.179	2.241	2.215
YER175C	-0.034	0.015	0.246	0.013	0.018	-0.314	0.031	0.119	NA	0.412	NA	1.228	0.093	0.654	0.841	1.32
YMR251W-A	-1.805	-1.407	-1.705	-1.333	-1.276	-1.382	-1.275	-0.928	-0.522	-0.68	-0.521	-0.012	-1.183	-1.002	-0.451	0.136
YGL117W	-0.124	1.448	1.642	1.313	-0.116	0.136	NA	0.176	0.162	0.639	1.101	1.157	0.108	1.049	1.05	1.355
YML131W	0.786	1.117	0.64	0.625	0.093	-0.062	0.407	0.787	-0.067	0.36	0.543	0.699	0.738	2.934	2.509	2.117
YMR090W	-0.513	-0.792	-0.976	-1.267	-0.12	-0.935	-0.665	-0.382	0.086	-0.049	0.275	0.386	0.023	1.332	1.435	1.464
YNL274C	NA	-0.968	-1.265	-1.105	NA	-1.107	-0.682	-0.428	-0.077	-0.216	-0.07	0.315	-0.096	-0.194	0.62	0.816
YOR052C	0.304	0.909	0.743	0.732	-0.482	-0.532	-0.325	-0.188	-0.239	0.143	0.414	0.684	-0.014	0.512	1.11	1.202
YOL119C	0.123	0.921	0.667	0.462	0.177	0.21	0.017	0.428	0.171	0.161	0.334	0.628	0.328	1.513	1.262	1.449
YGR142W	-0.391	0.235	0.673	0.931	0.117	0.721	0.707	0.83	NA	0.83	1.067	1.224	NA	1.191	1.91	1.771
YOL158C	0.995	1.097	0.905	0.89	0.091	0.159	0.021	0.416	0.118	0.463	0.623	0.895	-0.113	0.378	0.697	0.827
YHR137W	NA	-0.342	-0.588	-0.627	NA	-0.487	-0.227	-0.556	-0.136	0.436	0.699	0.913	-0.025	0.631	NA	1.542
YLR109W	0.364	0.063	-0.003	-0.487	0.1	0.235	-0.201	NA	NA	0.267	0.242	0.455	1.869	2.46	2.356	2.224
YLL039C	-0.553	-0.098	-0.323	-0.249	-0.338	-0.777	-0.309	-0.447	-0.064	-0.294	0.11	0.437	-0.34	-0.071	0.235	0.656
YDR258C	-1.309	-1.183	-1.378	-1.087	-0.409	-0.389	-0.292	0.079	-0.416	0.131	0.47	0.574	-0.522	0.23	0.619	0.577
YPL171C	-0.138	0.099	0.063	0.052	-0.139	-0.41	0.014	0.748	NA	0.575	NA	1.114	0.122	2.079	2.788	2.232
YEL060C	-0.067	-0.048	0.053	-0.558	0.188	0.028	-0.484	0.471	-0.352	0.141	0.282	0.591	NA	0.325	0.566	0.768
YER067W	-0.511	-1.173	-1.581	-1.163	-0.682	-1.866	-1.282	-0.795	NA	-0.567	-0.122	-0.056	NA	-0.374	0.613	0.666
YLR149C	-0.747	-1.268	-1.508	-1.373	-0.477	-1.25	-0.734	-0.762	-0.002	-0.143	-0.131	0.083	-0.333	-0.196	0.106	0.339
YOR226C	0.117	-0.034	-0.443	-0.523	-0.104	-0.1	0.236	0.63	0.219	0.638	1.163	1.225	1.166	3.174	2.884	2.678
YFL014W	-1.698	-3.173	-3.866	-4.005	0.755	-3.189	-2.969	-3.22	1.129	-1.444	-1.526	-1.464	0.434	-1.917	-1.671	-1.006
YDR533C	0.555	0.258	-0.39	-0.4	-0.303	-0.771	-0.508	-0.438	NA	0.242	0.28	0.482	NA	2.702	2.439	2.26
YML007W	0.542	0.98	0.627	0.504	-0.037	-0.068	0.077	0.157	0.044	0.399	0.61	0.76	4.128	4.895	4.28	3.844
YDR380W	-0.112	-0.432	-0.679	-0.845	-0.277	-0.385	-0.52	-0.486	-0.033	0.447	0.809	1.266	0.336	0.756	1.359	1.651
YDR353W	0.359	0.308	-0.461	-0.378	0.1	0.046	0.064	0.298	-0.128	0.342	0.953	1.195	0.79	3.164	2.998	2.397
YHR138C	-0.283	0.355	-0.117	0.205	-0.347	-0.155	-0.158	-0.16	0.067	0.195	0.231	0.451	-0.202	0.217	0.601	0.864
YHL047C	1.163	0.404	0.107	0.093	0.494	0.198	-0.041	0.329	-0.032	0.209	0.49	0.828	0.017	0.023	0.402	0.726
YHL040C	1.166	1.623	1.118	1.002	0.48	0.591	0.469	0.51	0.222	0.543	0.628	0.546	0.181	1.25	1.135	0.953
YBR047W	0.048	0.416	0.224	0.145	0.02	-0.045	0.257	0.53	-0.025	0.733	1.131	1.232	0.134	1.599	1.818	1.741
YLR178C	-0.99	-1.988	-2.519	-2.408	-0.358	-1.941	-1.589	-1.776	NA	-0.982	-0.754	-0.332	-0.504	-1.139	-0.498	-0.322
YDL022W	-1.165	-0.519	-0.891	-0.684	-0.627	-0.529	-0.806	-0.831	-0.413	-0.268	0.051	0.165	-0.663	-0.107	0.102	0.149
YNL134C	NA	0.357	0.085	-0.261	NA	0.253	0.061	0.167	-0.204	0.4	0.479	0.51	1.276	3.159	3.241	2.751
YHR008C	0.074	0.037	-0.623	-0.725	-0.181	-0.112	-0.346	-0.159	0.153	0.09	0.652	0.66	0.544	1.927	1.74	1.579
YHL021C	-1	-1.482	-1.434	-1.558	-0.642	-1.307	-0.833	-0.974	-0.03	-0.124	-0.46	-0.105	-0.275	-0.401	0.074	0.18
YNL208W	-0.656	-0.633	-0.799	-0.742	-0.308	-0.098	0.085	0.161	0.115	0.327	0.809	0.7	0.091	1.227	1.185	1.446
YBR256C	-0.312	0.536	0.374	0.129	-0.007	-0.067	-0.101	0.105	-0.129	0.711	1.169	1.195	0.033	1.352	1.577	1.618
YJR109C	NA	1.093	1.472	NA	NA	0.317	0.283	0.039	NA	0.741	NA	0.703	NA	0.917	0.818	0.605
YKR066C	-0.283	0.849	0.925	0.467	-0.086	0.365	0.269	0.355	-0.389	0.211	0.372	0.322	-0.136	2.307	1.673	0.677
YHR071W	-0.085	0.265	0.302	0.3	0.061	-0.134	0.113	-0.423	NA	0.596	0.534	0.6	0.302	0.963	0.799	0.808
YMR062C	-0.495	0.297	0.442	0.504	0.17	-0.123	-0.073	-0.083	0.233	0.585	0.645	0.835	0.171	1.031	1.043	1.203
YMR105C	-1.007	-2.004	-2.258	-2.249	-0.45	-1.692	-2.055	-1.871	-0.064	-1.177	-0.945	-0.842	-0.411	-1.388	-1.058	-0.713
YCL026C-B	NA	NA	1.353	1	NA	1.135	NA	1.727	0.137	1.121	1.302	1.517	0.173	2.706	2.731	1.946
YBR126C	-0.978	-1.165	-1.642	-1.619	-0.624	-1.026	-1.126	-0.741	-0.564	-0.503	-0.293	-0.133	-0.518	-0.336	-0.023	0.015
YKR067W	-0.572	-0.068	-0.367	-0.62	-0.295	-0.09	0.233	0.364	-0.096	0.349	0.591	0.324	-0.089	1.091	0.926	0.61
YPL154C	-1.23	-0.936	-1.176	-1.165	-0.688	-0.651	-0.384	-0.446	-0.26	-0.135	0.096	0.053	-0.452	-0.271	0.105	-0.022
YCR061W	-0.62	0.361	0.361	0.183	-0.235	0.001	-0.467	-0.093	-0.126	-0.179	-0.347	-0.089	-0.238	-0.363	-0.43	0.087
YIL165C	NA	0.68	1.198	0.41	NA	0.425	0.664	0.864	-0.119	0.514	0.896	0.865	0.032	1.331	1.61	1.188
YBL078C	-0.365	0.022	-0.308	-0.393	-0.203	-0.482	-0.38	-0.245	-0.118	0.19	0.455	0.696	-0.197	0.452	0.816	1.18
YKR011C	-0.035	0.546	0.483	0.416	-0.108	-0.328	0.061	0.123	-0.013	0.293	0.507	0.919	-0.154	0.713	0.973	1.147
YNL241C	0.685	0.956	0.755	0.282	0.129	0.356	0.048	0.238	-0.87	0.101	0.505	0.516	-0.377	1.054	0.854	1.014
YBR072W	-0.468	-1.128	-2.053	-1.075	-0.312	-1.615	-1.047	-0.899	NA	-0.264	-0.067	0.104	0.291	-0.822	-0.53	-0.303
YGR197C	0.034	0.789	0.413	0.446	-0.555	-0.157	-0.115	0.312	0.203	0.441	0.573	0.556	0.726	1.433	2.09	1.775
YML128C	-1.671	-2.474	-2.631	-2.968	-0.314	-1.98	-2.029	-1.782	0.208	-0.874	-0.924	-0.73	-0.029	-1.359	-0.925	-0.534
YLR043C	0.018	0.73	0.264	0.464	-0.168	-0.276	-0.036	0.235	0.128	0.349	0.503	0.64	0.416	1.523	2.253	1.99
YOR120W	-0.172	-1.402	-1.323	-1.342	-0.085	-1.594	-0.946	-0.809	-0.115	-0.196	-0.088	0.095	0.088	-0.161	0.222	0.718
YDL025C	-0.64	0.254	-0.037	-0.192	-0.317	-0.104	0.014	0.251	NA	0.204	0.425	0.296	-0.137	1.011	0.728	0.729
YLR252W	-0.601	-0.554	-0.882	-0.753	-0.363	-1.269	-1.016	-0.606	0.019	-0.336	-0.348	-0.208	-0.163	-0.198	0.085	0.482
YML028W	-0.76	NA	-0.932	NA	-0.402	-0.64	-0.28	NA	0.328	0.234	NA	0.539	2.155	2.893	2.879	3.028
YML058W-A	0.447	1.014	0.687	1.056	0.446	0.209	-0.134	-0.647	NA	0.127	-0.48	-0.497	-0.375	-1.203	-1.507	-1.333
YIR034C	-0.253	-0.062	-0.056	-0.038	-0.28	-0.176	0.006	-0.358	0.013	0.628	0.539	0.705	-0.066	0.811	0.856	0.929
YKL103C	NA	-0.364	-0.489	-0.703	NA	-0.428	-0.149	-0.3	NA	0.223	0.249	0.197	-0.085	0.445	0.718	0.566
YGR008C	-1.43	-1.462	-1.732	-1.872	-0.96	-1.347	-1.297	-1.313	-0.388	-0.54	-0.414	-0.324	-0.546	-0.495	-0.261	-0.172
YIL164C	NA	0.397	1.14	-0.031	NA	0.29	0.726	0.713	-0.084	0.568	0.913	0.793	0.196	1.389	1.228	0.966
YOR273C	-0.839	-0.336	-0.576	-0.358	-0.806	-0.555	-0.434	-0.199	-0.153	-0.218	-0.086	-0.063	-0.194	0.052	0.168	0.322
YGR221C	0.217	0.521	0.474	0.449	-0.071	-0.135	0.138	0.363	0.179	0.264	0.196	0.343	0.78	1.506	2.061	1.725
YNL279W	1.001	1.581	0.572	NA	0.026	0.387	0.148	0.185	0.005	0.313	NA	0.684	0.127	0.402	0.797	0.613
YIL116W	-0.066	0.77	0.748	0.799	-0.029	0.073	-0.021	0.211	0.014	0.562	0.541	0.708	0.039	1.022	1.067	1.144
YER143W	0.321	0.811	0.746	1.043	-0.1	-0.015	0.027	0.075	0.045	0.172	0.238	0.575	-0.039	0.664	0.697	0.916
YHL035C	0.002	0.025	-0.134	-0.275	-0.042	-0.089	-0.36	-0.155	-0.364	0.388	0.18	0.305	-0.342	0.001	0.191	0.384
YLL055W	NA	0.623	1.103	0.599	0.075	-0.178	0.418	0.384	0.113	0.254	0.359	0.353	0.162	1.287	1.013	0.884
YGR161C	-0.2	-0.113	-0.188	-0.195	-0.084	-0.203	-0.224	-0.201	0.132	0.504	0.567	0.661	-0.646	0.069	0.652	0.767
YDR379C-A	-0.503	0.07	0.041	0.026	-0.461	-0.43	-0.011	0.059	0.161	0.339	0.202	0.264	0.026	0.287	0.357	0.49
YKL071W	NA	NA	1.227	NA	NA	0.045	1.127	1.095	NA	0.93	NA	1.194	NA	1.92	NA	NA
YIL167W	NA	0.382	0.932	NA	NA	0.619	1.183	1.284	-0.337	0.929	0.971	0.763	-0.012	1.762	0.923	1.002
YOR285W	-0.51	-0.189	-0.271	-0.444	-0.34	-0.527	-0.461	-0.372	0.045	-0.158	-0.094	0.114	-0.037	0.085	0.149	0.498
YGL180W	0.379	1.302	1.21	NA	-0.101	0.024	-0.162	0.085	-0.281	0.315	0.146	0.28	-0.238	0.616	0.351	0.546
YGR065C	-0.064	0.798	0.623	0.579	NA	0.363	0.652	0.625	0.451	0.76	0.741	0.711	0.056	1.276	0.941	0.738
YEL065W	0.653	0.168	-0.121	-0.184	0.156	0.092	0.008	0.188	NA	0.633	0.457	0.656	-0.099	0.31	0.55	0.551
YHR199C	-0.011	-0.073	-0.476	-0.518	0.192	0.149	-0.032	0.132	-0.229	0.241	0.513	0.558	0.057	1.151	1.093	0.992
YCL042W	-1.502	-0.995	-1.321	-1.458	-0.877	-0.918	-1.034	-1.163	-1.123	-0.975	-0.517	-0.304	-1.009	-0.656	-0.701	-0.506
YLR267W	NA	0.109	-0.253	-0.302	NA	-0.471	-0.405	-0.542	NA	0.434	0.67	0.822	-0.036	0.883	1.27	1.29
YGL114W	-0.279	0.182	0.127	0.026	-0.134	-0.093	0.159	0.424	0.126	0.384	0.572	0.332	0.316	1.1	0.94	0.872
YLR164W	NA	-0.389	-0.995	-0.833	-0.181	-0.604	-0.188	-0.316	0.237	0.577	0.342	0.407	0.412	1.171	0.968	0.666
YHR029C	0.089	0.978	1.038	1.175	0.145	0.332	0.5	0.631	-0.002	0.576	0.717	0.828	0.556	1.301	1.254	1.333
YDL007W	0.529	1.34	1.923	1.578	-0.144	0.289	-0.104	0.177	NA	0.058	0.383	0.605	-0.253	0.367	0.619	1.007
YMR251W	NA	NA	NA	NA	NA	NA	NA	NA	NA	NA	NA	NA	NA	NA	NA	NA
YLR120C	-0.517	-0.286	-0.546	-0.619	-0.26	-0.334	-0.044	0.058	0.112	-0.019	NA	0.337	NA	0.09	0.513	0.574
YLR214W	0.425	0.585	0.357	0.214	-0.049	0.245	0.703	0.901	0.185	0.555	0.849	0.702	0.751	1.163	1.034	0.692
YLR251W	-0.665	-0.655	-0.774	-0.749	-0.322	-1.398	NA	-0.758	0.019	-0.382	-0.274	-0.094	NA	-0.157	0.029	0.499
YKL065C	-0.773	-0.192	-0.425	-0.526	-0.342	-0.438	-0.44	-0.235	0.177	0.256	0.315	0.466	-0.118	0.148	0.435	0.786
YOR028C	0.036	-0.181	-0.637	-0.544	-0.112	-0.541	-0.157	-0.366	0.176	0.337	0.209	-0.048	0.039	1.048	0.775	0.286
YLR387C	0.389	1.536	1.5	1.488	0.051	0.268	0.154	0.371	0.049	0.279	0.478	0.766	0.022	0.717	1.02	1.004
YHL024W	NA	NA	1.353	NA	NA	-0.341	NA	-0.243	NA	-0.62	-0.277	0.015	0.026	-0.144	0.153	0.388
YER012W	0.987	1.906	1.907	1.832	-0.071	-0.106	0.018	-0.002	-0.133	0.306	0.443	0.737	-0.093	0.594	0.893	1.083
YPR158W	-0.303	-0.079	0.116	0.342	-0.078	-0.129	0.255	0.348	NA	0.452	0.727	0.906	-0.069	0.648	1.15	1.406
YBR149W	-1.221	-1.015	-1.11	-0.985	-0.869	-0.957	-0.682	-0.568	NA	-0.227	-0.312	-0.087	-0.34	-0.179	-0.113	0.196
YNL305C	-0.682	-0.465	-0.939	-0.633	-0.242	-0.42	-0.411	-0.344	-0.006	-0.229	-0.07	0.119	-0.011	0.004	0.328	0.307
YMR173W	NA	NA	-0.161	NA	NA	NA	0.261	NA	NA	0.299	0.104	0.276	NA	1.869	1.479	1.294
YHR190W	-0.362	-0.291	-0.418	-0.257	-0.174	-0.233	0.008	-0.133	-0.122	0.363	0.178	0.375	0.732	1.558	1.417	1.272
YNR069C	-0.102	0.041	0.215	NA	0.066	0.225	0.701	0.468	NA	0.617	0.885	0.896	-0.114	1.208	1.122	0.913
YLL026W	-0.326	-1.028	-1.082	-0.744	-0.019	-0.252	-0.294	-0.067	-0.251	-0.035	0.158	0.224	-0.384	-0.325	0.068	0.257
YDR032C	-0.76	-0.798	-0.624	-0.521	-0.432	-0.75	-0.461	-0.332	0.16	0.005	-0.116	-0.009	0.079	0.478	0.275	0.677
YOR220W	-0.36	-0.798	-0.972	-0.838	-0.111	-0.837	-0.233	0.04	0.149	0.208	0.299	0.75	0.072	0.272	0.626	1.061
YOL016C	-0.295	-0.476	-0.451	-0.575	NA	-0.072	0.038	0.475	-0.232	0.257	0.59	0.713	-0.309	0.157	0.585	0.836
YER053C	-0.311	-0.73	-1.131	-1.029	-0.386	-1.254	-1.391	-1.25	NA	-0.556	-0.561	-0.527	-0.469	-0.637	-0.449	-0.17
YNR074C	0.176	0.947	0.871	0.778	0.04	0.059	0.387	0.777	0.168	0.773	0.859	0.938	0.363	1.791	1.858	1.64
YPL123C	-0.791	-0.757	-1.199	-1.022	-0.459	-0.802	-0.793	-0.496	0.041	-0.207	NA	0.021	-0.522	-0.244	0.099	0.153
YBR170C	0.245	0.994	1.11	1	-0.001	0.012	0.034	0.11	NA	0.056	0.273	0.368	-0.121	0.362	0.434	0.509
YLR297W	-0.606	-0.655	-1.029	-0.825	-0.56	-1.043	-0.602	-0.582	NA	0.037	-0.265	-0.354	NA	0.733	0.384	0.306
YOL048C	-0.593	-0.357	-0.561	-0.529	-0.345	-0.642	-0.421	-0.17	0.018	-0.121	-0.186	0.116	-0.051	0.141	0.298	0.318
YDL124W	NA	NA	-0.688	NA	NA	NA	-0.094	-0.103	NA	0.056	-0.098	-0.02	NA	0.538	0.496	0.455
YOL082W	-0.442	-0.498	-0.89	-0.697	-0.399	-0.609	-0.53	-0.272	0.15	0.103	0.043	0.254	-0.011	0.249	0.333	0.354
YGR180C	-0.013	-0.389	-0.643	-0.401	0.066	-0.256	-0.052	-0.623	0.251	0.043	NA	-0.081	-0.173	-0.339	-0.573	-0.55
YOR362C	0.706	1.276	1.185	1.166	-0.074	0.112	-0.036	0.111	NA	-0.001	0.302	0.481	0.05	0.395	0.65	0.679
YNR068C	-0.254	-0.08	0.098	0.178	-0.149	0.223	0.519	0.557	-0.362	0.704	0.672	0.841	-0.082	1.109	0.979	1.007
YGL088W	0.138	1.033	1.379	1.141	0.104	0.212	0.895	0.53	-0.028	-0.299	0.342	0.423	-0.3	0.165	0.324	0.619
YJR104C	-0.217	-0.476	-0.573	-0.257	-0.099	-0.218	-0.307	-0.046	NA	0.176	0.286	0.289	0.7	2.276	2.265	2.425
YGL062W	0.629	1.085	0.915	0.628	0.015	0.192	-0.151	0.151	NA	-0.089	0.109	0.279	-0.214	0.49	0.406	0.545
YFR003C	0.199	0.624	0.691	NA	-0.186	-0.001	-0.038	-0.08	NA	0.169	0.684	0.634	-0.272	0.428	0.596	1.006
YLR108C	0.454	0.313	0.157	0.103	-0.099	-0.274	0.491	0.452	0.16	0.484	0.603	0.447	1.552	3.039	2.683	2.36
YER142C	NA	1.48	2.183	NA	NA	0.068	-0.033	0.029	-0.23	0.307	0.491	0.546	-0.094	0.57	0.641	0.81
YEL011W	-0.689	-1.278	-1.711	-1.622	-0.547	-1.46	NA	-0.83	-0.333	-0.654	-0.491	-0.337	NA	-0.756	-0.27	-0.19
YNL160W	NA	NA	-1.846	NA	NA	-1.498	-1.413	-1.37	-0.642	-1.018	-0.91	-1.376	-0.444	-0.773	-0.577	-0.578
YNL260C	0.116	0.568	0.598	0.351	0.126	0.26	0.57	0.792	0.032	0.789	0.72	0.684	0.221	1.389	1.173	0.696
YLR152C	-0.335	0.201	0.38	0.516	-0.403	-0.68	-0.3	0.1	0.156	0.062	0.204	0.223	-0.026	-0.117	0.309	0.433
YIL168W	NA	0.686	1.03	NA	NA	0.768	1.236	1.511	-0.31	0.949	1.054	0.95	0.286	1.96	0.936	0.802
YDR516C	-0.992	-0.804	-0.625	-0.258	-0.669	-0.99	-0.319	-0.13	-0.414	-0.487	-0.305	-0.035	-0.553	-0.645	-0.334	-0.197
YOR173W	-0.689	-1.823	-2.056	-2.066	-0.295	-1.896	-1.323	-1.592	NA	-0.656	-0.675	-0.665	-0.016	-0.915	-0.368	-0.453
YJL001W	0.601	1.427	1.141	1.417	-0.043	-0.295	-0.145	-0.077	0.376	NA	NA	0.491	0.12	0.386	0.438	0.882
YFR010W	0.153	0.924	0.648	0.721	-0.008	-0.06	-0.165	0.002	-0.045	0.317	0.383	0.658	0.076	0.546	0.729	0.699
YLR299W	-0.461	0.062	0.015	0.018	-0.34	-0.051	-0.198	0.184	-0.038	-0.119	0.025	0.149	-0.22	0.075	0.268	0.373
YBR062C	0.346	1.175	1.274	1.353	-0.03	0.021	NA	0.085	-0.126	0.236	0.492	0.688	0.045	0.445	0.802	0.936
YPL004C	-0.989	-1.131	-1.649	-1.301	-0.66	-0.938	-0.972	-1.243	-0.423	-0.084	-0.203	-0.054	-0.567	-0.34	-0.237	-0.122
YBR214W	-0.565	-0.598	-0.777	-0.931	-0.155	-0.339	-0.699	-0.474	-0.104	-0.133	-0.088	0.011	-0.404	-0.441	-0.255	0.071
YLR162W	-0.086	NA	0.416	NA	0.449	0.332	0.06	NA	-0.95	NA	-0.17	-0.214	-0.974	-0.567	-0.202	-0.878
YER081W	-0.072	-0.367	-0.463	-0.373	0.296	-0.272	0.055	-0.036	0.22	0.752	0.501	0.606	0.091	0.599	0.892	0.79
YGR043C	0.257	-0.369	-0.96	-1.066	0.106	-1.417	NA	-1.071	NA	-0.268	-0.051	-0.199	0.044	0.033	0.163	0.268
YBR132C	-0.64	-0.348	-0.605	NA	-0.239	-0.391	NA	-0.126	-0.021	0.188	0.059	0.048	-0.287	-0.126	0.198	0.259
YFR024C-A	0.242	0.692	0.597	0.682	-0.092	0.258	0.118	0.24	-0.246	0.216	0.304	0.506	-0.031	0.486	0.495	0.521
YMR096W	0.048	0.128	0.308	0.623	0.099	-0.263	NA	0.047	-0.182	0.159	-0.135	0.691	0.037	0.56	0.983	1.165
YPR108W	0.572	1.329	1.43	1.368	0.076	0.053	0.039	-0.022	-0.188	0.337	NA	0.432	-0.04	0.386	0.81	0.747
YIL117C	0.775	1.321	0.977	1.299	-0.029	-0.216	-0.023	0.044	0.548	0.67	0.631	0.771	0.234	0.723	1.132	1.257
YFR004W	0.544	1.285	1.354	1.451	-0.072	-0.025	-0.048	-0.025	-0.2	0.231	0.546	0.596	-0.188	0.555	0.769	1.005
YDL204W	NA	-2.153	-2.526	-2.449	NA	-1.952	-1.439	-1.644	0.163	-0.585	-0.979	-0.716	NA	-1.134	-0.815	-0.498
YGR019W	-0.683	-0.262	-0.418	-0.272	-0.368	-0.376	NA	-0.244	-0.065	0.042	-0.102	0.124	-0.188	-0.009	0.01	0.204
YFR017C	NA	-0.969	-1.66	NA	-0.217	-1.077	-0.904	-0.92	NA	-0.698	-0.313	-0.127	NA	-0.534	-0.013	0.018
YBR052C	-0.417	-0.012	-0.179	-0.252	-0.379	-0.484	-0.361	-0.169	-0.113	-0.294	-0.016	0.165	-0.199	0.083	0.165	0.446
YGR011W	0.125	0.639	0.564	0.486	-0.041	0.089	0.392	0.683	0.107	0.706	0.538	0.64	0.168	1.345	1.023	0.982
YIL101C	-0.773	-0.921	-0.738	-0.873	-0.119	-0.732	NA	-0.448	0.029	-0.24	-0.189	-0.329	-0.185	-0.395	-0.287	-0.015
YGR135W	0.525	1.429	1.556	1.41	0.029	0.228	0.005	0.047	-0.174	0.082	0.523	0.632	0.063	0.391	0.693	0.756
YER119C	-0.565	0.152	0.093	-0.088	-0.164	0.214	-0.301	0.427	-0.205	-0.058	-0.128	-0.137	-0.265	-0.212	-0.203	-0.029
YLR258W	-1.663	-1.658	-1.643	-1.867	-0.987	-1.423	-1.121	-1.127	-0.269	-0.527	-0.74	-0.538	-0.386	-0.7	-0.394	-0.328
YGL048C	0.55	1.503	1.478	1.489	0.029	0.116	0.141	0.101	-0.062	0.037	0.365	0.532	0.121	0.316	0.655	0.751
YML130C	-1.059	-0.172	0.142	0.57	-0.11	0.267	0.337	0.742	0.203	0.677	0.425	0.633	0.021	0.718	0.856	1.114
YHL030W	0.872	1.781	1.989	1.32	-0.015	0.32	NA	-0.006	-0.264	-0.084	0.023	0.079	-0.269	0.333	0.143	0.24
YPR026W	-0.652	-0.805	-0.981	-1.002	-0.336	-0.566	NA	-0.309	-0.025	-0.423	-0.19	-0.134	-0.114	-0.219	-0.14	-0.073
YHR104W	-0.651	-1.452	-1.693	-1.397	-0.393	-1.131	-0.931	-0.913	NA	-0.34	-0.237	0.026	-0.041	-0.314	0.047	0.186
YGR070W	NA	NA	NA	NA	NA	NA	NA	NA	NA	NA	NA	NA	NA	NA	NA	NA
YGR231C	0.148	0.747	0.753	0.894	-0.15	0.15	0.105	0.118	-0.307	0.002	NA	0.34	-0.099	0.289	0.516	0.346
YLR324W	-0.24	0.528	0.814	0.396	-0.325	0.315	-0.103	0.639	-0.113	-0.048	-0.077	0.101	-0.157	0.027	0.07	0.194
YBR056W	-0.572	-0.476	-0.937	-0.766	-0.362	-0.559	-0.535	-0.452	-0.113	-0.185	0.017	0.103	-0.216	-0.093	0.088	0.265
YGR146C	-0.291	-0.243	-0.237	-0.006	-0.255	-0.715	-0.155	-0.213	0.3	0.264	0.114	0.143	0.045	0.358	0.351	0.82
YKL142W	NA	-0.249	-0.455	NA	NA	-0.262	-0.278	-0.188	-0.058	0.123	0.417	0.552	NA	0.15	0.608	0.613
YOR298C-A	-0.241	-0.163	-0.258	-0.292	-0.056	-0.458	-0.162	-0.073	-0.016	0.028	0.45	0.622	-0.033	0.398	0.859	1.315
YDL020C	2.519	3.739	2.893	3.495	0.194	0.124	0.382	0.376	0.069	0.442	0.474	0.708	0.49	1.495	1.356	1.391
YOR316C	0.186	0.175	-0.091	-0.027	-0.14	0.031	0.088	0.209	0.043	0.339	0.327	0.368	-0.153	0.349	0.434	0.452
YCL026C-A	NA	NA	1.775	NA	NA	1.056	NA	1.966	NA	1.405	NA	1.421	-0.195	1.927	1.361	1.283
YER103W	-0.525	-1.053	-0.924	-0.78	0.044	-0.446	-0.44	0.287	-0.262	-0.451	-0.042	0.317	-0.217	-0.177	0.027	0.46
YDL243C	NA	NA	NA	NA	NA	NA	NA	NA	NA	NA	NA	NA	NA	0.718	NA	NA
YBR169C	-0.97	-1.368	-1.513	-1.411	-0.242	-0.594	-0.533	-0.312	NA	-0.227	-0.098	0.111	-0.439	-0.258	-0.022	0.253
YER079W	-0.435	-0.818	-0.912	-0.765	-0.309	-0.868	-0.437	-0.354	-0.071	0.146	-0.17	0.106	-0.206	0.169	0.414	0.549
YOR202W	-0.394	0.322	0.525	0.708	0.02	0.199	0.394	0.271	0.158	0.575	0.438	0.441	0.049	0.678	0.583	0.639
YOR020C	-0.347	0.168	0.123	0.316	-0.152	0.18	0.292	0.297	-0.03	0.052	0.386	0.539	-0.044	0.253	0.835	1.103
YGL141W	0.138	0.754	0.497	0.443	-0.004	0.039	NA	0.054	-0.217	0.013	0.083	0.344	-0.175	0.42	0.293	0.544
YGR130C	-0.648	-0.487	-0.477	-0.875	-0.163	-0.047	0.062	0.181	-0.346	0.001	0.173	0.153	-0.355	0.006	0.489	0.345
YLR345W	-0.615	-0.346	-0.606	-0.5	-0.32	-0.644	-0.465	-0.218	-0.135	0.056	0.113	0.209	-0.167	0.26	0.39	0.467
YLR270W	NA	-0.804	-1.372	-1.28	NA	-0.951	-0.927	-0.947	-0.121	0.004	-0.118	-0.05	NA	-0.109	0.046	0.046
YBR045C	NA	NA	-0.378	NA	NA	-0.221	-0.079	0.104	NA	0.514	0.474	0.491	-0.042	0.801	NA	1.075
YPL087W	-0.916	-0.476	-0.621	-0.555	-0.541	-0.641	-0.364	-0.26	NA	-0.203	-0.167	-0.081	0.111	-0.118	-0.008	0.109
YOL162W	NA	NA	0.506	NA	NA	-0.192	NA	0.13	NA	0.079	0.068	0.438	NA	0.37	0.647	0.457
YER094C	0.622	1.009	1.007	1.03	0.003	-0.101	-0.141	-0.038	-0.036	0.087	0.346	0.465	-0.07	0.394	0.643	0.828
YBR046C	-0.617	-0.285	-0.587	-0.657	-0.264	-0.086	-0.08	-0.088	-0.329	0.402	0.299	0.34	-0.196	0.642	0.481	0.477
YBL041W	0.56	1.274	1.095	1.316	-0.094	-0.132	0.152	-0.05	-0.017	0.16	0.6	0.635	0.007	0.49	0.827	1.105
YBR139W	-1.402	-0.754	-1.01	-0.629	-0.726	-0.494	-0.599	-0.477	-0.521	-0.359	-0.229	-0.155	-0.415	-0.429	-0.273	-0.335
YFR020W	0.122	0.824	0.806	1.008	0.031	0.037	0.079	0.101	NA	0.203	0.33	0.544	0.142	0.377	0.644	0.851
YER037W	NA	-0.738	-0.911	-0.944	NA	-1.413	-1.167	-1.211	NA	-0.673	-0.632	-0.337	-0.525	-0.837	-0.197	-0.048
YKL150W	-0.378	-0.865	-1.005	-0.842	-0.237	-1.209	-0.952	-1.013	NA	-0.499	-0.599	-0.36	-0.115	-0.632	-0.521	-0.157
YOL032W	-0.159	-0.333	-0.258	-0.087	-0.19	-0.173	NA	0.364	-0.009	0.194	0.706	0.866	-0.181	0.433	0.863	0.96
YOR374W	-0.839	-1.276	-1.744	-2.022	-0.125	-0.688	-0.936	-1.037	-0.133	-0.387	-0.199	-0.218	NA	-0.325	-0.116	-0.136
YGL053W	-0.001	0.122	-0.008	-0.01	-0.03	-0.403	-0.189	0.063	0.173	0.203	NA	0.319	NA	0.227	0.403	0.522
YCL057W	0.627	1.394	1.347	1.167	0.032	0.185	-0.24	-0.12	-0.469	0.009	-0.062	0.114	-0.312	0.084	0.12	0.059
YER052C	-0.119	0.469	0.482	0.918	0.019	0.073	0.103	-0.168	NA	0.624	0.511	0.624	0.224	0.802	0.752	0.955
YOR130C	-0.051	0.682	0.207	0.469	NA	0.087	0.114	0.341	NA	0.577	0.62	0.639	0.113	0.723	0.697	0.695
YDR394W	0.688	1.288	1.42	1.435	-0.029	-0.052	-0.009	0.168	0.046	0.139	0.279	0.578	0.054	0.497	0.706	0.932
YIL157C	-0.163	-0.337	-0.366	-0.021	-0.064	-0.448	0.005	-0.149	-0.099	0.029	0.22	0.305	1.306	1.174	0.883	1.002
YGL011C	0.766	1.359	1.188	1.432	-0.171	-0.134	-0.099	-0.138	NA	0.173	0.298	0.455	-0.107	0.377	0.583	0.75
YBR207W	-0.241	-0.118	-0.346	-0.16	0.015	0.294	0.326	0.681	0.102	0.27	NA	0.486	0.008	0.462	NA	0.679
YPL166W	-0.256	-0.481	-0.703	-0.639	NA	-0.648	-0.13	-0.354	0.217	0.084	0.258	0.312	0.056	0.342	0.469	0.519
YBR173C	0.096	0.961	0.996	1.17	-0.391	-0.257	0.07	0.079	NA	0.062	-0.231	0.117	0.115	0.329	0.378	0.823
YPR149W	-1.237	-1.258	-1.548	-1.308	-0.796	-1.423	-1.303	-1.313	-0.066	-0.255	-0.465	-0.306	-0.507	-0.804	-0.373	-0.06
YDR501W	0.062	-0.322	-0.704	-0.461	0.11	-0.474	-0.312	-0.528	0.162	0.239	0.017	0.037	0.136	0.105	0.04	0.128
YJL144W	NA	NA	-0.614	NA	NA	NA	0.181	0.143	NA	0.013	0.447	0.444	NA	0.231	0.573	0.783
YEL039C	-0.487	-1.157	-1.26	-1.354	-0.452	-1.502	NA	-1.522	-0.172	-1.032	-0.675	-0.673	-0.428	-0.884	-0.322	-0.244
YGL104C	-0.598	-0.542	-0.521	-0.516	-0.212	-0.513	-0.419	-0.392	NA	-0.028	-0.144	0.064	-0.08	-0.157	0.126	0.232
YLR460C	0.65	1.116	0.957	0.97	0.18	0.314	0.555	0.885	NA	0.69	0.875	0.939	1.647	3.22	2.657	2.626
YKR046C	-0.611	-0.792	-1.099	-0.902	NA	-0.538	-0.297	-0.777	-0.389	-0.452	-0.288	-0.402	-0.272	-0.409	-0.15	0.025
YGL047W	0.102	0.895	1.026	0.848	-0.108	0.07	0.107	0.303	0.08	0.07	NA	0.443	0.105	0.162	0.489	0.377
YJR096W	NA	-0.46	-0.993	-0.847	NA	-1.002	-0.845	-0.833	NA	-0.073	-0.018	0.138	-0.086	0.024	0.21	0.426
YGR248W	NA	-1.928	-2.897	-2.274	-0.289	-2.311	-1.843	-2.131	0.126	-0.999	-1.144	-1.056	-0.124	-1.24	-0.804	-0.667
YGR010W	0.02	0.386	0.473	NA	-0.05	-0.04	0.34	0.542	0.143	0.596	0.696	0.672	0.131	1.29	1.049	0.838
YJL156W-A	-0.612	-0.741	-0.803	-0.72	-0.731	-1.6	NA	-1.528	NA	-0.728	-1.298	-1.732	-0.231	-0.423	-0.442	-0.339
YPR160W	-1.917	-2.56	-2.866	-2.851	-1.221	-2.636	-2.361	-2.509	0.015	-1.663	-1.625	-1.724	-0.871	-2.802	-2.549	-2.131
YER004W	0.496	0.731	1.078	1.009	-0.024	0.156	-0.102	-0.34	0.189	-0.193	0.023	0.002	0.01	0.112	0.405	0.345
YPR103W	0.716	1.038	1.196	0.967	0.003	-0.029	0.085	-0.115	0.078	0.039	0.119	0.425	0.173	0.376	0.524	0.667
YCR102C	0.581	1.09	1.179	0.94	0.025	0.381	0.615	0.991	0.27	0.706	0.78	0.931	1.807	3.019	2.251	2.071
YBR053C	-0.448	-0.258	-0.443	-0.413	-0.294	-0.619	-0.43	-0.365	-0.138	-0.334	-0.11	0.105	-0.152	-0.099	0.019	0.3
YIR038C	-0.432	-1.087	-1.508	-1.632	-0.324	-0.773	-0.816	-1.044	0.278	-0.065	-0.114	-0.06	0.099	-0.076	0.039	-0.057
YFR015C	NA	-0.551	-0.662	-0.555	NA	-0.699	-0.619	-0.288	-0.377	-0.331	NA	-0.151	-0.625	-0.659	-0.216	-0.252
YOR007C	0.287	0.874	1.141	1.279	-0.107	0.189	0.087	0.194	0.02	0.126	0.291	0.453	-0.082	0.264	0.712	0.705
YOR117W	0.662	1.143	1.36	1.198	-0.104	-0.191	-0.133	-0.081	0.102	0.029	0.238	0.432	0.126	0.397	0.603	0.642
YFR050C	0.91	1.353	1.296	1.584	-0.062	-0.381	0.08	-0.168	0.306	0.246	0.214	0.52	0.19	0.576	0.52	0.84
YGL125W	-0.169	-0.102	-0.316	-0.422	-0.046	-0.281	0.058	-0.263	0.149	0.06	NA	0.069	NA	0.563	0.443	0.32
YKL051W	-0.36	-0.301	-0.514	-0.593	-0.199	-0.424	0.087	-0.188	0.314	0.476	0.369	0.317	0.377	0.89	0.875	0.722
YCR011C	-0.634	-0.307	-0.643	-0.761	-0.351	-0.167	-0.479	-0.147	0.029	-0.081	-0.274	-0.232	-0.218	-0.183	-0.222	-0.077
YFR042W	-0.459	0.506	0.248	0.339	-0.301	-0.226	0.044	0.151	NA	0.43	0.115	0.048	0.236	0.321	0.233	0.766
YIL066C	NA	0.197	0.253	0.066	NA	0.372	-0.184	-0.171	-0.086	0.017	-0.057	-0.225	-0.572	-1.732	-1.969	-1.996
YOR394W	NA	-0.169	-0.422	NA	NA	-0.1	0.26	0.132	0.025	0.43	0.489	0.509	0.138	0.338	0.419	0.605
YCL043C	-0.301	0.088	0.441	0.432	-0.111	0.305	0.113	0.01	-0.03	-0.056	0.028	0.005	-0.102	-0.123	-0.05	0.151
YER069W	-0.165	0.037	0.005	0.032	-0.073	0.006	0.007	-0.134	-0.087	0.14	NA	0.322	NA	0.349	0.348	0.314
YCL035C	-0.372	-0.599	-0.831	-0.979	-0.19	-0.531	-0.6	-0.761	-0.265	-0.227	0.038	0.049	-0.379	-0.119	0.053	0.166
YMR250W	NA	NA	-1.053	NA	NA	NA	-0.959	NA	NA	NA	NA	-0.254	NA	NA	-0.056	NA
YBR068C	0.007	0.472	0.297	0.22	-0.195	-0.03	0.205	-0.133	0.158	-0.047	0.271	0.384	0.311	0.54	0.763	0.824
YLL056C	0.098	0.3	0.303	0.47	-0.894	-1.377	-1.037	-0.782	0.55	0.761	0.771	0.903	0.513	1.19	1.109	1.319
YOR259C	0.703	1.227	1.107	0.927	-0.079	0.192	NA	0.129	-0.314	0.119	0.545	0.442	-0.481	0.4	0.426	0.551
YOL038W	0.688	1.427	1.408	1.355	0.064	0.338	0.135	0.103	-0.426	0.233	0.427	0.601	-0.341	0.4	0.821	0.81
YJL153C	NA	NA	-0.604	NA	NA	NA	NA	NA	NA	-0.014	0.046	0.23	NA	0.192	0.438	NA
YLR421C	0.323	0.88	0.881	0.855	0.038	0.233	-0.051	0.121	-0.206	0.126	0.485	0.503	-0.309	0.359	0.678	0.539
YOL153C	-0.458	NA	-1.056	-1.077	NA	-1.064	NA	-0.374	NA	0.091	0.236	0.209	NA	-0.073	0.339	0.31
YKL035W	-0.403	-0.736	-1.032	-0.75	-0.239	-0.956	-1.089	-0.823	0.022	-0.25	-0.181	-0.008	-0.049	-0.458	-0.125	-0.013
YOR018W	-0.286	-0.46	-0.423	-0.538	-0.115	-0.341	NA	-0.013	0.073	0.236	0.282	0.263	-0.015	0.782	0.581	0.389
YJL068C	-0.024	0.013	-0.228	0.114	-0.404	-0.244	-0.26	-0.21	0.038	-0.021	-0.293	-0.04	0.055	-0.005	0.254	0.07
YGR137W	NA	-0.143	-0.374	NA	NA	NA	-0.23	-0.088	0.007	0.208	NA	0.368	0.037	0.152	NA	0.499
YGR132C	-0.22	0.142	0.244	0.097	-0.253	-0.151	-0.142	-0.085	0.043	0.055	0.29	0.389	0.029	0.431	0.635	0.681
YBR230C	-1.591	-1.495	-1.801	-1.615	-0.791	-1.277	-0.77	-0.981	0.043	-0.601	NA	-0.478	NA	-0.295	-0.016	0.209
YDR487C	0.102	0.003	0.201	0.471	-0.06	-0.106	0.325	0.61	NA	0.348	0.441	0.496	0.174	0.847	0.721	0.837
YKL039W	-0.334	-0.136	-0.106	-0.273	-0.069	0.064	0.111	0.168	0.204	0.322	0.234	0.19	0.039	0.132	0.333	0.307
YAR007C	0.165	0.687	0.661	0.729	-0.019	-0.148	-0.022	0.009	0.194	0.226	0.113	0.406	0.079	0.567	0.648	0.658
YMR173W-A	NA	NA	-0.237	NA	NA	NA	0.168	NA	NA	0.334	-0.026	0.065	NA	1.028	0.677	0.707
YFL030W	NA	NA	-0.439	NA	NA	-0.53	-0.644	-0.473	NA	-0.24	0.144	-0.005	NA	0.484	0.421	0.478
YML004C	-0.192	0.007	-0.27	-0.255	-0.135	-0.605	-0.615	-0.711	0.061	0.023	0.114	0.344	NA	0.16	0.435	0.549
YDL182W	NA	0.444	0.414	NA	NA	0.304	0.635	0.297	NA	0.479	0.8	0.568	NA	1.63	1.53	1.224
YBR054W	-2.591	-1.133	-0.929	-0.539	-1.347	-1.063	-1.036	-1.148	NA	-0.745	-0.947	-1.381	-0.312	-0.281	-0.311	-0.628
YML092C	0.743	0.895	0.931	1.26	-0.143	-0.227	-0.068	-0.059	0.045	0.132	0.238	0.412	0.214	0.463	0.723	0.832
YKL087C	-0.253	0.079	-0.125	-0.125	-0.164	-0.071	0.299	0.399	0.011	0.398	0.157	0.117	NA	0.995	0.753	0.477
YGL006W	-0.554	-0.053	-0.204	-0.143	-0.367	-0.136	-0.101	0.147	0.234	0.078	0.019	0.04	-0.156	-0.226	-0.18	0.291
YNL183C	-0.163	0.251	0.303	0.42	-0.191	-0.029	0.025	-0.07	0.057	0.138	0.247	0.392	-0.012	0.55	0.649	0.484
YPR079W	-0.211	-0.239	-0.378	-0.456	-0.278	-0.086	0.332	0.334	0.15	0.211	0.286	0.152	0.119	0.339	0.504	0.522
YPL091W	0.052	0.291	0.053	-0.094	0.077	-0.203	-0.232	0.125	NA	0.138	0.227	0.291	0.27	1.148	1.097	0.978
YLR177W	-0.317	-0.554	-0.59	-0.511	-0.025	-0.596	NA	-0.189	-0.089	-0.284	-0.014	0.103	-0.114	-0.223	0.048	0.123
YAR027W	-0.529	-0.147	-0.31	-0.292	-0.258	-0.461	-0.191	-0.046	0.089	0.246	0.253	0.465	-0.054	-0.069	0.19	0.699
YPR107C	-0.018	0.59	0.84	0.569	0.14	-0.151	NA	0.099	-0.028	0.151	0.474	0.611	-0.008	0.453	0.778	0.836
YLR303W	-0.142	0.615	0.551	0.266	-0.11	-0.092	0.273	0.095	NA	0.447	0.342	0.299	-0.495	0.562	0.102	0.168
YNL200C	-0.875	-1.267	-1.388	-1.02	-0.623	-1.213	-0.764	-0.934	0.189	-0.288	-0.42	-0.338	-0.22	-0.744	-0.714	-0.351
YNL237W	NA	-0.837	-1.411	-0.955	NA	-0.583	NA	-0.554	NA	-0.212	NA	-0.078	NA	-0.839	-0.244	-0.208
YML042W	0.036	0.365	0.055	-0.025	-0.201	-0.421	NA	-0.171	0.209	0.181	0.142	0.276	0.256	0.195	0.315	0.689
YFL016C	-0.212	-0.101	0.076	0.053	0.003	0.306	0.218	0.488	-0.457	-0.005	0.445	0.614	-0.355	0.386	0.472	0.908
YEL041W	NA	NA	0.042	NA	NA	-0.276	-0.12	-0.118	NA	0.005	0.11	0.509	0.037	0.303	0.397	0.59
YER035W	-0.491	-0.364	-0.506	-0.345	-0.167	-0.094	-0.003	-0.053	-0.247	-0.17	0.124	0.335	-0.33	-0.083	-0.046	0.168
YIL097W	NA	-0.124	-0.283	-0.461	NA	-0.582	NA	-0.213	0.117	0.296	0.123	0.319	0.037	0.188	NA	0.705
YNL312W	0.27	0.708	0.569	0.824	0.023	0.174	-0.038	-0.111	0.006	0.142	0.278	0.487	0.157	0.483	0.478	0.522
YOR059C	0.087	0.825	0.864	NA	0.072	-0.079	-0.055	0.306	0.091	0.138	0.579	0.643	0.063	0.327	0.559	0.89
YOR303W	0.179	0.206	0.216	0.225	-0.021	0.112	0.257	-0.023	0.193	0.313	0.422	0.335	0.238	0.715	0.657	0.738
YJR155W	NA	NA	-0.079	NA	NA	NA	-0.008	NA	NA	NA	NA	0.14	NA	NA	NA	NA
YOR261C	0.774	1.38	1.277	1.202	-0.086	0.229	-0.06	0.072	-0.19	0.249	0.529	0.738	-0.136	0.502	0.815	0.777
YER163C	-0.131	0.286	0.247	0.213	-0.103	-0.08	-0.07	0.018	-0.021	-0.132	0.117	0.285	-0.029	0.177	0.351	0.576
YIL055C	0.097	-0.051	-0.23	-0.454	NA	-0.068	NA	-0.112	-0.012	0.072	0.26	0.315	-0.121	0.092	0.209	0.276
YLR154W-A	0.091	0.181	0.86	-0.303	0.394	0.35	0.189	0.955	-0.205	0.614	NA	-0.28	NA	-0.324	NA	NA
YOR221C	-0.009	-0.347	-0.696	-0.392	-0.181	-0.23	-0.199	-0.288	0.246	0.361	0.272	0.369	0.186	0.468	0.506	0.554
YFL041W	-0.171	0.149	0.134	0.35	-0.251	0.2	0.168	0.316	NA	0.002	0.278	0.294	-0.087	0.177	0.151	0.366
YOR289W	NA	-0.819	-0.814	-0.911	NA	-0.713	NA	-0.556	-0.242	-0.206	-0.071	-0.046	-0.355	-0.237	0.101	0.062
YHR097C	-0.035	-0.59	-0.888	-0.826	-0.143	-0.548	NA	-0.315	-0.109	-0.217	-0.096	0.061	-0.18	0.142	0.199	0.348
YER020W	-0.461	-0.535	-0.876	-0.839	-0.185	-0.287	-0.266	0.156	NA	0.029	0.059	0.242	-0.059	0.251	0.306	0.406
YPL003W	-0.42	-0.391	-0.588	-0.586	-0.196	-0.677	-0.419	-0.301	-0.039	-0.064	0.191	0.304	0.059	0.229	0.339	0.398
YBR006W	-0.416	-0.449	-0.673	-0.547	-0.137	-0.608	-0.528	-0.427	-0.002	-0.127	-0.05	0.035	-0.12	-0.048	0.033	0.382
YGR223C	-0.035	0.258	0.167	0.184	0.021	-0.267	NA	0.189	0.028	0.325	0.36	0.37	-0.003	0.62	0.654	0.705
YMR177W	NA	NA	NA	NA	NA	NA	NA	NA	NA	NA	NA	NA	NA	NA	NA	NA
YDL246C	NA	NA	1.667	NA	NA	NA	NA	0.022	-0.004	0.181	0.409	0.472	0.267	0.617	0.709	0.818
YGL163C	0.214	0.742	0.869	0.656	0.1	0.049	NA	0.14	-0.162	0.048	0.227	0.28	-0.089	0.432	0.368	0.41
YLR163C	0.011	0.298	0.063	0.225	-0.059	-0.054	0.211	0.369	NA	0.329	NA	0.54	0.341	0.96	0.975	0.726
YIL062C	-0.033	0.043	-0.126	-0.107	0.023	-0.106	-0.043	0.054	0.068	0.137	0.258	0.4	-0.008	0.343	0.488	0.534
YNR019W	-0.176	0.488	0.66	NA	NA	0.089	NA	0.228	NA	0.291	0.181	0.046	-0.296	0.208	0.335	0.425
YHR171W	-0.253	-0.407	-0.475	NA	-0.145	-0.288	-0.17	-0.216	0.075	0.171	0.105	0.14	0.083	0.183	0.077	0.246
YER021W	0.692	1.162	1.047	1.047	0.03	-0.247	-0.064	-0.155	0.138	0.332	NA	0.54	0.269	0.516	0.603	0.714
YGL010W	0.376	1.083	0.639	0.926	0.027	-0.334	-0.214	-0.049	NA	0.487	0.332	0.445	0.245	0.464	0.517	0.7
YMR067C	0.648	1.074	0.922	1.143	-0.005	-0.029	-0.071	-0.083	0.25	0.226	0.34	0.596	0.265	0.557	0.662	0.758
YHR012W	0.126	0.792	0.906	0.883	0.004	0.143	0.018	0.167	-0.122	0.214	0.394	0.503	-0.072	0.47	0.612	0.829
YOL071W	-0.19	-0.19	-0.443	-0.177	-0.169	-0.393	NA	-0.247	0.013	0.074	0.075	0.322	-0.024	0.299	0.429	0.421
YPL186C	NA	-0.916	-1.521	NA	NA	-1.23	-1.292	-1.111	-0.003	-0.448	-0.307	-0.35	0.251	-0.502	-0.11	-0.075
YHR195W	-0.229	-0.197	-0.344	-0.399	-0.242	-0.476	-0.141	-0.096	NA	0.022	0.06	-0.069	0.021	0.024	0.231	0.251
YDR358W	-0.434	-0.478	-0.852	-0.704	-0.05	-0.633	-0.41	-0.363	-0.154	0.177	0.341	0.302	-0.123	0.16	0.479	0.529
YBR199W	-0.61	-0.195	-0.564	-0.351	-0.275	-0.225	-0.138	-0.02	0.186	-0.079	0.006	0.043	-0.042	-0.099	0.094	0.137
YLR216C	-0.562	-0.686	-0.392	-0.368	-0.096	-0.003	0.24	0.33	-0.13	0.22	0.566	0.921	-0.065	0.33	0.685	0.836
YBR241C	NA	-0.198	-0.202	-0.49	-0.094	-0.361	NA	-0.342	-0.061	-0.314	-0.069	-0.037	-0.262	-0.168	-0.082	0.03
YPR184W	-0.416	-1.247	-1.577	-1.825	-0.54	-1.145	-1.491	-1.315	-0.105	-0.366	-0.572	-0.614	-0.272	-1.052	-0.795	-0.663
YGR232W	-0.155	0.244	0.38	0.396	-0.242	-0.236	-0.106	-0.015	NA	0.061	0.031	0.174	0.048	0.334	0.461	0.588
YMR004W	0.147	0.68	0.333	0.744	-0.123	0.17	NA	0.112	-0.235	0.041	0.291	0.377	-0.261	0.199	0.423	0.214
YOR027W	-0.31	-0.474	-0.467	-0.487	0.113	0.218	0.116	0.168	-0.564	-0.029	0.128	0.479	-0.56	0.176	0.366	0.291
YNL036W	NA	NA	0.057	NA	NA	NA	0.164	-0.128	NA	0.318	0.269	0.248	NA	0.559	0.423	0.641
YBR137W	-0.222	0.1	-0.077	-0.013	-0.31	-0.459	NA	-0.267	-0.086	0.241	0.245	0.413	-0.208	0.007	0.234	0.408
YML045W-A	0.702	0.297	0.702	0.133	0.084	0.378	0.522	NA	NA	0.222	NA	0.075	NA	NA	0.564	0.247
YMR087W	-0.716	-0.498	-0.693	-0.725	-0.151	-0.264	-0.343	0.018	0.275	0.143	-0.114	-0.005	0.056	0.247	0.035	0.215
YKR012C	NA	NA	0.886	NA	NA	0.033	NA	0.173	NA	-0.103	-0.005	0.298	0.032	0.29	0.266	0.544
YFR052W	0.795	1.422	0.94	1.315	-0.044	-0.212	-0.204	-0.212	0.067	0.149	0.198	0.481	0.496	0.362	0.41	0.653
YBR043C	-0.416	0.059	0.097	0.086	0.017	0.319	NA	0.227	-0.027	0.021	0.182	0.095	0.037	0.234	0.24	0.253
YFL044C	0.763	1.105	1.277	NA	-0.028	-0.149	0.043	-0.082	NA	0.025	0.32	0.399	0.27	0.307	0.391	0.727
YLR034C	-0.178	-0.067	-0.128	-0.154	-0.077	0.012	0.254	0.014	0.182	0.326	0.202	0.137	-0.113	-0.306	-0.273	-0.25
YAL060W	-0.476	-0.609	-0.745	-0.453	-0.319	-0.992	-0.769	-0.644	-0.12	-0.612	-0.254	-0.182	-0.19	-0.409	-0.099	-0.066
YPR054W	NA	NA	-0.313	NA	NA	0.158	NA	0.342	NA	0.226	NA	0.25	NA	0.654	NA	NA
YCL030C	0.087	0.825	0.825	0.695	0.157	0.615	0.053	0.276	-0.419	0.107	0.131	0.285	-0.368	0.314	0.103	0.116
YNL155W	NA	NA	1.415	NA	NA	NA	0.409	-0.095	-0.115	0.099	0.311	0.351	0.043	0.549	0.709	0.751
YMR071C	-0.369	0.236	-0.033	0.098	-0.154	-0.114	-0.091	0.096	0.187	0.006	NA	0.203	0.116	0.129	0.252	0.35
YGL121C	NA	NA	-0.881	NA	NA	-0.793	NA	-0.733	NA	-0.244	NA	-0.243	NA	-0.379	-0.235	0.047
YOL163W	NA	NA	0.487	NA	NA	NA	NA	-0.021	NA	NA	NA	0.518	NA	0.336	NA	NA
YLR047C	-0.02	0.217	0.466	0.294	0.059	0.114	NA	0.351	NA	0.146	0.235	0.179	NA	0.293	0.276	0.239
YBR035C	-0.37	0.002	-0.125	-0.037	-0.152	-0.192	-0.048	-0.019	-0.032	-0.019	NA	0.204	-0.009	0.249	0.402	0.341
YBL033C	-0.142	-0.052	0.058	-0.004	0.125	0.275	NA	0.59	-0.122	0.331	0.752	0.564	NA	1.006	1.157	0.925
YNR032W	0.001	0.368	0.358	0.356	-0.08	-0.253	NA	-0.02	0.242	0.043	0.304	0.478	0.068	0.554	0.61	0.693
YOL166C	NA	NA	0.315	NA	NA	NA	NA	NA	NA	NA	NA	0.425	NA	0.627	NA	NA
YNL181W	0.164	0.738	1.001	0.892	0.057	0.133	NA	0.203	-0.104	0.154	0.329	0.388	0.004	0.377	0.402	0.51
YBL050W	-0.141	0.075	0.074	0.009	0.016	0.122	0.078	0.246	NA	0.397	0.363	0.491	0.002	0.42	0.618	0.82
YLR247C	0.312	0.97	1.041	0.889	0.084	0.153	-0.098	0.068	-0.224	0.179	0.155	0.117	-0.201	0.351	0.443	0.219
YHR016C	-0.293	-0.634	-0.646	-0.744	-0.172	-0.365	-0.558	-0.405	-0.166	-0.018	-0.034	0.119	-0.062	0.017	0.12	0.167
YBR145W	NA	0.511	0.337	NA	0.165	-0.29	0.093	-0.061	0.236	0.248	0.318	0.279	-0.039	-0.075	0.03	0.221
YPL156C	0.694	0.43	0.307	0.302	0.156	0.119	0.44	0.659	0.237	0.44	0.59	0.536	NA	0.457	0.905	0.733
YDL137W	-0.463	-0.327	-0.299	NA	NA	-0.414	-0.176	-0.21	-0.104	-0.215	0.016	-0.006	-0.092	-0.104	0.081	0.081
YMR058W	0.53	-0.126	-0.337	-0.312	-0.115	-0.166	-0.073	-0.024	0.124	-0.078	0.245	0.319	-0.341	0.132	0.3	0.161
YDR373W	-0.077	0.411	0.553	0.469	-0.125	-0.092	-0.052	0.075	0.029	0.01	0.297	0.192	-0.104	0.224	0.232	0.597
YGL052W	NA	NA	0.031	NA	NA	-0.174	NA	0.005	NA	0.188	0.073	0.254	NA	0.273	0.444	0.708
YML070W	-0.169	-0.212	-0.447	-0.497	-0.137	-0.526	-0.561	-0.462	-0.086	-0.173	-0.087	0.099	-0.033	0.069	0.174	0.015
YBL058W	0.451	0.77	0.726	0.594	0.004	0.169	0.009	0.189	-0.117	0.126	0.376	0.499	0.093	0.447	0.77	0.588
YDR330W	-0.139	0.214	0.081	0.078	-0.107	-0.033	-0.142	0.07	NA	-0.01	0.116	0.288	-0.039	0.28	0.343	0.431
YDR515W	0.464	1.432	1.855	1.585	-0.116	0.09	NA	0.049	-0.056	0.284	0.408	0.439	0.02	0.634	0.617	0.656
YBR233W-A	NA	-1.677	-2.376	-1.95	NA	-2.503	-1.667	-1.837	0.345	-0.624	NA	-0.267	0.26	-1.014	-0.535	-0.237
YBR147W	NA	-0.555	-0.532	-0.641	NA	-1.128	NA	-0.538	NA	-0.089	0.014	0.057	-0.265	-0.182	-0.027	0.153
YGL024W	NA	NA	0.118	NA	NA	0.264	NA	NA	NA	NA	NA	0.223	NA	0.463	NA	NA
YEL012W	-0.435	-0.477	-0.705	-0.358	-0.266	0.1	NA	-0.002	NA	0.062	NA	0.263	NA	0.126	0.406	0.306
YOR157C	0.95	1.357	1.207	1.295	0.147	0.186	-0.177	0.135	0.053	0.009	0.428	0.654	-0.015	0.381	0.55	0.544
YMR276W	0.383	NA	2.466	NA	0.333	0.65	-0.048	0.411	NA	-0.217	NA	-0.102	0.033	0.029	-0.162	0.116
YDR204W	-0.269	-0.301	-0.572	-0.204	-0.17	-0.334	-0.295	-0.449	-0.004	0.092	0.187	0.342	0.066	0.165	0.187	0.406
YKL117W	0.162	0.414	0.449	NA	-0.145	0.2	-0.16	-0.049	-0.171	0.163	0.23	0.209	-0.057	0.117	0.332	0.344
YKL145W	0.513	1.101	1.374	0.866	0.019	0.207	0.045	0.01	-0.101	0.132	0.202	0.294	-0.079	0.34	0.368	0.408
YMR053C	-0.158	-0.276	-0.469	-0.356	0.064	-0.238	NA	0.044	-0.114	0.019	0.171	0.315	-0.326	0.151	0.267	0.275
YIL107C	-0.292	-0.427	-0.75	-0.527	-0.182	-0.362	NA	-0.473	-0.105	-0.014	-0.018	0.049	-0.139	-0.054	0.034	0.006
YGL091C	-0.146	0.335	0.48	NA	0.027	-0.109	NA	0.269	NA	0.1	0.485	0.599	0.088	0.612	0.906	0.914
YHR111W	NA	0.17	-0.044	0.086	NA	0.068	NA	0.555	0.064	0.416	0.258	0.465	-0.051	0.754	NA	0.58
YPR185W	-0.093	-0.149	-0.231	-0.2	-0.082	-0.026	-0.189	0.056	NA	0.254	0.127	0.306	-0.059	0.288	0.401	0.431
YLR356W	-0.765	-0.673	-0.795	-0.797	-0.324	-0.555	-0.468	-0.837	0.013	0.086	-0.095	-0.189	-0.126	-0.111	-0.059	-0.131
YGR040W	0.259	0.298	0.101	0.231	0.089	0.075	NA	0.451	0.128	0.369	0.427	0.562	0.234	1.269	0.807	0.651
YIR039C	NA	-0.317	-0.761	-1.02	NA	-0.643	NA	-0.794	0.067	-0.434	NA	-0.196	-0.227	-0.114	NA	0.14
YPL034W	0.053	0.811	1.071	0.936	-0.012	-0.012	NA	0.063	0.227	0.184	NA	0.503	0.079	0.342	0.479	0.524
YDR481C	-0.422	0.232	0.269	0.071	-0.729	0.011	-0.052	-0.013	NA	-0.309	-0.071	-0.247	-0.782	-0.283	-0.242	-0.272
YPL070W	-0.101	0.001	-0.315	-0.297	-0.221	-0.292	NA	-0.184	-0.076	0.135	0.279	0.214	-0.154	0.042	0.122	0.164
YGR194C	-0.494	-0.935	-1.322	-1.077	-0.383	-0.898	-0.644	-0.535	-0.059	-0.256	0.032	0.027	-0.256	-0.138	-0.023	0.022
YDR294C	-0.388	0.125	0.085	0.054	-0.333	0.074	0.033	0.241	NA	-0.043	0.151	0.267	0.049	0.162	0.252	0.242
YHR162W	-0.24	-0.507	-0.491	-0.424	-0.027	-0.322	NA	-0.098	0.002	-0.048	0.058	0.329	-0.165	0.045	0.338	0.603
YDR427W	0.669	1.419	1.54	1.582	-0.206	-0.263	-0.098	-0.124	0.267	0.627	0.36	0.55	0.09	0.392	0.598	1.018
YPR067W	0.029	0.114	0.092	0.081	-0.141	-0.206	0.113	0.189	0.267	0.352	0.278	0.236	0.248	0.886	0.748	0.708
YOL083W	-0.14	-0.391	-0.806	-0.64	-0.178	-0.842	-0.506	-0.489	0	0.014	-0.011	0.197	0.025	-0.062	0.025	0.166
YPL196W	-0.077	-0.245	-0.2	-0.344	-0.018	-0.438	NA	-0.085	0.12	-0.082	0.501	0.593	-0.098	0.253	0.49	0.624
YPR146C	NA	0.017	0.18	0.233	NA	-0.337	NA	-0.118	0.265	-0.018	0.122	0.13	0.15	0.268	0.503	0.488
YKL067W	-0.177	-0.421	-0.752	-0.654	-0.115	-0.649	-0.448	-0.411	0.18	0.01	-0.096	0.039	0.064	-0.012	0.023	0.304
YLR225C	-0.179	0.018	-0.238	-0.212	-0.016	-0.192	-0.267	-0.169	0.022	0.241	0.38	0.587	-0.034	0.4	0.666	0.817
YEL071W	0.4	0.712	0.441	0.415	-0.084	0.373	0.306	0.506	0.293	0.422	0.538	0.841	0.165	0.877	0.937	1.203
YBR284W	NA	NA	0.178	NA	NA	-0.194	NA	-0.134	-0.024	-0.047	0.232	0.372	-0.228	0.336	0.376	0.437
YDR363W-A	0.719	1.299	1.198	1.153	0.119	0.438	-0.024	0.076	-0.298	0.061	0.315	0.208	-0.361	0.142	0.324	0.239
YCL039W	-0.241	-0.126	-0.205	-0.444	-0.048	0.039	-0.343	0.048	-0.393	-0.03	0.089	0.176	-0.288	0.122	0.206	0.267
YIL124W	-0.32	-0.484	-0.512	-0.538	-0.155	-0.785	-0.369	-0.452	0.357	0.065	-0.236	-0.011	0.219	0.031	-0.116	0.235
YOL133W	0.108	0.224	0.112	0.362	-0.05	-0.073	-0.091	-0.123	0.106	0.162	0.429	0.567	-0.003	0.292	0.597	0.779
YPL061W	0.228	-0.03	0.144	-0.041	0.135	0.184	-0.041	0.068	NA	0.077	0.295	0.333	-0.416	0.23	0.357	0.065
YDL198C	NA	NA	1.049	NA	NA	NA	0.503	NA	NA	0.235	0.422	0.454	0.233	0.633	0.591	0.446
YNL281W	-0.188	0.186	-0.109	0.133	0.001	0.085	0.128	0.508	-0.12	-0.041	0.502	0.561	-0.104	0.132	0.508	0.55
YDR263C	-0.048	-0.064	-0.169	-0.246	-0.073	0.254	-0.05	0.251	-0.102	0.074	0.126	0.005	-0.071	0.051	0.036	0.027
YHR030C	-0.142	-0.077	-0.199	-0.02	0.003	-0.087	0.206	0.104	0.09	0.299	0.268	0.42	0.111	0.629	0.557	0.632
YIL056W	0.315	0.169	0.091	0.032	0.276	0.337	0.256	0.054	0.02	0.099	0.215	0.311	-0.006	0.261	0.435	0.337
YDR059C	NA	NA	0.437	NA	NA	NA	0.075	-0.192	-0.01	0.158	NA	0.033	-0.076	0.197	0.351	0.677
YGL059W	-0.259	-0.137	-0.146	-0.237	0.075	-0.346	NA	-0.157	NA	0.436	0.363	0.422	-0.171	0.553	0.372	0.421
YPL230W	NA	NA	-2.144	NA	NA	-1.446	NA	-1.456	0.037	-0.726	-0.617	-0.514	NA	-0.81	-0.488	-0.688
YCR036W	-0.199	0.167	-0.063	-0.119	-0.188	-0.215	-0.146	-0.003	0.071	0.28	0.346	0.528	0.015	0.508	0.586	0.665
YJL071W	NA	NA	NA	NA	NA	NA	NA	NA	NA	NA	NA	NA	NA	NA	NA	NA
YPR047W	-0.282	-0.202	-0.128	-0.226	-0.139	-0.25	NA	-0.07	-0.051	0.053	0.013	0.037	-0.089	0.281	0.29	0.013
YGR268C	0.001	0.193	0.041	0.016	0.015	0.01	0.162	0.048	-0.137	-0.034	0.249	0.317	-0.083	0.34	0.394	0.75
YMR041C	-0.086	-0.051	-0.322	-0.23	-0.068	-0.62	-0.255	-0.032	-0.035	-0.029	0.064	0.287	0.156	0.347	0.518	0.815
YNL231C	0.197	0.334	0.175	0.213	0.072	0.264	0.339	0.436	0.029	0.502	NA	0.535	0.066	1.12	0.979	0.925
YPR193C	NA	NA	1.144	NA	NA	0.084	NA	0.042	-0.131	-0.056	NA	0.159	-0.371	0.315	0.289	NA
YDR261C-C	NA	0.32	0.482	0.261	NA	0.357	0.644	NA	NA	0.168	NA	0.025	NA	NA	0.383	0.16
YKL146W	-0.195	0.374	0.334	0.503	NA	0.104	0.156	0.175	0.01	-0.047	-0.033	-0.146	0.091	0.029	0.159	0.279
YNR014W	NA	-1.042	-1.636	-1.364	-0.421	-1.069	-0.733	-1.129	-0.129	-0.786	-0.56	-0.566	-0.839	-1.077	-0.376	-0.649
YDR003W	NA	NA	-0.198	NA	NA	NA	0.068	0.044	NA	0.11	0.3	0.283	NA	0.42	0.543	0.42
YCR082W	1.001	1.548	1.541	1.499	0.033	0.139	0.1	0.044	-0.023	-0.01	0.138	0.29	0.109	0.322	0.42	0.489
YBL107W-A	0.424	0.307	0.059	0.189	0.16	0.468	0.107	0.203	-0.056	0.642	0.231	0.394	0.179	NA	0.359	0.204
YGR294W	0.162	-0.028	-0.127	0.006	0.131	0.066	0.15	0.159	0.102	0.243	0.212	0.291	0.16	0.376	0.531	0.598
YNL259C	NA	NA	0.174	NA	NA	NA	NA	NA	-0.249	0.183	NA	0.287	-0.397	-0.051	NA	NA
YHL042W	0.07	0.326	0.329	NA	-0.197	0.029	0.134	0.089	0.277	0.287	0.413	0.298	0.18	0.472	0.575	0.436
YKL195W	0.022	0.391	0.495	NA	-0.003	0.202	-0.112	-0.012	NA	0.141	0.327	0.209	-0.138	0.319	0.531	0.419
YGL026C	-0.029	0.011	-0.139	0.201	0.05	0.242	-0.104	0.068	-0.015	0.022	0.195	0.17	0.021	0.302	0.322	0.009
YDR236C	NA	0.256	0.139	NA	NA	-0.264	NA	-0.035	0.234	-0.075	-0.038	-0.055	0.111	0.086	NA	0.415
YOL060C	-0.267	-0.101	-0.128	-0.096	-0.184	0.242	0.081	0.334	NA	0.146	0.068	-0.107	-0.21	0.09	-0.021	0.005
YLR312C	NA	-0.485	-0.913	NA	NA	-1.332	-0.935	-0.796	NA	-0.289	-0.292	-0.197	-0.132	0.049	0.071	0.106
YFL059W	0.284	NA	0.943	NA	0.093	0.027	NA	0.516	NA	0.186	0.236	0.438	NA	0.461	0.448	0.697
YPL202C	0.071	0.138	-0.134	-0.133	0.062	-0.107	0.208	0.295	0.2	0.488	0.337	0.378	0.109	1.028	0.835	0.759
YBR296C	NA	NA	0.475	NA	NA	NA	NA	-0.527	NA	-0.309	NA	-0.495	-0.273	-0.612	-0.514	-0.31
YLR362W	0.093	0.251	0.227	NA	0.055	0.036	-0.118	0.134	NA	0.025	0.108	0.273	0.12	0.295	0.362	0.399
YOR292C	-0.263	-0.206	-0.192	-0.205	-0.109	-0.353	-0.103	-0.246	NA	0.371	0.348	-0.005	0.23	0.155	0.495	0.239
YIR009W	0.116	0.536	0.824	0.57	0.09	0.014	0.386	0.214	0.065	0.388	0.521	0.681	0.028	0.48	0.694	0.796
YIL155C	-0.382	-0.614	-0.793	-0.908	-0.235	-0.33	NA	-0.425	-0.056	-0.207	0.017	0.137	-0.333	0.047	0.044	0.305
YIL136W	-0.649	-1.485	-2.192	-2.101	0.015	-0.933	-1.437	-0.997	-0.225	-0.613	-0.559	-0.631	-0.196	-1.022	-0.559	-0.51
YLR467W	0.291	-0.1	-0.368	-0.402	0.043	0.23	-0.457	0.362	-0.59	-0.213	-0.21	0.034	-0.49	0.149	0.114	-0.041
YGR111W	NA	-0.121	-0.373	NA	NA	-0.441	NA	-0.434	-0.06	0.214	NA	0.209	-0.149	0.057	0.246	0.303
YFR008W	-0.156	-0.108	-0.202	-0.084	-0.09	-0.221	NA	-0.104	NA	0.246	0.272	0.298	-0.088	0.256	0.388	0.579
YKL218C	NA	NA	0.205	NA	NA	-0.215	-0.017	-0.04	NA	0.192	0.419	0.361	-0.141	0.411	0.551	0.657
YML110C	-0.401	-0.35	-0.55	-0.476	-0.125	-0.472	-0.465	-0.36	-0.001	0.031	-0.157	0.09	0.064	0.061	0.057	0.131
YOL086W-A	NA	NA	NA	NA	NA	NA	NA	-0.332	NA	0.03	0.017	-0.025	NA	0.026	NA	NA
YER174C	0.002	0.383	0.396	0.366	-0.072	-0.358	-0.072	0.073	0.183	0.123	0.369	0.384	0.186	0.508	0.792	0.748
YGL156W	-0.269	-0.642	-1.178	NA	NA	-0.944	-1.128	-0.863	-0.266	-0.501	-0.422	-0.389	-0.364	-0.701	-0.355	-0.459
YGL181W	0.141	-0.048	-0.086	-0.181	0.14	0.337	0.063	0.294	-0.22	0.175	0.316	0.298	-0.149	0.305	0.258	0.42
YGR038C-A	0.572	0.261	0.657	0.215	NA	0.356	NA	NA	-0.475	0.097	0.173	-0.057	-0.659	0.306	0.399	0.214
YOR142W-A	0.567	0.345	0.59	0.244	0.179	0.332	0.541	0.172	-0.329	0.178	0.26	0.107	-0.218	0.239	0.412	0.265
YDR391C	-0.697	-0.954	-1.364	-0.949	-0.365	-0.832	NA	-0.323	0.082	-0.026	-0.145	0.044	NA	-0.301	0.2	0.296
YDL010W	-0.418	-0.231	-0.217	-0.3	-0.134	0.057	NA	0.325	0.02	0.064	NA	0.311	-0.013	0.158	0.22	0.422
YDR011W	-0.086	0.337	0.359	-0.179	NA	0.166	0.173	0.13	0.119	0.178	0.027	-0.218	0.153	0.344	0.452	0.451
YKL100C	-0.694	-0.501	-0.581	-0.712	-0.184	-0.318	-0.263	-0.363	NA	0.269	-0.102	-0.038	-0.267	-0.222	-0.107	-0.058
YLR046C	NA	0.001	0.037	NA	NA	-0.336	NA	NA	0.515	0.275	NA	0.255	0.141	0.128	NA	0.494
YBR005W	-0.371	-0.293	-0.662	-0.408	-0.194	-0.07	-0.043	0.197	-0.346	-0.187	0.071	0.339	-0.182	-0.121	0.053	0.345
YBR114W	0.12	0.011	-0.051	-0.077	0.056	0.028	NA	0.009	-0.171	-0.082	-0.002	0.116	-0.178	0.109	0.163	0.235
YLR241W	-0.52	0.076	-0.044	0.078	-0.216	-0.177	-0.188	-0.152	0.357	-0.162	-0.075	0.007	0.085	-0.006	0.058	0.164
YPR145W	0.335	0.778	0.645	0.99	0.191	0.283	0.196	0.071	0.02	0.277	0.419	0.598	0.06	0.619	0.724	0.624
YKL091C	NA	-0.889	-1.75	-1.024	-0.237	-0.954	-0.5	-0.758	0.203	-0.032	-0.002	0.068	0.051	-0.136	0.145	0.143
YIL065C	-0.086	0.257	0.103	0.175	0.028	-0.029	-0.095	-0.091	-0.128	-0.152	0.352	0.247	-0.214	0.148	0.127	0.336
YGR253C	0.775	1.349	1.407	1.383	0.126	0.213	0.002	0.174	-0.087	0.398	0.681	0.587	-0.083	0.418	0.562	0.758
YBL065W	NA	NA	0.318	NA	NA	-0.032	NA	-0.023	-0.177	0.066	0.209	0.366	-0.182	0.078	0.402	0.812
YOR161C	-1.232	-1.018	-1.439	-1.226	NA	-1.069	-1.162	-1.242	-0.082	-0.803	-0.85	-0.889	-0.218	-0.717	-0.432	-0.431
YNL333W	0.387	0.642	1.18	1.387	-0.094	0.194	NA	0.754	NA	0.157	0.351	0.419	0.07	0.66	0.678	0.628
YLR205C	NA	-0.654	-0.811	NA	0.029	0.401	NA	0.361	NA	0.886	0.869	0.985	NA	0.947	1.035	0.958
YGL013C	0.346	1.226	1.241	NA	2.395	2.89	NA	3.264	-0.061	0.033	0.092	0.198	0.114	0.321	0.351	0.471
YDR542W	0.173	0.062	-0.192	0.01	0.103	0.093	0.006	0.192	NA	0.206	0.273	0.209	0.169	0.408	0.461	0.623
YLR037C	0.095	0.044	-0.052	NA	0.155	0.045	0.015	0.011	-0.063	0.24	0.287	0.31	0.047	0.448	0.446	0.57
YLR064W	-0.441	-0.193	-0.242	-0.033	-0.256	-0.191	0.272	0.239	0.269	0.207	0.139	0.024	0.064	0.146	0.196	0.462
YOL064C	-0.088	0.407	0.4	0.482	-0.149	-0.082	0.208	0.193	0.302	0.222	0.295	0.282	0.085	0.42	0.243	0.364
YOR302W	0.29	0.368	0.513	0.347	0.191	0.188	0.671	-0.073	-0.008	0.574	0.248	0.254	0.255	0.922	0.737	0.652
YML091C	-0.295	0.315	0.077	0.019	-0.228	-0.087	0.227	-0.033	-0.071	0.563	0.31	0.178	0.16	1.242	0.931	0.292
YPR137C-A	NA	0.352	0.804	0.291	NA	0.353	0.593	NA	NA	0.244	0.187	0.015	-0.19	NA	0.444	0.257
YOR023C	0.14	0.338	0.236	0.142	0.071	0.121	NA	-0.06	-0.123	-0.035	0.195	0.261	-0.047	0.32	0.355	0.443
YGL038C	-0.836	-0.161	-0.359	-0.398	-0.176	0.246	0.44	0.53	0.298	0.653	0.458	0.361	0.272	0.721	0.405	0.211
YBL101C	-0.236	0.166	-0.016	-0.104	-0.045	0.086	-0.123	-0.144	-0.145	-0.09	0.072	0.099	-0.22	0.147	0.132	0.167
YDR231C	-0.247	-0.226	-0.309	-0.213	-0.203	-0.318	NA	0.062	-0.034	-0.21	0.196	0.133	-0.129	-0.048	0.084	0.228
YDR545W	0.287	-0.096	-0.157	-0.441	0.053	0.228	-0.436	0.404	NA	-0.184	-0.272	0.005	-0.518	0.169	-0.025	0.058
YKL151C	-0.085	-0.861	-1.466	-1.075	-0.131	-0.863	-1.159	-1.213	NA	-0.462	-0.461	-0.499	-0.236	-0.848	-0.67	-0.41
YLR266C	0.003	0.302	0.147	0.057	0.042	-0.168	0.002	0.072	0.146	0.468	0.437	0.461	0.188	0.661	0.658	0.652
YBR183W	NA	-0.694	-1.199	NA	-0.894	-1.506	NA	-1.29	-0.317	-0.734	NA	-0.846	NA	-0.629	NA	-0.438
YGL258W-A	NA	NA	-0.498	NA	NA	NA	NA	-0.635	NA	-0.39	-0.298	-0.227	NA	0.156	0.127	NA
YGL194C	0.054	NA	0.445	NA	-0.055	-0.125	NA	-0.068	-0.141	0.173	0.276	0.282	-0.323	0.419	0.539	0.445
YOR396W	0.231	-0.135	-0.256	-0.504	0.081	0.194	-0.465	0.311	-0.55	-0.088	-0.184	0.027	-0.292	0.167	0.064	-0.043
YBR204C	NA	-0.141	-0.554	NA	-0.104	-0.379	NA	-0.18	0.003	0.195	NA	0.163	-0.17	0.162	NA	0.496
YHR004C	-0.408	-0.188	-0.511	-0.229	-0.179	-0.211	NA	0.04	0.017	-0.008	0.128	0.091	-0.062	-0.069	0.132	-0.09
YDR058C	NA	NA	-0.302	NA	NA	NA	NA	NA	NA	0.1	0.011	0.13	0.173	0.191	0.067	0.057
YEL074W	0.31	0.218	0.08	-0.13	0.223	0.057	0.185	-0.004	NA	0.152	0.065	0.182	0.07	0.57	0.507	0.652
YIL075C	0.826	1.165	0.993	0.836	0.013	0.262	0.082	-0.124	-0.295	0.296	0.103	0.24	-0.157	0.072	0.262	0.128
YKL026C	NA	-0.191	-0.271	-0.389	NA	-0.885	-0.4	-0.623	0.07	-0.154	-0.135	0.047	-0.018	0.048	0.245	0.322
YPR167C	NA	0.125	0.426	0.16	-0.078	-0.003	0.33	0.312	0.045	0.256	NA	0.584	-0.346	0.74	0.847	0.587
YGL157W	-0.148	-0.317	-0.632	-0.414	0.066	-0.151	-0.154	-0.372	0.101	0.164	0.06	0.154	-0.107	0.097	0	0.096
YNL156C	-0.176	0.236	0.051	-0.264	-0.154	-0.241	0.077	-0.115	0.143	0.035	-0.033	0.011	0.065	0.18	0.093	0.135
YNL265C	-0.106	0.083	-0.043	0.072	-0.034	-0.13	-0.082	-0.012	-0.124	0.384	0.34	0.48	-0.046	0.162	0.357	0.498
YBR099C	-0.364	-0.158	-0.055	0.217	0.014	0.166	0.377	0.82	-0.104	0.543	0.296	0.542	0.087	0.578	0.51	1.038
YLL066C	0.401	-0.036	-0.262	-0.404	0.059	0.27	-0.43	0.366	-0.567	-0.109	-0.242	0.023	-0.439	0.158	0.144	-0.001
YGL186C	-0.348	0.065	-0.118	-0.04	-0.007	0.185	0.136	0.366	0.182	0.099	0.208	0.099	0.044	0.172	0.076	0.138
YDR342C	-1.157	-1.411	-0.934	-1.504	-0.647	-1.216	-0.896	-1.254	0.019	-0.47	-0.727	-0.619	0.154	-0.936	-0.123	-0.353
YGL161C	-0.396	-0.172	-0.208	-0.276	-0.176	-0.345	-0.182	-0.07	0.166	0.114	-0.031	-0.011	0.02	-0.114	0.107	0.2
YDR304C	-0.371	-0.014	-0.162	0.225	-0.224	-0.093	-0.076	0.003	0.277	-0.152	-0.099	0.017	0.078	-0.101	0.085	0.24
YGR281W	-0.05	0.767	0.852	0.674	-0.208	0.064	-0.183	0.055	0.124	-0.248	-0.132	-0.182	-0.017	-0.098	-0.161	0.014
YPL282C	NA	NA	-0.189	NA	NA	NA	NA	NA	0.683	0.408	0.233	0.377	0.22	0.407	0.251	0.531
YDR210C-C	0.688	0.33	0.653	0.216	0.075	0.408	0.588	0.149	-0.433	0.339	0.274	0.131	-0.292	0.371	0.495	0.276
YDL097C	NA	NA	0.882	NA	NA	NA	0.138	-0.063	-0.06	0.089	0.239	0.27	-0.074	0.195	0.377	0.437
YEL049W	-0.034	-0.02	-0.245	0.049	-0.073	-0.023	-0.082	0.051	0.095	0.152	0.052	0.24	0.129	0.21	0.357	0.525
YLL023C	-0.852	-0.834	-0.975	-1.088	-0.239	-0.588	-0.536	-0.312	0.092	-0.297	-0.178	-0.149	0.016	-0.24	-0.124	0.067
YDR531W	NA	0.949	1.077	1.135	0.038	-0.083	0.036	0.075	0.411	0.562	0.186	0.42	0.204	0.605	0.517	0.716
YBR280C	-0.229	-0.318	-0.514	-0.645	-0.17	-0.427	NA	-0.139	-0.029	-0.091	-0.029	0.149	-0.064	0.234	0.084	0.301
YPL100W	-0.239	-0.206	-0.447	-0.281	-0.132	-0.299	NA	-0.028	0.015	0.095	0.126	0.237	0.076	0.218	0.373	0.349
YPL240C	-0.498	-0.803	-0.686	-0.526	0.103	-0.09	0.021	-0.129	-0.131	0.079	0.385	0.335	-0.2	0.375	0.341	0.665
YAR020C	0.069	0.089	-0.286	0.235	NA	-0.158	NA	-0.096	-0.142	0.13	0.11	0.212	-0.059	0.224	0.378	0.591
YDL147W	NA	NA	0.836	NA	NA	NA	0.409	-0.073	-0.154	0.101	0.411	0.23	0.05	0.184	0.462	0.443
YPL119C	NA	0.317	0.183	NA	NA	-0.121	NA	-0.092	0.068	-0.052	0.229	0.22	0.108	0.331	0.366	0.366
YDL130W-A	NA	NA	-0.685	NA	NA	NA	-0.253	NA	NA	0.036	NA	0.084	NA	-0.078	0.09	0.132
YKL034W	NA	-0.158	-0.27	NA	NA	-0.013	NA	-0.011	NA	-0.011	-0.122	-0.134	0.091	0.083	-0.018	-0.033
YOR215C	-0.581	-0.611	-0.796	-0.863	-0.335	-0.568	NA	-0.585	-0.316	-0.167	0.134	0.219	-0.325	-0.023	0.237	0.093
YDR316W-A	0.587	0.39	0.788	0.274	0.112	0.433	0.673	NA	NA	0.19	0.03	0.137	-0.257	0.237	0.428	0.216
YHR028C	-0.634	-0.153	-0.308	-0.329	-0.26	-0.161	-0.413	-0.094	NA	-0.191	-0.101	-0.13	-0.127	-0.256	-0.203	-0.073
YER190W	0.309	-0.102	-0.345	-0.495	0.047	0.107	-0.595	0.261	-0.583	-0.132	-0.259	-0.046	-0.043	0.098	-0.046	-0.08
YHL034C	-0.001	0.042	-0.265	-0.083	-0.044	0.057	-0.534	-0.206	-0.361	-0.071	-0.028	0.094	-0.287	0.172	0.175	0.23
YBR101C	-0.055	0.008	0.067	0.272	0.187	0.464	0.269	0.916	-0.233	0.345	0.412	0.662	-0.22	0.493	0.582	0.944
YDL180W	-0.216	0.223	0.382	0.162	0.019	0.097	0.621	0.438	0.335	0.587	NA	0.24	NA	0.555	0.505	0.5
YHR219W	0.303	-0.039	-0.168	-0.307	0.091	0.188	-0.503	0.364	NA	-0.034	-0.258	0.001	-0.414	0.071	0.045	-0.035
YDR406W	-0.152	0.065	-0.163	-0.458	-0.104	-0.15	-0.491	-0.179	0.296	0.461	0.103	0.062	0.022	-0.09	-0.14	-0.022
YDL085C-A	0.218	-0.058	-0.213	-0.152	0.084	0.115	0.038	0.077	0.073	0.277	0.13	0.366	0.128	0.443	0.41	0.562
YDR452W	-0.688	-0.206	-0.368	-0.359	-0.354	0.181	-0.097	0.028	-0.219	-0.008	-0.162	-0.118	-0.15	-0.197	-0.089	0.17
YOR069W	NA	0.089	0.151	-0.027	NA	0.263	NA	0.205	-0.258	0.17	0.228	0.315	-0.173	0.255	0.425	0.281
YOL157C	NA	NA	0.405	NA	NA	-0.035	NA	0.215	0.247	0.147	0.223	0.324	0.185	0.362	0.376	0.647
YPL249C	-0.073	-0.14	-0.029	-0.226	-0.128	0.217	NA	0.107	-0.441	-0.14	0.072	0.021	-0.261	-0.025	0.127	-0.169
YNR001C	-0.893	-0.906	-1.115	-1.04	NA	-0.861	-0.658	-0.818	-0.15	-0.176	-0.282	-0.051	-0.332	-0.144	0.037	0.124
YNR058W	-0.062	NA	0.024	NA	0.042	-0.052	NA	-0.055	-0.089	0.11	0.127	0.255	0.088	0.441	NA	0.22
YPR204W	0.352	0.006	-0.054	-0.367	0.11	0.151	-0.459	0.233	NA	-0.237	-0.215	-0.008	-0.261	0.097	-0.003	0.097
YCR030C	-0.864	-0.355	-0.479	-0.42	-0.444	-0.045	-0.177	-0.085	-0.082	-0.315	-0.263	-0.307	-0.197	-0.356	-0.382	-0.113
YOR162C	NA	NA	NA	NA	NA	NA	NA	NA	NA	NA	NA	NA	NA	NA	NA	NA
YLR070C	NA	NA	0.142	NA	NA	-0.058	NA	-0.005	-0.231	NA	NA	0.137	-0.071	-0.039	NA	0.174
YER054C	-0.267	-0.782	-1.028	-0.967	0.131	-0.978	-0.727	-0.652	NA	-0.406	-0.187	-0.163	-0.417	-0.588	-0.096	0.027
YDR168W	0.106	0.358	0.441	0.302	0.07	0.187	-0.092	0.037	-0.107	0.36	0.274	0.35	-0.125	0.19	0.503	0.381
YBL040C	-0.492	0.119	0.081	-0.098	-0.206	-0.109	0.099	0.121	0.226	0.202	NA	0.245	0.201	0.071	0.313	0.41
YKL210W	0.536	0.868	0.932	0.827	-0.05	-0.052	-0.069	-0.048	-0.195	0.346	0.098	0.147	-0.18	0.184	0.113	0.26
YKR009C	0.003	0.107	0.268	0.218	-0.06	-0.362	NA	-0.042	0.11	0.067	0.024	0.134	0.108	0.175	0.249	0.626
YHR209W	-0.382	-0.355	-0.541	-0.508	NA	-0.905	-0.595	-0.503	0.079	0.104	NA	0.329	-0.232	-0.043	0.358	0.624
YDR177W	0.013	0.336	0.377	0.422	0.063	0.255	0.053	0.172	-0.359	0.067	0.314	0.352	-0.277	0.279	0.422	0.501
YNL239W	0.043	0.085	-0.136	-0.134	0.015	0.128	-0.027	-0.116	NA	0.141	0.174	0.208	-0.066	0.377	0.334	0.048
YPL054W	NA	0.107	-0.015	NA	NA	-0.219	NA	-0.332	NA	-0.007	0.184	NA	-0.222	0.161	0.2	0.288
YMR092C	-0.224	-0.099	-0.208	-0.251	-0.115	-0.337	-0.202	-0.163	-0.009	0.082	0.162	0.331	0.088	0.158	0.218	0.366
YHR218W	0.322	0.057	0.478	0.038	0.051	0.119	-0.025	0.364	NA	-0.535	-0.155	-0.059	-0.597	0.099	-0.069	0.086
YML088W	0.147	0.722	0.566	0.668	0.015	0.223	NA	0.167	-0.129	-0.014	NA	0.144	-0.208	0.288	0.484	0.337
YLR142W	NA	NA	0.661	0.686	-0.027	-0.128	NA	-0.417	0.002	-0.121	0.129	0.198	-0.168	-0.476	0.011	-0.064
YIL007C	-0.245	-0.111	-0.103	-0.085	-0.209	-0.265	NA	0.114	-0.027	0.134	0.218	0.362	0.078	0.18	0.362	0.469
YKL094W	-0.146	0.068	-0.068	-0.341	-0.139	-0.129	0.274	0.22	-0.029	0.322	0.32	0.205	0.065	0.555	0.558	0.49
YLL067C	0.388	-0.138	-0.136	-0.301	0.055	0.213	-0.421	0.368	-0.73	-0.304	-0.102	0.108	-0.437	0.076	0.008	-0.053
YIL024C	-0.16	-0.148	-0.236	-0.146	0.078	-0.042	NA	0.048	NA	0.083	-0.082	0.146	-0.203	0.178	0.326	0.408
YML032C	0.627	0.987	0.923	1.289	0.034	0.061	0.135	0.106	NA	0.134	0.236	0.306	0.023	0.402	0.438	0.481
YBR096W	-0.992	-0.361	-0.596	0.021	-0.695	-0.094	0.062	0.102	0.267	0.174	-0.058	0.043	0.25	0.104	0.056	0.248
YKL206C	0.061	0.174	0.273	0.31	0.057	-0.02	0.071	0.142	0.244	0.101	0.21	0.348	0.215	0.38	0.447	0.509
YOR124C	-0.213	0.158	0.003	0.036	-0.13	-0.041	-0.148	-0.246	NA	0.144	NA	0.011	-0.155	-0.025	0.036	0.05
YOR186W	NA	NA	-0.665	NA	NA	-0.798	NA	-0.397	NA	NA	0.322	0.275	-0.474	0.424	NA	0.38
YBR212W	-0.035	0.023	-0.096	-0.456	-0.089	0.012	-0.122	-0.148	NA	-0.203	-0.226	0.073	-0.144	0.19	0.188	0.281
YLL024C	-0.309	-0.664	-0.54	-0.54	0.11	0.158	-0.044	-0.267	-0.274	-0.356	0.176	0.277	-0.348	-0.126	-0.016	0.155
YER095W	-0.2	-0.204	-0.209	-0.143	-0.088	-0.163	-0.119	-0.093	0.241	-0.112	-0.031	-0.019	0.083	0.172	0.011	0.089
YEL077C	0.19	-0.13	-0.235	-0.414	0.082	0.195	-0.274	0.326	-0.493	-0.15	-0.214	-0.037	-0.256	0.084	0.086	-0.02
YHL010C	-0.146	0.066	-0.06	-0.297	0	0.044	0.043	0.04	-0.225	0.072	0.132	0.166	-0.126	0.242	0.277	0.113
YGR131W	NA	-0.083	-0.27	0.124	NA	-0.595	NA	-0.208	0.078	-0.113	-0.074	0.067	-0.023	0.081	0.225	0.446
YFL020C	0.171	-0.125	-0.318	-0.038	0.127	0.026	-0.068	0.02	0.177	0.219	0.048	0.2	0.107	0.341	0.387	0.352
YLR097C	-0.258	0.009	-0.164	-0.175	0.098	-0.249	NA	-0.054	-0.055	0.434	0.359	0.424	-0.127	0.277	0.45	0.581
YER055C	0.196	0.569	0.67	0.829	0.096	0.448	0.169	0.239	NA	0.327	0.163	0.134	-0.364	0.34	0.146	-0.025
YGL002W	-0.174	0.21	0.148	0.369	0	-0.152	-0.009	0.147	0.337	-0.004	0.019	0.044	0.168	0.068	0.258	0.276
YGR101W	-0.027	0.554	0.416	NA	-0.126	-0.093	0.026	-0.239	0.244	-0.11	0.06	0.129	0.106	0.341	0.281	0.423
YLL028W	-0.004	0.24	0.344	0.136	0.278	0.459	0.163	0.33	0.084	-0.117	-0.037	0.118	-0.074	-0.1	0.013	0.45
YIR024C	NA	NA	0.207	NA	NA	0.095	NA	0.179	-0.177	0.061	NA	0.316	-0.144	0.324	0.384	0.392
YPR124W	-0.423	-0.054	-0.243	-0.16	-0.331	0.148	0.425	0.192	0.048	0.16	0.335	0.215	0.325	-0.191	-0.008	-0.265
YBR014C	-0.629	-0.096	-0.177	0.011	-0.255	0.002	0.036	0.05	-0.079	-0.047	0.055	-0.044	-0.117	-0.191	-0.029	-0.016
YPL092W	0.08	1.279	1.107	1.113	-0.181	-0.027	-0.097	-0.281	0.505	0.283	0.34	0.305	0.327	0.327	0.406	0.409
YJL127W-A	NA	NA	NA	NA	NA	NA	NA	NA	NA	NA	NA	NA	NA	NA	NA	NA
YLR290C	-0.29	-0.034	-0.132	-0.098	-0.324	-0.497	-0.264	-0.372	0.198	0.161	-0.126	-0.06	0.035	0.112	0.01	0.32
YML038C	0.174	0.121	-0.246	-0.151	0.099	-0.012	0.326	0.473	NA	0.469	0.531	0.656	0.384	0.53	0.673	0.69
YJL163C	NA	NA	-0.731	NA	NA	NA	NA	NA	NA	-0.061	-0.108	-0.067	NA	-0.109	-0.125	-0.046
YKL047W	-0.127	-0.475	-0.817	-0.362	0.015	-0.858	-0.641	-0.614	0.069	-0.244	-0.13	-0.028	-0.01	-0.398	-0.035	-0.012
YPR024W	0.343	0.762	0.797	0.466	0.033	0.142	-0.027	0.125	-0.144	-0.031	0.269	0.303	-0.074	0.559	0.458	0.542
YDL072C	NA	NA	-0.373	NA	NA	NA	-0.228	NA	NA	-0.042	-0.016	0.011	NA	0.087	0.092	0.116
YDR077W	-1.057	-0.994	-1.222	-1.087	-0.426	-0.5	-0.661	-0.869	-0.447	-0.346	-0.431	-0.237	-0.722	-0.49	-0.358	-0.41
YMR054W	-0.527	-0.043	-0.181	-0.029	-0.201	-0.06	NA	0.186	NA	0.067	-0.053	-0.109	-0.033	-0.003	0.002	0.086
YNL214W	-0.21	-0.042	-0.055	0.043	-0.09	-0.111	NA	0.101	0.175	0.054	0.2	0.203	-0.011	0.223	0.356	0.365
YGR296W	0.296	-0.113	-0.107	-0.319	0.093	0.189	-0.396	0.38	-0.516	-0.203	-0.174	-0.033	-0.253	0.092	0.097	-0.09
YDR368W	-0.153	-0.272	-0.447	-0.341	-0.114	-0.395	-0.126	-0.057	0.083	0.087	-0.01	0.119	0.338	0.552	0.365	0.443
YJL053W	NA	NA	-0.175	NA	NA	NA	NA	NA	NA	0.259	NA	0.167	NA	0.275	0.175	0.257
YOR256C	-0.133	0.058	0.161	NA	-0.133	0.1	NA	0.327	NA	0.151	0.087	0.108	NA	0.161	0.279	0.301
YGR028W	-0.151	-0.053	-0.223	NA	-0.161	-0.436	-0.155	-0.09	NA	0.174	0.221	0.333	0.007	0.277	0.29	0.665
YKR052C	NA	0.032	-0.274	-0.106	0.299	0.091	0.316	0.232	NA	0.384	0.668	0.605	0.197	1.589	1.327	1.2
YPR065W	0.209	-0.238	-0.363	-0.44	-0.018	-0.05	0.578	0.384	NA	0.495	0.349	0.46	0.881	2.103	1.811	1.588
YDR421W	-0.036	0.161	-0.037	NA	-0.052	0.07	0.076	0.231	-0.066	0.316	0.33	0.323	0.072	0.549	0.537	0.527
YGR250C	-0.683	-0.531	-0.556	-0.447	-0.284	-0.461	NA	-0.164	-0.168	-0.064	0.049	-0.027	-0.116	-0.087	0.047	0.157
YJR059W	-0.054	-0.236	-0.071	NA	-0.116	-0.047	NA	0.204	-0.556	-0.324	-0.059	-0.209	-0.562	-0.144	-0.15	-0.157
YIR007W	-0.362	-0.339	-0.343	-0.247	0.014	-0.134	-0.315	-0.213	-0.236	-0.132	-0.234	-0.1	-0.367	-0.061	-0.207	-0.211
YGL242C	-0.098	-0.025	-0.103	-0.175	0.039	0.298	NA	0.102	-0.236	0.067	NA	0.289	-0.076	0.09	0.246	0.295
YFL028C	-0.253	0.143	0.189	0.26	0.019	0.069	NA	0.018	-0.018	0.152	0.559	0.506	0.009	0.448	0.446	0.693
YKR058W	NA	-0.605	-0.778	-0.512	NA	-0.545	NA	-0.346	-0.004	-0.172	-0.252	-0.058	-0.164	0.003	0.086	0.177
YPL017C	NA	NA	-0.555	NA	NA	-0.606	NA	-1.035	NA	-0.593	-0.401	-0.138	NA	-0.279	-0.141	-0.082
YEL013W	-0.054	-0.289	-0.501	-0.325	-0.011	-0.29	-0.232	-0.315	-0.015	0.127	0.095	0.155	-0.057	0.159	0.174	0.215
YKL015W	NA	1.01	1.604	NA	0.139	0.013	0.239	-0.013	NA	0.283	0.326	0.167	0.158	0.41	0.268	0.218
YLR227W-A	0.645	0.387	0.672	0.293	NA	0.476	NA	NA	NA	NA	0.073	NA	-0.358	0.415	0.404	0.231
YDR284C	-0.601	-0.02	-0.202	-0.045	-0.297	-0.286	-0.161	-0.024	NA	-0.178	-0.091	-0.002	-0.024	-0.158	-0.066	0.311
YLR461W	0.117	-0.093	-0.142	-0.081	0.07	0.111	0.026	0.089	0.117	0.223	0.202	0.2	0.093	0.384	0.378	0.433
YEL031W	-0.21	0.525	0.814	0.839	-0.009	0.343	-0.013	0.245	NA	-0.156	-0.227	-0.101	0.076	-0.025	-0.123	0.015
YJR130C	NA	NA	NA	NA	NA	NA	0.033	NA	NA	NA	NA	NA	NA	NA	NA	NA
YDR534C	NA	1.295	1.273	NA	1.432	0.707	NA	0.982	NA	0.405	NA	0.445	0.265	0.467	0.517	0.503
YDR170W-A	0.053	0.199	0.546	0.115	-0.087	0.572	0.395	0.241	-0.299	0.235	0.292	0.127	-0.152	0.38	0.349	0.131
YGL096W	NA	NA	-0.272	NA	0.145	-0.487	NA	-0.196	NA	-0.165	-0.026	0.032	0.006	0.23	0.443	NA
YGR029W	-0.044	0.326	0.476	0.444	0.035	0.09	0.174	0.042	-0.029	0.223	0.336	0.298	0.02	0.43	0.518	0.515
YGR136W	0.052	-0.03	-0.172	-0.062	-0.072	0.151	0.163	-0.071	-0.108	0.125	0.257	0.432	0.018	0.342	0.415	0.338
YDL027C	-0.436	-0.299	-0.446	-0.323	-0.248	-0.591	-0.222	-0.231	0.242	0.287	-0.11	-0.038	0.092	0.017	0.03	0.306
YMR315W	NA	-0.672	-1.017	NA	NA	-0.744	-0.524	-0.377	NA	-0.062	-0.267	-0.136	-0.052	-0.181	-0.136	-0.159
YBR293W	-0.092	0.065	0.113	0.008	-0.047	-0.158	NA	0.002	NA	0.363	0.22	0.265	-0.448	0.38	0.335	0.605
YOR265W	0.095	0.274	0.669	0.474	-0.177	0.165	NA	-0.072	NA	0.209	0.27	0.235	-0.107	0.197	0.372	0.26
YGR258C	0.034	0.162	0.115	NA	0.052	0.121	NA	0.269	-0.342	0.11	0.139	0.162	-0.303	0.195	0.167	0.05
YBR001C	-0.147	-0.133	-0.464	-0.52	-0.206	-0.525	-0.519	-0.418	-0.196	-0.328	-0.223	-0.152	-0.159	0.177	0.161	0.094
YBL022C	0.537	1.046	1.105	0.837	-0.007	0.296	-0.204	0.176	-0.318	-0.156	-0.216	-0.004	-0.118	0.226	0.087	0.12
YKL196C	0.142	0.731	1.22	0.692	-0.023	0.011	0.262	0.021	NA	0.036	0.331	0.266	-0.01	0.199	0.471	0.719
YML133C	0.292	-0.181	-0.197	-0.467	0.108	0.151	-0.428	0.377	-0.479	-0.182	-0.226	-0.007	-0.352	0.109	-0.031	-0.026
YJL016W	-0.36	-0.893	-1.366	-1.279	-0.169	-1.398	-1.108	-1.193	0.305	-0.096	-0.265	-0.235	-0.015	-0.335	-0.117	0.144
YDR476C	0.284	0.523	0.279	0.277	-0.163	0.073	-0.051	-0.159	-0.312	-0.154	0.218	0.192	-0.104	0.13	0.086	0.357
YAL008W	-0.341	-0.227	-0.424	-0.291	-0.139	-0.461	-0.371	-0.295	0.028	0.184	-0.106	0.027	-0.007	-0.158	-0.054	0.075
YDR456W	-0.361	-0.106	-0.344	-0.188	-0.049	0.125	-0.014	0.126	0.229	0.006	0.071	-0.122	0.084	0.134	0.19	0.106
YPL264C	NA	-0.074	-0.113	NA	NA	-0.301	NA	-0.083	NA	-0.079	NA	0.166	-0.253	0.103	NA	-0.16
YGR168C	-0.117	0.121	0.55	NA	-0.017	-0.113	NA	-0.069	NA	0.074	0.09	0.188	0.043	0.231	0.136	0.313
YNL339C	0.334	-0.084	-0.106	-0.322	0.086	0.124	-0.394	0.348	-0.473	-0.177	-0.2	0.087	-0.291	0.113	0.108	0.022
YLR283W	0.071	0.257	0.205	NA	-0.183	-0.188	NA	0.022	NA	0.103	0.244	0.328	0.106	0.267	0.272	0.466
YIL036W	0.021	-0.196	-0.333	-0.279	0.061	-0.049	-0.244	-0.007	-0.568	0.041	NA	0.15	-0.079	0.116	0.217	0.192
YNL332W	NA	NA	0.345	NA	NA	-0.309	NA	-0.035	NA	-0.039	-0.24	-0.021	0.04	-0.018	0.096	0.16
YJL048C	NA	NA	-0.278	NA	NA	NA	NA	NA	NA	-0.144	-0.185	-0.262	NA	0.491	0.213	0.241
YCR067C	-0.036	0.492	0.532	0.566	-0.134	0.193	0.107	0.105	0.025	0.006	-0.001	-0.086	-0.087	-0.067	-0.06	0.048
YHR006W	-0.175	-0.224	-0.003	-0.416	0.015	-0.21	0.133	0.057	0.015	0.247	0.329	0.27	-0.076	0.436	0.711	0.596
YDR387C	-0.557	-0.385	-0.666	-0.357	-0.083	-0.264	-0.195	-0.238	0.038	-0.055	0.009	0.015	-0.018	-0.019	0.137	0.147
YCR104W	0.182	0.021	-0.194	-0.017	0.152	0.046	NA	0.158	-0.056	0.162	0.156	0.302	0.151	0.474	0.353	0.479
YDR216W	-0.292	-0.035	-0.022	-0.098	0.016	-0.089	-0.617	-0.162	-0.219	0.005	0.21	0.317	0.025	0.26	0.472	0.732
YER162C	-0.103	-0.099	0.038	0.015	-0.023	-0.175	-0.043	-0.021	-0.024	-0.044	0.193	0.183	0.06	0.221	0.265	0.353
YDR259C	0.229	-0.012	-0.392	NA	-0.019	-0.068	-0.302	-0.194	0.025	-0.068	NA	0.196	NA	-0.025	0.17	0.2
YHL050C	0.342	-0.066	-0.091	-0.369	0.128	0.199	-0.309	0.497	-0.555	-0.172	-0.234	-0.069	-0.274	0.136	0.032	0.028
YIR016W	-0.063	-0.078	-0.373	-0.446	0.041	-0.191	NA	-0.054	-0.133	-0.117	NA	-0.017	-0.167	-0.053	-0.089	-0.006
YOL165C	0.142	0.268	0.606	NA	-0.067	0.25	NA	0.252	-0.117	0.123	0.263	0.093	0.172	0.826	0.624	0.661
YBR105C	-0.32	-0.573	-0.888	-0.625	-0.247	-0.75	NA	-0.795	-0.09	-0.07	NA	-0.275	-0.268	-0.523	-0.29	-0.056
YAL005C	-0.516	-1.026	-1.117	-0.644	0.04	-0.064	-0.228	-0.288	-0.495	-0.499	0.024	0.258	-0.274	-0.253	0.049	0.189
YBR026C	-0.353	-0.394	-0.751	-0.727	-0.127	-0.442	-0.448	-0.349	-0.089	-0.037	-0.084	0.13	-0.166	-0.064	-0.03	0.006
YBR082C	-0.28	-0.487	-0.54	-0.043	-0.081	-0.255	-0.089	0.225	0.208	0.173	0.1	0.485	0.103	0.17	0.237	0.747
YBR301W	-0.043	-0.117	-0.185	-0.17	0.021	0.009	0.188	0.056	0.109	0.187	0.125	NA	0.102	0.414	0.507	0.505
YGR244C	-1.103	-0.862	-0.544	-0.997	-0.481	-0.408	-0.369	-0.476	-0.096	-0.272	-0.103	-0.298	-0.225	-0.205	-0.17	-0.263
YKR049C	-0.22	-0.731	-1.315	-0.876	-0.157	-0.793	-0.645	-0.666	NA	-0.394	-0.137	-0.231	-0.094	-0.34	-0.395	0.073
YML001W	-0.091	0.39	0.523	0.472	0.072	-0.033	-0.028	0.153	0.169	0.15	0.204	0.275	0.109	0.216	0.294	0.399
YPL006W	-0.722	-0.309	-0.55	-0.412	-0.527	-0.415	-0.539	-0.366	0.159	-0.177	-0.299	-0.357	-0.038	-0.399	-0.456	-0.341
YIL030C	0.027	1.243	1.437	1.506	-0.183	0.131	-0.018	0.043	0.239	0.11	NA	-0.008	0.148	-0.057	-0.006	0.191
YKL213C	NA	NA	0.249	NA	NA	NA	NA	NA	NA	0.268	0.184	0.196	NA	0.133	0.252	0.563
YOR062C	NA	-0.103	-0.161	NA	NA	-0.505	NA	-0.467	NA	-0.143	-0.013	0.068	-0.305	-0.046	0.193	0.218
YIL077C	-0.098	-0.256	0.022	-0.494	-0.324	-0.15	-0.163	0.058	-0.141	-0.145	-0.051	-0.028	-0.163	0.029	0.201	-0.109
YLR032W	0.145	0.442	0.384	NA	0.019	-0.001	0.139	0.219	-0.009	0.226	0.191	0.072	0.188	0.443	0.658	0.536
YLR174W	NA	-0.262	-0.281	NA	NA	-0.157	NA	-0.206	0.025	-0.263	-0.135	-0.017	NA	0.111	0.243	0.322
YJL034W	-0.782	-0.583	-0.152	-0.143	-0.106	0.287	0.492	0.626	0.178	-0.118	0.221	0.191	0.017	-0.063	0.111	0.567
YKL188C	NA	NA	-0.283	NA	NA	NA	NA	-0.016	NA	0.047	0.176	0.269	NA	0.242	NA	0.448
YNL270C	NA	NA	0.075	NA	NA	-0.03	NA	-0.161	NA	0.471	0.46	0.531	-0.181	0.55	0.513	0.432
YPL224C	-0.048	-0.284	-0.095	-0.191	-0.106	-0.335	NA	0.081	NA	-0.045	0.348	0.347	-0.049	0.26	0.462	0.431
YPR178W	0.052	0.293	0.377	0.317	0.027	0.132	NA	0.196	NA	0.123	0.28	0.241	0.144	0.305	0.335	0.415
YDR001C	NA	NA	-0.862	NA	NA	-0.428	-0.388	NA	-0.124	-0.225	-0.25	-0.292	-0.196	0.001	-0.242	NA
YGL227W	-0.15	-0.317	-0.463	NA	-0.181	-0.296	NA	-0.173	-0.152	0.097	-0.027	-0.003	-0.204	-0.146	0.081	0.117
YNR006W	-0.075	-0.248	-0.452	-0.187	-0.1	-0.073	NA	-0.037	-0.006	0.028	0.038	0.266	0.177	0.293	0.236	0.407
YDR530C	-0.22	-0.345	-0.478	-0.326	-0.183	-0.48	NA	-0.163	0.111	-0.321	-0.122	-0.073	-0.035	-0.077	0.018	0.146
YLR466W	0.28	-0.117	-0.218	-0.421	0.061	0.16	-0.268	0.32	-0.474	-0.241	NA	-0.108	-0.247	0.148	0.102	-0.028
YPR015C	NA	-0.115	-0.307	NA	NA	-0.023	NA	-0.289	-0.009	0.075	0.167	0.168	-0.205	-0.367	-0.207	-0.297
YHR080C	-0.933	-0.696	-0.81	-0.751	-0.263	-0.283	-0.469	-0.217	-0.15	-0.274	-0.348	-0.381	-0.26	-0.198	-0.213	0.02
YGL093W	0.123	0.495	0.527	0.341	0.014	0.123	NA	0.174	-0.082	0.227	0.059	0.224	0.091	0.055	0.225	0.217
YGL240W	-0.004	NA	1.075	NA	0.028	-0.084	NA	0	NA	-0.041	0.205	0.285	0.024	0.294	0.344	0.514
YLR392C	NA	-0.156	-0.179	NA	-0.111	-0.143	NA	0.164	0.185	0.223	0.433	0.502	-0.049	0.423	0.397	0.717
YLL019C	-0.207	-0.499	-0.95	NA	NA	-0.188	-0.173	-0.294	-0.097	-0.073	-0.048	0.084	-0.067	0.129	0.194	0.173
YGR149W	-0.605	-0.378	-0.895	-0.499	-0.128	-0.323	-0.47	-0.426	0.066	0.062	-0.144	-0.195	0.126	-0.012	-0.113	-0.103
YJL164C	NA	NA	-0.62	NA	NA	NA	-0.408	NA	NA	-0.085	0.122	0.019	NA	0.068	0.02	NA
YEL005C	-0.119	-0.14	-0.295	-0.332	0.008	-0.433	NA	-0.182	0.009	0.278	-0.008	0.24	0.077	0.222	0.139	0.315
YBL005W-A	0.651	0.435	0.853	0.39	0.082	0.355	0.489	0.153	NA	0.31	0.336	0.066	-0.2	0.438	0.401	0.221
YMR318C	NA	NA	NA	NA	NA	NA	NA	NA	NA	NA	NA	NA	NA	0.572	NA	NA
YOR267C	-0.475	-0.136	0.023	-0.03	-0.074	0.125	0.174	0.637	-0.077	0.187	NA	0.247	-0.051	0.153	0.211	0.319
YDR256C	-0.101	-0.219	-0.302	NA	0.089	-0.861	-0.413	-0.255	-0.051	0.04	NA	0.056	-0.046	0.393	0.405	0.334
YPL140C	-0.058	0.089	0.436	-0.269	-0.048	0.008	-0.185	-0.161	-0.339	-0.043	0.505	0.158	-0.171	0.132	0.034	0.491
YBR272C	0	-0.003	-0.001	-0.104	0.023	-0.261	NA	0.076	NA	0.125	NA	0.279	0.2	0.282	0.314	0.311
YGR053C	NA	NA	-0.144	NA	NA	-0.265	-0.241	-0.259	NA	0.035	-0.05	0.124	NA	0.185	0.259	0.032
YAL017W	-0.498	-0.596	-0.982	-1.106	-0.379	-0.491	-0.607	-0.469	NA	-0.147	-0.27	-0.262	-0.322	-0.222	-0.398	-0.142
YIL003W	0.141	0.264	0.273	0.384	0.145	-0.056	NA	0.481	0.174	0.29	0.403	0.442	0.115	0.601	0.765	0.676
YDR214W	-0.327	-0.316	-0.517	-0.113	-0.271	-0.021	-0.138	-0.134	-0.171	-0.135	-0.007	0.318	-0.219	-0.093	0.138	0.242
YJL026W	-0.231	-0.749	-0.709	NA	NA	-0.38	-0.13	-0.525	0.136	-0.062	-0.319	-0.55	NA	-0.46	-0.788	-0.951
YGL073W	0.342	0.466	0.621	0.385	0.064	0.167	NA	0.102	-0.041	0.043	0.208	0.316	-0.065	0.369	0.265	0.384
YDR423C	0.09	0.051	-0.144	-0.203	0.077	0.259	0.236	0.463	-0.259	0.327	0.212	0.261	-0.173	0.275	0.252	0.159
YER033C	-0.512	0.011	-0.022	-0.001	-0.218	-0.178	NA	0.011	NA	-0.076	-0.284	-0.24	-0.282	-0.129	-0.135	-0.051
YLR132C	-0.002	0.39	0.297	NA	-0.011	-0.177	NA	0.069	NA	0.14	0.065	0.233	-0.232	0.235	0.364	0.295
YJR058C	NA	NA	NA	NA	NA	NA	NA	NA	NA	NA	NA	0.059	NA	NA	NA	NA
YGR124W	0.319	0.331	0.705	0.871	0.02	0.008	0.126	-0.188	NA	0.241	0.321	0.516	0.153	0.489	0.655	0.527
YMR072W	-0.026	-0.177	-0.096	-0.054	-0.175	-0.465	-0.086	-0.322	0.116	0.255	-0.067	0.16	0.064	0.345	0.213	0.596
YMR139W	NA	NA	-0.467	NA	NA	NA	-0.295	NA	NA	0.171	NA	0.186	NA	0.241	0.165	0.315
YPL149W	0.184	0.892	0.77	0.99	0.063	0.22	NA	0.58	0.212	0.173	0.446	0.57	0.233	0.262	0.538	0.607
YBR297W	NA	-0.021	-0.013	-0.184	-0.086	-0.45	NA	-0.167	0.32	0.029	NA	0.25	0.478	0.427	0.253	0.539
YOL088C	-0.352	-0.131	-0.015	-0.069	-0.032	-0.125	-0.035	-0.092	0.179	0.104	0.212	0.235	-0.015	0.179	0.237	0.183
YMR097C	0.027	0.027	-0.069	NA	-0.092	0.076	NA	0.076	-0.138	0.299	NA	0.213	-0.204	0.171	0.23	0.218
YIR014W	NA	NA	-0.142	NA	NA	-0.201	0.067	0.141	-0.413	-0.072	-0.003	0.137	-0.227	0.101	-0.042	-0.009
YNR076W	0.232	0.079	-0.12	-0.241	NA	0.075	NA	0.165	0.017	0.184	NA	0.216	0.212	0.401	NA	0.519
YNL122C	NA	NA	-0.135	NA	NA	NA	NA	NA	NA	0.011	NA	0.077	NA	0.131	NA	NA
YGR207C	-0.365	-0.068	-0.069	0.045	-0.033	0.141	NA	0.129	-0.243	0.047	NA	0.254	-0.244	0.135	0.368	0.211
YCL044C	-0.059	0.534	0.675	NA	0.088	0.335	NA	0.049	-0.33	0.178	0.146	0.176	-0.101	0.29	0.241	0.332
YHL044W	-0.084	-0.122	-0.305	0.051	-0.24	-0.782	NA	-0.627	0.205	-0.13	-0.148	-0.132	0.007	-0.263	-0.226	-0.028
YOR003W	NA	-0.308	-0.408	NA	NA	-0.156	NA	-0.085	0.162	NA	-0.115	0.113	-0.013	-0.044	NA	0.202
YAL015C	-0.056	0.182	-0.104	0.063	0.048	0.061	NA	0.159	-0.127	0.002	0.211	0.347	0.02	0.319	0.406	0.5
YOR005C	-0.101	0.089	0.182	0.182	-0.118	-0.246	NA	-0.015	NA	0.048	NA	0.376	-0.148	0.188	0.365	0.449
YIL177C	0.231	0.052	0.037	-0.247	-0.019	0.204	-0.181	0.407	-0.492	-0.326	-0.108	-0.03	-0.257	0.102	0.078	0.052
YDR354W	-0.188	-0.367	-0.612	-0.027	-0.175	-0.303	-0.292	0.134	0.233	-0.222	-0.6	-0.236	0.149	-0.363	-0.423	-0.096
YHR037W	0.16	0.109	-0.028	-0.089	-0.223	-0.164	-0.436	-0.334	NA	-0.034	-0.067	-0.079	-0.357	-0.201	-0.217	-0.108
YMR253C	NA	NA	-0.197	NA	NA	NA	NA	NA	NA	-0.113	0.141	0.104	NA	0.113	0.064	0.283
YNL212W	-0.081	0.17	0.201	0.091	-0.015	0.029	0.211	0.244	-0.065	0.329	0.373	0.244	-0.025	0.622	0.598	0.435
YGL012W	0.047	0.366	0.477	0.481	-0.172	0.101	0.253	0.116	0.2	-0.105	-0.194	-0.366	0.256	0.138	-0.056	0.147
YGR127W	-0.181	-0.63	-0.993	-0.936	0.086	-0.348	-0.612	-0.551	-0.099	-0.391	-0.092	-0.031	-0.094	-0.003	0.038	0.137
YHR027C	0.728	1.244	0.991	1.115	-0.012	0.297	-0.033	0.057	-0.272	0.065	NA	0.121	-0.155	0.145	0.158	0.179
YML116W-A	-0.079	-0.322	-0.476	-0.573	-0.042	-0.184	-0.328	-0.022	-0.094	-0.011	0.04	0.133	-0.15	0.018	0.23	0.062
YPL152W	-0.181	-0.405	-0.523	-0.425	-0.244	-0.399	NA	-0.06	0.141	0.062	-0.002	0.22	0.047	0.25	0.271	0.226
YDL110C	NA	NA	-1.389	NA	NA	-0.52	-0.454	-0.496	NA	-0.308	-0.001	-0.177	NA	-0.345	-0.155	0.064
YOR371C	0.531	0.543	0.406	0.138	0.308	0.284	0.194	0.132	-0.188	0.212	0.406	0.322	-0.059	0.288	0.614	0.521
YJL213W	NA	NA	0.247	NA	NA	NA	NA	NA	NA	0.113	0.325	0.426	NA	0.349	0.44	NA
YLR176C	-0.024	-0.186	-0.102	NA	NA	-0.214	NA	-0.011	0.025	0.504	0.285	0.313	-0.145	0.225	0.374	0.358
YHR214C-C	0.572	0.383	0.849	0.361	0.08	0.349	0.678	0.155	-0.432	0.249	0.178	0.06	-0.135	0.329	0.408	0.315
YLR161W	NA	-0.131	-0.265	NA	0.402	-0.048	NA	0.143	0.684	1.137	1.032	1.21	0.251	0.567	0.548	NA
YOL161C	0.024	-0.036	-0.233	-0.1	0.01	0.107	-0.011	0.185	-0.003	0.209	0.139	0.242	0.159	0.412	0.413	0.398
YOR114W	0.168	-0.006	-0.15	-0.129	-0.132	-0.336	-0.115	-0.166	0.208	0.126	0.191	0.207	0.121	0.235	0.195	0.126
YKL211C	NA	0.001	0.096	NA	NA	0.027	0.09	-0.071	-0.004	0.247	0.498	0.314	0.032	0.583	0.576	0.395
YPR045C	-0.016	-0.059	-0.275	NA	-0.004	-0.281	-0.116	-0.203	-0.095	0.574	0.319	0.354	-0.043	0.275	0.516	0.407
YMR110C	-0.663	-0.809	-0.901	-1.148	-0.422	-0.839	-0.793	-0.739	0.212	0.121	-0.317	-0.308	-0.045	-0.081	-0.209	0.038
YIL113W	-0.449	-0.601	-0.878	-0.742	-0.199	-1.152	-0.621	-0.615	0.048	-0.333	-0.172	-0.115	0.098	-0.28	-0.1	0.049
YOR328W	-0.068	-0.246	-0.249	-0.441	0.044	-0.082	-0.009	0.202	0.057	0.114	0.139	0.086	-0.101	0.059	0.217	0.278
YGR295C	-0.426	-0.206	-0.508	-0.5	-0.199	-0.625	-0.375	-0.318	0.223	0.083	-0.177	-0.066	0.142	-0.189	-0.078	0.198
YEL063C	-0.469	-0.082	-0.109	-0.016	-0.213	-0.022	0.125	-0.066	NA	0.079	0.075	0.008	NA	0.271	0.19	0.194
YIL142W	0.297	0.775	0.866	0.974	0.071	0.078	0.304	0.235	-0.001	0.066	0.146	0.313	0.055	0.428	0.573	0.643
YCL067C	0.271	0.004	-0.291	-0.334	0.011	0.038	-0.094	-0.141	-0.198	0.271	0.49	0.344	-0.331	0.268	0.502	0.518
YOR208W	-0.426	-0.359	-0.645	-0.502	NA	-0.382	NA	-0.206	-0.08	0.293	0.265	0.284	-0.149	0.191	0.354	0.656
YIL017C	-0.136	-0.188	-0.247	-0.299	-0.054	-0.038	NA	-0.006	NA	-0.029	0.156	0.149	-0.069	0.126	0.161	0.168
YFL062W	-0.485	-0.556	-0.891	-0.417	-0.473	-0.591	-0.664	-0.399	0.196	-0.167	-0.086	0.058	0.033	-0.239	-0.206	0.063
YOL084W	NA	NA	-1.73	NA	NA	-0.791	-1.511	-1.219	NA	-0.318	-0.147	-0.059	0.343	-0.242	-0.044	0.175
YGL142C	-0.423	0.293	0.184	0.25	-0.27	-0.211	-0.022	-0.148	0.438	-0.077	-0.066	-0.075	0.15	0.14	0.156	0.249
YLR370C	-0.408	-0.405	-0.437	-0.465	-0.237	-0.473	-0.224	-0.229	0.228	0.206	0.088	0.106	-0.046	0.085	0.078	0.516
YCR021C	NA	NA	-1.157	NA	NA	-0.629	NA	0.088	NA	0.063	-0.034	0.039	NA	0.807	0.444	0.653
YLR329W	NA	NA	-0.243	NA	NA	NA	NA	-0.036	NA	0.046	-0.123	0.18	NA	0.258	NA	0.49
YOL129W	-0.485	-0.217	-0.461	-0.224	-0.314	-0.244	-0.388	-0.338	0.074	-0.043	-0.021	0.059	-0.04	-0.14	0.177	0.229
YGL261C	0.065	-0.038	-0.228	0.039	0.061	0.064	NA	0.01	0.053	0.163	0.183	0.231	0.173	0.389	0.322	0.501
YNR007C	-0.248	-0.416	-0.602	-0.557	-0.104	-0.291	NA	-0.168	-0.093	0.16	NA	0.381	-0.171	0.132	0.379	0.279
YOR363C	0.09	-0.157	-0.127	-0.201	-0.105	0.087	0.048	-0.064	NA	0.144	0.135	0.149	0.097	0.223	0.257	0.276
YGR088W	-0.229	-1.347	-2.18	-1.04	0.181	-2.128	NA	-1.718	NA	-0.625	-0.643	-0.587	NA	-0.27	-0.296	-0.319
YJR091C	NA	NA	-0.133	NA	NA	NA	-0.03	0.198	NA	-0.087	-0.159	-0.094	NA	0.03	-0.025	0.134
YGR256W	NA	NA	-1.152	NA	NA	-1.373	NA	-1.472	-0.028	-0.206	-0.152	-0.238	0.075	-0.074	0.202	0.257
YDR350C	-0.182	-0.252	-0.325	-0.064	-0.01	-0.378	-0.061	0.095	0.115	0.211	0.26	0.292	0.122	0.362	0.558	0.441
YDR264C	-0.212	0.014	-0.436	-0.176	-0.13	0.075	-0.052	0.158	NA	-0.013	-0.029	-0.017	-0.042	-0.015	-0.134	-0.088
YDR183W	NA	0.358	0.442	NA	NA	0.225	NA	0.227	-0.122	0.237	NA	0.546	-0.104	0.101	NA	0.485
YPL280W	NA	NA	0.275	NA	NA	-0.256	NA	-0.116	-0.021	-0.046	0.138	0.196	0.223	0.221	0.017	NA
YHL048W	-0.438	-0.448	-0.626	-0.172	-0.295	-0.603	-0.352	-0.419	NA	-0.121	-0.07	-0.046	NA	-0.227	-0.161	-0.007
YMR140W	NA	NA	-0.022	NA	NA	NA	0.084	NA	NA	-0.119	NA	0.025	NA	0.173	0.204	0.12
YLR090W	0.06	0.376	0.109	0.228	0.104	0.106	-0.039	0.16	NA	0.027	0.145	0.144	-0.002	0.179	0.241	0.203
YOR384W	NA	NA	0.01	NA	NA	-0.023	NA	0.221	-0.053	0.015	0.237	0.357	0.104	0.429	0.15	0.374
YAL028W	NA	-0.072	-0.276	NA	-0.162	NA	NA	0.041	-0.217	0.336	NA	0.134	-0.717	-0.754	-0.06	-0.141
YHR156C	NA	NA	0.549	NA	NA	NA	NA	0.497	-0.143	0.26	NA	0.513	-0.128	0.203	NA	NA
YIL029C	NA	NA	NA	NA	NA	NA	NA	NA	NA	NA	NA	NA	NA	NA	NA	NA
YMR040W	NA	-0.316	-0.454	NA	NA	-0.017	NA	0.081	NA	0.043	0.305	0.368	NA	0.279	0.287	0.363
YFR014C	-0.033	-0.264	-0.404	-0.256	-0.168	-0.285	NA	0.062	0.052	-0.049	0.127	0.212	0.244	0.191	0.264	0.306
YPL203W	-0.684	-0.847	-1.135	-0.895	-0.243	-0.669	NA	-0.436	-0.038	-0.051	-0.001	-0.021	0.012	0.208	0.151	0.038
YEL047C	0.402	0.024	-0.211	-0.218	0.21	-0.191	-0.086	-0.182	0.028	0.112	0.068	0.058	-0.605	-0.467	-0.347	-0.674
YKL064W	NA	NA	-0.167	NA	NA	-0.18	NA	-0.202	-0.093	-0.068	-0.168	0.017	-0.127	0.117	0.081	0.112
YPR001W	NA	NA	0.031	NA	NA	NA	NA	-0.102	0.444	-0.077	0.228	0.213	-0.056	NA	NA	-0.09
YBL111C	0.289	0.086	0.535	-0.025	0.085	0.179	-0.053	0.366	-0.639	-0.568	-0.094	-0.059	-0.46	0.077	-0.124	0.076
YIL169C	-1.53	-1.879	-1.837	-1.91	-0.366	-0.678	-0.652	-0.623	-0.635	-1.004	NA	-1.525	-0.265	-0.822	-0.788	-0.897
YDR255C	-0.406	-0.289	-0.366	-0.52	-0.115	-0.342	NA	-0.182	0.125	0.15	0.141	0.048	0.026	0.228	0.102	0.223
YLR011W	NA	NA	0.22	NA	0.066	0.002	NA	0.11	-0.097	0.088	0.421	0.319	-0.125	0.17	0.351	0.323
YGL051W	0.22	0.29	0.4	NA	NA	-0.079	NA	0.019	0.222	0.028	0.094	0.117	0.056	0.007	0.232	0.309
YPR094W	0.371	0.374	0.524	NA	0.141	0.1	0.139	0.12	0.081	0.312	0.522	0.453	0.071	0.607	0.668	0.577
YMR180C	NA	NA	-0.301	NA	NA	NA	-0.3	NA	NA	0.159	NA	0.096	NA	0.175	0.233	0.419
YGL248W	-0.267	-0.415	-0.837	-0.541	-0.185	-0.323	-0.403	-0.224	-0.135	0.029	-0.031	0.194	-0.129	0.15	0.175	0.256
YKR061W	NA	NA	0.28	NA	NA	NA	NA	0.415	NA	0.414	0.645	0.525	-0.071	0.791	0.92	0.712
YML132W	-0.715	-0.595	-0.836	-0.758	-0.442	-0.71	-0.391	-0.412	0.212	-0.164	-0.009	-0.021	0.217	-0.219	-0.025	0.062
YPL071C	-0.071	0.186	0.138	0.217	0.025	0.224	NA	0.135	-0.079	0.178	0.389	0.307	-0.079	0.271	0.477	0.35
YJR085C	-0.04	-0.032	-0.328	-0.086	-0.111	-0.42	-0.292	-0.23	0.143	-0.263	-0.305	-0.089	0.163	-0.16	0.003	0.109
YML054C	NA	-0.406	-0.809	NA	NA	-0.758	NA	-0.613	NA	-0.167	0.068	0.085	0.052	-0.13	0.013	0.036
YNR002C	NA	-0.654	-0.779	NA	NA	-0.804	NA	-0.713	NA	-0.167	-0.313	-0.037	-0.177	-0.144	0.035	0.253
YDR096W	0.081	0.059	0.062	NA	NA	-0.077	0.103	0.008	-0.141	0.083	NA	-0.049	0.028	0.258	0.222	0.227
YPL022W	-0.025	0.247	0.313	0.078	-0.043	0.008	-0.115	-0.007	-0.011	-0.021	0.218	0.075	-0.024	0.148	0.234	0.295
YDL021W	NA	NA	-0.92	-0.647	NA	-0.884	NA	-0.704	-0.188	-0.17	-0.059	-0.151	-0.434	-0.556	-0.229	-0.33
YEL059C-A	NA	0.213	0.216	0.444	-0.161	-0.195	NA	-0.055	0.049	0.182	0.135	0.081	0.036	0.147	NA	0.027
YIL087C	-0.599	-1.136	-1.21	-1.081	-0.495	-1.113	-0.73	-0.676	0.15	-0.353	-0.514	-0.343	0.047	-0.284	-0.28	0.081
YKR014C	0.024	-0.167	-0.442	-0.297	0.046	0.018	-0.078	-0.099	-0.166	0.026	NA	0.37	-0.002	0.276	0.437	0.388
YLL063C	NA	NA	0.176	NA	NA	-0.367	NA	-0.044	0.157	NA	NA	0.197	-0.054	0.123	NA	0.407
YAL014C	0.193	0.607	0.365	0.603	0.033	0.232	-0.137	-0.141	0.027	0.038	0.128	0.32	-0.088	0.276	0.301	0.574
YOL096C	-0.427	-0.417	-0.42	NA	0.025	-0.259	NA	-0.141	0.23	0.022	0.27	0.156	-0.123	0.009	0.176	0.175
YER177W	-0.093	-0.669	-0.91	-0.789	-0.195	-0.173	-0.265	-0.312	-0.199	0.005	-0.091	0.327	-0.021	0.078	0.147	0.34
YHR101C	NA	NA	0.003	NA	NA	NA	NA	NA	NA	-0.088	0.236	0.08	NA	0.156	0.016	0.033
YBR302C	-0.722	-0.694	-1.073	-0.955	-0.468	-0.664	-0.467	-0.444	0.263	-0.108	NA	-0.02	0.002	-0.26	-0.167	-0.051
YDR261C-D	0.627	0.29	0.331	0.409	0.191	0.413	0.214	0.134	NA	0.469	0.259	0.323	-0.079	NA	0.388	0.311
YNL242W	-0.154	0.139	0.055	NA	-0.017	0.204	NA	0.1	NA	-0.271	-0.12	-0.165	-0.22	0.041	-0.05	-0.079
YBL109W	-0.083	NA	-0.041	NA	0.121	0.133	NA	0.041	-0.172	0.022	-0.108	-0.033	0.213	0.631	0.514	0.565
YPL206C	-0.441	-0.232	-0.453	-0.325	-0.188	-0.453	-0.281	-0.34	0.049	0.14	-0.106	0.036	0.076	-0.117	0.035	0.267
YOR277C	NA	-0.173	0.122	NA	NA	-0.322	-0.227	-0.364	NA	-0.013	0.08	-0.054	-0.122	0.047	0.278	0.242
YGR110W	NA	NA	-0.395	NA	NA	-0.458	NA	-0.448	NA	0.065	0.041	0.053	NA	0.247	0.243	0.397
YML048W	0.094	0.785	0.71	0.914	-0.308	-0.297	-0.074	-0.13	0.135	-0.17	-0.185	-0.136	-0.252	-0.091	0.086	0.198
YNL130C	-0.301	0.3	0.184	0.452	-0.191	-0.007	0.119	-0.059	0.232	0.55	0.141	0.015	0.12	-0.001	0.037	0.234
YCL055W	0.699	0.993	1.44	0.965	0.035	-0.193	0.152	0.076	-0.031	0.148	NA	0.579	-0.028	0.321	0.735	0.905
YLR201C	-0.34	-0.442	-0.38	-0.346	-0.089	-0.625	-0.277	-0.257	0.172	-0.006	-0.161	-0.064	-0.003	-0.021	-0.067	0.23
YMR100W	0.192	0.75	0.887	0.861	0.054	-0.144	0.137	0.164	0.099	0.144	0.319	0.406	0.042	0.361	0.512	0.5
YBR269C	-0.228	-0.4	-0.561	-0.703	-0.143	-0.292	NA	-0.518	NA	-0.169	-0.143	-0.077	-0.097	-0.07	-0.106	-0.011
YHR200W	0.682	1.093	0.978	1.273	-0.003	0.188	0.048	-0.047	NA	0.066	0.294	0.421	0.141	0.256	0.347	0.42
YNL253W	NA	NA	0.494	NA	NA	0.061	NA	0.021	0.134	0.401	0.321	0.382	0.036	0.255	NA	NA
YER066W	-0.275	-0.383	-0.395	-0.225	-0.044	-0.553	NA	-0.192	0.132	0.024	NA	0.17	0.044	0.143	0.15	0.355
YHR140W	NA	NA	-0.75	NA	-0.024	-0.912	NA	-0.759	0.199	-0.004	-0.205	-0.183	0.452	0.043	0.256	0.339
YLR006C	-0.119	-0.344	-0.311	-0.168	-0.133	-0.372	NA	-0.175	-0.059	0.047	-0.027	0.072	-0.049	0.201	0.21	0.176
YDR322C-A	-0.353	-0.037	-0.131	-0.004	-0.257	-0.231	-0.17	-0.382	-0.536	0.032	NA	0.083	-0.19	-0.168	0.045	0.111
YNL115C	NA	NA	-0.47	NA	NA	NA	NA	NA	0.024	-0.242	-0.06	-0.097	-0.018	NA	-0.086	-0.057
YDR187C	NA	NA	0.06	NA	NA	-0.009	NA	0.262	-0.152	-0.074	0.008	-0.037	-0.298	-0.084	0.339	0.136
YGR161C-C	NA	0.291	0.593	0.256	NA	0.425	0.523	NA	-0.29	0.435	0.174	0.179	-0.485	NA	0.434	0.27
YJR149W	NA	NA	0.074	NA	NA	NA	-0.065	NA	NA	0.118	0.095	0.27	NA	0.317	0.13	NA
YLR092W	NA	NA	-0.057	NA	NA	-0.012	NA	0.122	0.298	0.247	0.1	0.211	0.123	0.293	0.255	NA
YFL066C	0.358	0.059	0.444	-0.142	0.043	0.29	0.026	0.478	-0.836	-0.411	-0.215	-0.073	-0.74	0.042	-0.198	-0.189
YPL056C	NA	0.439	0.673	NA	NA	NA	NA	0.216	0.112	0.26	NA	0.015	-0.43	0.077	NA	0.148
YIL098C	-0.116	-0.013	-0.079	-0.005	-0.079	0.173	NA	0.05	-0.261	0.144	0.256	0.168	-0.151	0.245	0.356	0.26
YLL001W	NA	NA	0.197	NA	NA	0.08	-0.142	-0.022	NA	0.234	0.067	0.143	-0.104	0.035	0.086	0.107
YOL018C	0.177	0.019	0.001	-0.093	-0.037	0.268	NA	0.121	NA	0.085	0.255	0.206	-0.366	0.1	0.241	0.223
YML007C-A	-0.001	0.073	0.129	NA	NA	-0.86	-0.436	-0.277	0.377	0.024	NA	0.343	-0.386	-0.206	-0.218	-0.084
YOL117W	-0.145	-0.191	-0.086	NA	-0.024	-0.16	NA	0.108	0.109	0.394	0.297	0.233	-0.322	0.391	0.325	0.099
YBR285W	NA	-0.824	-1.381	NA	NA	-0.957	NA	-0.931	NA	-0.633	-0.158	-0.26	-0.286	-0.516	-0.27	-0.144
YDR365W-A	0.644	0.349	0.807	0.343	0.051	0.442	0.462	0.283	-0.581	0.266	NA	-0.002	-0.436	0.294	0.507	0.277
YOR386W	-0.307	-0.061	-0.266	NA	-0.173	-0.432	NA	-0.202	NA	-0.153	0.002	0.107	-0.229	-0.034	-0.17	0.057
YMR086W	-0.591	-0.325	-0.87	-0.624	-0.279	-0.155	-0.256	-0.055	-0.088	-0.132	-0.383	-0.324	-0.188	0.069	-0.289	-0.151
YBR245C	0.233	0.09	0.215	-0.152	0.153	0.051	0.214	0.229	NA	0.124	0.214	0.064	0.36	0.478	0.851	0.471
YOL103W-A	0.629	0.416	0.811	0.436	0.079	0.424	0.604	NA	-0.526	0.205	0.036	0.132	-0.172	0.333	0.428	0.181
YDR286C	-0.098	0.069	-0.092	-0.155	-0.19	-0.199	NA	-0.232	NA	0.093	0.149	0.14	0.018	0.122	0.154	0.295
YGR112W	-0.154	-0.23	-0.349	-0.195	-0.203	-0.024	NA	0.004	0.111	0.122	0.207	0.246	NA	0.351	0.23	0.152
YLR463C	0.07	0.083	0.136	0.007	0.166	0.019	0.006	-0.166	NA	0.018	0.122	0.052	-0.102	0.562	0.31	0.384
YGR032W	-0.258	0.056	-0.036	0.093	0.127	0.226	-0.031	0.32	0.162	0.281	0.219	0.252	-0.051	-0.183	-0.177	0.099
YGR048W	0.777	1.112	0.77	1.369	-0.094	0.322	-0.028	0.14	-0.077	-0.176	-0.006	0.256	0.021	-0.063	0.205	0.127
YCR069W	-0.576	-0.193	-0.247	-0.208	-0.144	0.066	-0.201	-0.146	0.049	-0.203	-0.077	-0.048	-0.102	-0.273	-0.334	-0.182
YGR080W	-0.161	-0.305	-0.459	-0.397	-0.179	-0.389	-0.186	-0.263	0.202	0.241	0.134	0.3	0.128	0.145	0.176	0.381
YDL247W-A	0.082	0.759	0.709	0.904	-0.266	-0.257	NA	-0.059	NA	-0.001	-0.102	0.045	0.099	-0.031	0.171	0.339
YER090W	0.085	0.204	0.217	0.43	0.044	0.067	0.121	0.345	0.203	0.205	0.245	0.358	0.356	0.612	0.471	0.393
YMR051C	0.574	0.374	0.743	0.363	0.05	0.46	0.609	0.216	-0.411	0.202	NA	0.218	-0.196	0.276	0.42	0.211
YDL223C	NA	-0.51	-1.544	NA	NA	-1.142	-1.449	-1.545	NA	-0.797	-0.87	-0.786	NA	-0.627	-0.417	-0.13
YNL007C	NA	NA	-0.533	NA	NA	NA	0.186	0.139	NA	0.108	0.194	0.158	NA	0.078	0.126	0.371
YCR020W-B	0.192	0.696	1.062	NA	0.071	0.279	0.066	0.084	-0.103	0.289	0.513	0.579	0.038	0.442	0.802	0.712
YBR243C	-0.221	0.205	0.084	0.151	-0.061	0.146	0.227	0.267	NA	0.382	0.077	-0.094	0.269	0.342	0.131	0.008
YDR376W	0.856	0.725	1.001	0.524	0.123	0.565	0.637	0.143	-0.337	0.198	0.159	-0.067	-0.358	0.291	0.399	0.153
YLR343W	-0.484	-0.58	-0.573	-0.699	-0.013	-0.123	-0.289	-0.281	0.08	-0.198	-0.263	-0.279	0.095	-0.013	-0.002	0.214
YLR374C	NA	NA	0.049	NA	NA	NA	NA	0.163	NA	NA	NA	0.067	0.076	0.235	NA	0.182
YGL196W	0.165	0.02	0.191	0.014	-0.124	-0.177	0.164	0.26	-0.106	0.046	0.132	0.317	-0.073	0.152	0.248	0.307
YOR385W	-0.035	-0.215	-0.043	-0.175	-0.059	-0.101	NA	0.935	NA	0.41	0.722	1.018	-0.117	0.485	0.656	1.023
YOL017W	0.116	-0.141	-0.119	NA	0.053	0.16	NA	0.027	0.061	0.076	0.025	0.223	0.018	0.21	0.37	0.263
YFL042C	0.027	-0.112	-0.429	-0.23	0.008	-0.059	-0.365	-0.022	-0.183	0.138	0.136	0.102	-0.163	0.024	0.072	0.061
YDR479C	-0.394	-0.245	-0.326	-0.326	-0.312	-0.239	-0.229	0.121	-0.113	-0.205	-0.093	-0.186	-0.007	-0.214	-0.087	-0.043
YBR108W	-0.308	0.022	0.162	-0.112	-0.161	0.366	NA	0.212	-0.187	-0.157	-0.245	-0.099	-0.05	0.002	-0.179	-0.065
YER138W-A	0.333	0.221	0.031	0.091	0.147	0.442	0.138	0.21	NA	0.622	0.196	0.569	0.334	NA	0.327	0.199
YDR067C	NA	NA	-0.228	NA	NA	NA	NA	NA	NA	NA	0.112	NA	NA	NA	NA	NA
YKL133C	NA	NA	-0.651	NA	NA	NA	NA	-0.046	-0.113	-0.111	NA	0.172	0.057	0.14	0.253	0.292
YOL053W	-0.163	-0.041	-0.415	-0.096	0.017	-0.221	NA	-0.022	-0.167	-0.126	NA	-0.024	-0.192	0.02	0.187	0.207
YNL094W	NA	NA	0.424	NA	NA	NA	0.084	NA	-0.07	0.234	0.115	0.148	0.038	0.204	0.188	0.223
YOR022C	-0.148	0.006	0.042	NA	-0.112	0.038	NA	0.108	NA	0.373	NA	0.206	NA	0.461	0.331	0.162
YNR059W	-0.226	0.177	0.077	0.108	-0.026	-0.141	NA	0.408	0.213	0.133	0.163	0.328	0.126	0.163	0.352	0.379
YOR190W	NA	NA	0.034	NA	NA	0.109	NA	0.154	NA	0.127	0.235	0.319	-0.206	0.267	0.253	0.376
YNL283C	-0.262	-0.159	-0.389	-0.183	-0.067	0.258	-0.024	0.124	0.082	-0.153	-0.017	0.01	-0.034	0.051	0.099	-0.084
YOL155C	-2.352	-1.96	-1.965	-2.485	-0.415	-0.909	-0.983	-0.899	NA	-1.255	-1.528	-1.71	-0.202	-0.938	-1.106	-0.853
YHR075C	0.036	-0.151	-0.564	-0.436	0.091	-0.075	-0.399	-0.247	0.062	-0.011	-0.041	0.023	-0.069	-0.075	-0.235	-0.12
YJR079W	NA	NA	0.58	NA	NA	NA	0.052	0.045	NA	0.003	0.151	0.069	-0.052	-0.009	0.099	0.019
YPL052W	0.343	0.951	1.415	0.985	0.195	-0.065	0.194	0.046	0.328	0.35	NA	0.513	NA	0.405	0.451	0.538
YOR163W	-0.001	0.225	0.191	0.121	-0.267	0.015	NA	-0.103	-0.212	-0.001	0.113	0.237	-0.223	0.01	0.115	0.163
YPL176C	-0.274	-0.04	-0.057	-0.051	-0.104	0.035	NA	0.143	0.112	-0.135	-0.124	-0.077	-0.023	-0.13	-0.146	-0.173
YPR115W	0.085	-0.16	-0.185	-0.332	-0.073	-0.189	-0.401	-0.252	-0.174	-0.078	0.06	-0.012	-0.123	0.062	0.107	0.068
YML125C	0.543	2.269	2.496	2.773	0.078	0.549	0.476	0.335	0.399	0.004	0.139	0.199	0.095	0.032	0.216	0.391
YOR040W	NA	NA	0.168	NA	NA	-0.301	NA	0.009	0.102	-0.068	0.461	0.498	-0.41	0.057	0.503	0.282
YPL222W	NA	NA	-0.652	NA	NA	-0.331	NA	-0.252	NA	-0.323	-0.045	-0.008	-0.205	-0.101	-0.123	-0.152
YPL005W	NA	NA	-0.133	NA	NA	-0.203	NA	-0.029	-0.019	-0.033	0.02	0.227	-0.369	0.305	NA	0.26
YJR026W	0.941	0.576	0.772	0.415	0.168	0.579	0.531	0.15	-0.396	0.182	0.25	0.074	-0.416	0.333	0.38	0.139
YNL202W	NA	NA	-0.251	NA	NA	NA	NA	-0.543	-0.008	NA	NA	-0.022	-0.224	-0.022	NA	NA
YOR142W	-0.626	-0.836	-1.032	-0.684	-0.384	-0.463	-0.393	-0.522	0.143	-0.108	NA	-0.046	0.164	-0.025	0.086	0.146
YGR184C	0.133	0.216	0.488	NA	0.123	0.025	-0.163	-0.121	NA	-0.089	-0.098	-0.026	NA	-0.047	0.01	-0.062
YOL013C	-0.62	-0.254	-0.432	-0.297	-0.259	-0.336	-0.047	-0.026	0.164	-0.104	-0.075	-0.127	-0.059	-0.032	0.037	0.107
YIL088C	-0.626	-0.322	-0.594	-0.455	-0.347	-0.28	-0.41	-0.197	0.235	0.024	-0.036	-0.165	-0.072	-0.265	-0.174	-0.062
YPR200C	NA	NA	0.103	NA	NA	-0.045	NA	0.025	NA	0.054	0.186	0.227	-0.172	0.208	0.298	0.135
YPR201W	NA	NA	0.141	NA	NA	-0.173	NA	-0.052	NA	0.038	0.271	0.169	0.122	0.463	NA	0.233
YDL100C	NA	NA	1.034	NA	NA	NA	0.079	-0.105	NA	0.222	0.165	0.127	-0.088	0.243	0.191	0.297
YAR010C	0.453	0.331	0.689	0.229	NA	0.409	0.701	NA	-0.454	0.611	0.323	-0.069	-0.299	0.38	0.491	0.29
YFL055W	NA	NA	0.256	NA	NA	0.086	NA	0.053	NA	0.154	0.119	0.277	-0.339	0.293	0.152	0.22
YKL208W	NA	0.177	0.133	NA	-0.092	-0.07	NA	0.141	0.02	0.101	0.311	0.308	-0.051	0.313	0.367	0.241
YLR369W	-0.023	-0.057	-0.112	-0.097	-0.017	-0.254	0.027	0.131	-0.269	0.17	0.371	0.34	-0.108	0.356	0.41	0.276
YMR304W	NA	NA	-0.234	NA	NA	NA	-0.435	NA	NA	-0.051	-0.112	-0.166	NA	-0.127	-0.108	0.007
YOR366W	NA	NA	-0.041	NA	NA	-0.052	NA	0.069	0.513	0.095	0.409	0.532	0.27	0.407	0.491	0.487
YBR109C	0.059	0.019	0.067	0.355	0.012	-0.173	0.171	-0.065	0.186	0.304	NA	0.239	0.125	0.335	0.27	0.511
YGL205W	NA	NA	NA	NA	NA	NA	NA	NA	NA	NA	NA	NA	NA	NA	NA	NA
YLR159W	-0.021	-0.095	-0.231	-0.306	0.109	-0.294	-0.21	-0.121	NA	0.438	0.506	0.503	0.103	0.276	0.226	0.399
YDR411C	-0.47	-0.189	-0.489	-0.067	-0.157	0.051	NA	-0.144	0.154	0.136	0.195	0.141	0.083	-0.051	0.062	0.179
YNL306W	-0.067	0.166	0.113	0.021	-0.013	0.012	0.041	0.018	-0.161	0.043	0.275	0.238	-0.061	0.239	0.417	0.317
YPL015C	0.226	-0.035	-0.597	-0.095	-0.128	-0.156	-0.376	-0.315	NA	-0.653	-0.241	-0.054	-1.188	-0.569	-0.152	-0.288
YBR253W	-0.055	0.111	0.213	-0.033	0.13	0.133	NA	0.071	-0.042	0.019	0.266	0.306	-0.128	0.182	0.446	0.363
YOL091W	-0.035	-0.123	-0.019	NA	0.034	0.152	NA	0.099	-0.122	0.302	0.138	0.205	0.16	0.394	0.261	0.233
YKL135C	NA	NA	0.146	0.191	NA	NA	NA	-0.035	-0.033	0.219	0.319	0.313	-0.036	0.27	0.311	0.185
YLR001C	-0.282	-0.148	-0.317	NA	-0.206	-0.149	NA	0.058	NA	-0.078	0.018	-0.092	-0.183	-0.095	-0.044	-0.131
YLR072W	0.094	0.332	0.444	0.253	0.035	0.43	NA	0.317	-0.11	-0.031	0.047	0.041	NA	0.077	0.037	-0.064
YBR012W-A	0.615	0.442	0.825	0.4	0.053	0.433	0.487	0.121	-0.384	0.133	0.182	0.005	-0.175	0.308	0.364	0.154
Q0130	-0.378	0.223	0.413	0	-0.146	-0.099	0.505	-0.152	-0.555	-0.219	-0.092	-0.241	-0.795	-0.17	0.058	-0.454
YGL259W	NA	NA	-0.11	NA	NA	-0.353	NA	-0.231	NA	-0.34	NA	-0.285	NA	0.066	0.161	-0.018
YIL026C	NA	0.126	0.025	-0.027	-0.119	0.012	0.141	0.03	-0.051	0.141	0.229	0.1	-0.076	0.178	0.119	0.122
YIR017C	0.046	0.257	-0.029	-0.402	0.035	0.204	NA	0.038	-0.138	0.141	0.167	0.135	-0.264	0.604	-0.025	-0.009
YKR071C	NA	NA	0.844	NA	NA	NA	0.73	0.495	NA	0.55	0.525	0.445	0.184	1.147	1.021	1.02
YGR201C	-0.096	-0.584	-0.882	-0.785	-0.18	-0.876	-0.745	-0.765	0.246	-0.15	NA	-0.172	0.011	-0.217	-0.194	-0.111
YOR219C	-0.287	-0.151	-0.232	-0.322	-0.219	-0.165	NA	0.078	NA	-0.039	0.023	0.152	0	-0.005	0.269	0.263
YHL046C	0.206	0.003	-0.211	-0.084	0.105	-0.033	NA	0.108	0.037	0.183	0.28	0.305	0.223	0.412	0.423	0.551
YLR257W	-0.249	-0.399	-0.57	-0.527	-0.051	-0.317	NA	-0.026	-0.33	-0.152	0.136	0.193	-0.128	0.231	0.497	0.381
YGR023W	-0.534	-0.419	-0.513	-0.412	-0.113	-0.342	NA	-0.311	-0.031	-0.057	0.012	-0.002	-0.122	0.093	0.116	0.138
YMR002W	0.231	0.681	0.687	0.901	-0.205	-0.207	-0.195	-0.324	0.25	0.153	0.062	0.426	0.31	0.394	0.607	0.964
YIL028W	NA	NA	-0.336	NA	NA	NA	NA	-0.092	0.132	0.001	0.047	0.207	-0.154	0.225	NA	NA
YOR019W	NA	NA	-0.354	-0.285	NA	-0.113	NA	0.01	0.091	0.056	0.214	0.321	-0.039	0.352	0.354	0.383
YPL257W-A	NA	0.384	0.63	0.186	NA	0.406	0.529	NA	-0.449	NA	0.126	-0.002	-0.46	NA	0.472	0.201
YNL320W	-0.299	0.27	0.437	0.561	-0.359	-0.291	NA	-0.059	0.415	-0.109	-0.143	-0.155	0.251	-0.01	NA	0.126
YPL268W	0.802	0.582	0.986	0.499	0.082	0.523	0.483	0.153	-0.432	0.278	0.255	0.104	-0.254	0.342	0.416	0.079
YER096W	-0.221	-0.287	-0.398	-0.623	-0.004	-0.457	-0.459	-0.402	0.117	-0.041	-0.103	-0.222	0.211	0.039	-0.138	0.109
YCL034W	-0.005	-0.118	-0.312	-0.017	0.033	0.079	0	0.062	-0.151	0.002	0.308	0.37	-0.107	0.127	0.137	0.32
YDR251W	-0.177	-0.237	-0.519	-0.66	-0.098	-0.053	-0.202	-0.126	-0.253	0.113	-0.061	-0.061	-0.101	0.132	0.243	-0.061
YLL033W	NA	NA	0.256	NA	NA	-0.134	0.094	NA	NA	0.141	0.068	0.078	0.041	0.183	0.153	0.323
YNL092W	NA	NA	-0.18	NA	NA	NA	NA	NA	NA	NA	NA	0.2	NA	NA	NA	NA
YOR321W	-0.672	-0.13	-0.147	-0.072	-0.162	0.058	0.073	0.056	0.237	0.016	-0.094	-0.239	0.075	-0.232	-0.303	-0.206
YOR368W	NA	0.25	0.37	NA	NA	0.045	0.127	0.105	NA	0.123	0.359	0.255	0.025	0.204	0.361	0.33
YHR211W	NA	NA	-0.116	NA	NA	-0.187	NA	-0.081	-0.041	-0.2	-0.002	0.053	-0.096	-0.054	0.119	0.249
YML105C	0.04	-0.106	-0.152	0.001	0.061	0.115	0.134	0.014	-0.045	0.133	0.238	0.125	0.12	0.41	1.036	0.67
YOR152C	NA	-0.3	-0.544	NA	NA	-0.186	-0.014	-0.102	NA	0.054	0.195	0.107	0.125	-0.015	0.255	0.284
YLR465C	0.246	0.09	0.113	-0.275	0.48	0.054	0.065	-0.159	-0.399	0.013	0.173	0.134	-0.052	0.597	0.227	0.259
YMR031C	-0.946	-0.831	-0.897	-0.821	-0.294	-0.167	-0.48	-0.106	-0.058	-0.303	-0.289	-0.221	-0.266	-0.342	-0.442	-0.309
YML121W	-0.235	0.055	-0.039	-0.058	-0.19	-0.077	0.015	-0.17	-0.175	0.042	0.293	0.248	-0.212	0.097	0.276	0.316
YNL321W	-0.338	-0.17	-0.2	-0.451	-0.082	-0.146	-0.167	-0.079	NA	-0.094	-0.188	-0.319	NA	-0.32	-0.302	-0.265
YDR057W	NA	NA	-0.059	NA	NA	NA	NA	NA	NA	0.027	0.067	-0.019	NA	0.027	-0.08	NA
YER062C	-1.034	-0.871	-0.845	-0.708	-1.052	-0.641	-0.611	-0.861	-0.171	-0.123	-0.518	-0.466	-0.167	-0.734	-0.373	-0.55
YOR280C	-0.048	-0.15	-0.043	NA	0.056	-0.142	NA	-0.152	NA	0.156	0.136	0.128	NA	0.061	NA	0.227
YFL013C	-0.143	-0.033	-0.297	-0.095	-0.023	0.126	NA	0.075	-0.312	0.024	NA	-0.055	-0.19	-0.082	-0.002	0.108
YPL124W	-0.029	-0.047	-0.179	-0.067	0.126	0.172	NA	0.038	-0.011	0.276	0.238	0.281	-0.215	0.216	NA	0.283
YHL036W	-0.178	0.131	-0.413	NA	-0.022	-0.114	-0.323	-0.186	-0.098	-0.032	-0.215	-0.154	-0.256	0.051	-0.094	-0.226
YGR052W	-1.097	-1.366	-1.838	-1.317	-0.452	-1.476	-1.188	-1.273	-0.155	-0.63	-0.553	-0.644	-0.584	-0.898	-0.748	-0.809
YNL104C	NA	NA	0.01	NA	NA	NA	-0.169	NA	-0.088	0	0.067	-0.126	-0.007	0.327	0.211	0.009
YER159C-A	NA	0.409	0.73	0.433	NA	0.427	0.548	0.009	-0.394	0.208	0.05	0.031	-0.148	0.317	0.358	0.219
YOR391C	NA	NA	0.175	NA	NA	NA	NA	-0.095	0.197	0.024	0.261	0.27	0.102	0.175	0.121	0.206
YCR023C	-0.133	0.39	0.471	0.318	0.017	0.011	0.144	0.217	0.384	0.258	0.178	0.113	0.333	0.379	0.23	0.191
YOR054C	-0.127	-0.215	-0.373	-0.398	-0.072	-0.098	NA	-0.048	-0.197	-0.078	-0.05	-0.092	-0.237	-0.001	0.093	0.005
YDR307W	-0.105	0.341	0.162	0.348	-0.113	-0.106	-0.101	-0.03	NA	0.032	-0.042	-0.06	0.097	-0.082	-0.035	0.005
YDR436W	-0.147	-0.029	-0.227	NA	-0.022	-0.185	NA	-0.092	-0.036	0.111	0.156	-0.077	0.051	-0.061	-0.017	0.065
YMR152W	NA	NA	-0.268	NA	NA	NA	-0.077	NA	NA	0.23	0.086	0.238	NA	0.174	0.078	0.242
YDR202C	-0.172	-0.233	-0.259	-0.283	-0.077	-0.469	NA	-0.214	0.091	0.1	0.078	0.268	-0.029	0.243	0.352	0.485
YKL033W-A	0.322	0.773	0.976	0.107	-0.034	-0.256	0.346	-0.073	NA	0.124	0.017	0.141	0.161	0.337	0.308	0.287
YLR260W	-0.132	0.093	0.2	0.085	NA	0.104	NA	0.198	0.092	0.172	0.245	0.383	-0.025	0.362	0.324	0.403
YNL195C	NA	-1.699	-2.449	-2.053	NA	-2.048	NA	-1.51	NA	-0.953	-0.747	-0.463	0.054	-0.726	-0.305	-0.018
YDR019C	NA	NA	-1.063	NA	NA	NA	NA	NA	NA	-0.182	NA	0.004	NA	0.005	0.116	NA
YDR293C	-0.05	-0.275	-0.162	-0.681	0.001	-0.186	-0.176	-0.269	NA	-0.092	0.027	-0.059	-0.344	0.078	0.044	0.079
YOR057W	-0.004	0.075	0.025	0.056	0.082	0.234	NA	0.05	NA	0.283	0.196	0.402	0.083	0.333	0.412	0.343
YLR110C	NA	NA	-0.954	NA	NA	NA	-0.237	NA	NA	NA	NA	NA	-0.089	-0.306	NA	-0.049
YIR011C	-0.087	0.009	-0.094	-0.151	0.009	-0.326	0.013	-0.033	0.085	0.282	0.238	0.401	0.055	0.316	0.343	0.628
YAL068C	0.245	0.065	-0.124	0.06	0.2	0.161	NA	0.2	0.105	0.172	NA	0.284	0.143	0.373	0.583	0.4
YHR017W	-0.169	-0.183	-0.11	-0.205	0.029	-0.41	-0.171	-0.233	NA	0.046	0.126	-0.017	0.018	0.176	0.086	0.316
YDR435C	-0.175	-0.238	-0.499	-0.198	0.059	-0.373	NA	-0.003	0.137	0.032	-0.015	0.146	0.331	0.218	0.239	0.329
YKL093W	NA	-1.346	-1.756	-1.396	NA	-0.674	NA	-0.27	0.102	-0.068	-0.315	-0.176	0.19	0.243	0.197	0.089
YGL154C	-0.21	-0.037	-0.237	-0.141	0.061	-0.439	-0.324	-0.072	0.335	0.102	0.023	0.174	0.181	0.292	0.072	0.319
YIL172C	NA	NA	0.242	NA	NA	NA	NA	0.224	0.274	0.111	NA	0.309	-0.016	0.286	0.098	0.5
YPL225W	-0.021	-0.21	-0.311	-0.362	0.1	-0.05	-0.244	-0.147	-0.296	0.002	0.267	0.17	-0.254	0.16	0.366	0.291
YJR039W	NA	NA	-0.36	NA	NA	NA	NA	NA	NA	0.052	0.067	-0.001	NA	0.186	0.013	NA
YPL002C	NA	0.015	0.128	NA	NA	-0.192	NA	NA	0.03	NA	NA	0.164	0.057	0.026	NA	NA
YCR107W	0.216	NA	0.444	NA	0.079	0.256	NA	0.338	-0.062	0.467	0.159	0.17	0.215	0.599	0.515	0.55
YHR198C	-0.334	-0.341	-0.456	-0.393	-0.265	-0.678	-0.226	-0.226	NA	0.009	-0.265	-0.207	0.164	0.136	0.006	0.204
YHR057C	-0.095	0.467	0.479	0.527	-0.122	0.202	-0.146	0.196	-0.137	-0.369	-0.196	-0.141	-0.19	-0.254	-0.265	-0.158
YJR117W	-0.128	0.113	0.459	NA	-0.149	-0.056	0.461	0.093	0.149	0.054	0.069	-0.115	0.262	0.069	0.235	0.284
YPL261C	NA	NA	NA	NA	NA	NA	NA	-0.153	NA	NA	NA	NA	NA	NA	NA	NA
YFL058W	0.069	0.25	0.433	0.524	-0.211	-0.335	NA	-0.024	0.162	0.034	NA	0.036	-0.036	-0.065	0.128	0.279
YKR098C	NA	NA	-0.583	NA	NA	-0.365	NA	-0.343	-0.156	-0.087	-0.245	-0.069	-0.158	-0.068	-0.01	-0.086
YOR010C	-0.407	-1.042	-1.04	-1.095	0.074	-0.476	-0.494	-0.687	NA	-0.19	-0.225	0.153	-0.446	-0.229	0.043	0.443
YLR100W	-0.458	-0.289	-0.274	-0.134	-0.022	0.057	0.061	0.374	0.069	0.117	0.058	0.208	0.141	0.14	0.038	0.207
YJR100C	NA	NA	-0.05	NA	NA	NA	0.058	NA	NA	0.055	0.18	0.177	NA	0.106	0.166	0.172
YDR505C	-0.154	NA	-0.058	NA	0.01	-0.342	-0.315	-0.337	NA	0.38	0.112	0.14	NA	0.038	0.117	0.35
YKL138C-A	NA	NA	0.555	NA	NA	NA	NA	NA	NA	-0.041	NA	-0.162	-0.22	-0.085	NA	NA
YJL057C	NA	NA	-0.176	NA	NA	NA	0.072	NA	NA	-0.051	NA	NA	NA	0.371	NA	NA
YMR181C	NA	-0.758	-1.314	-0.812	-0.052	-0.853	-0.147	-0.466	-0.181	-0.3	-0.365	-0.358	NA	-0.567	-0.226	-0.273
YGR100W	-0.211	-0.236	-0.288	-0.254	-0.066	-0.035	NA	-0.03	NA	0.009	0.098	0.19	0.018	0.177	0.254	0.278
YMR034C	NA	-0.264	-0.499	NA	NA	-0.057	NA	0.215	0.282	0.21	0.037	0.115	0.26	0.189	NA	0.23
YKL224C	NA	NA	-0.251	NA	NA	0.153	0.065	0.11	0.082	0.191	0.037	0.206	0.162	0.31	0.325	0.426
YPL283C	0.332	-0.171	-0.216	-0.553	0.074	0.057	-0.533	0.25	-0.561	-0.103	-0.219	-0.003	-0.536	0.157	0.033	-0.071
YBR110W	-0.4	0.043	-0.1	0.061	-0.081	-0.016	0.195	0.04	0.163	0.049	0.078	-0.001	0.132	0.069	-0.012	0.199
YPL189W	NA	NA	0.051	NA	NA	NA	NA	NA	0.552	0.021	0.031	0.002	0.167	-0.014	NA	-0.021
YBL112C	0.396	0.028	0.464	-0.055	0.084	0.215	0.156	0.467	-0.952	-0.429	-0.252	-0.075	-0.73	0.113	-0.143	-0.009
YLR256W-A	0.62	0.458	0.914	0.38	0.016	0.458	0.731	0.103	-0.299	0.232	0.111	-0.006	-0.099	0.29	0.394	0.253
YPL014W	-0.235	-0.463	-0.29	-0.405	-0.204	-0.555	-0.432	-0.714	-0.063	-0.221	-0.205	-0.294	0.056	-0.173	0.021	-0.076
YCR044C	-0.314	0.166	0.266	0.381	-0.235	-0.232	-0.046	0.127	NA	-0.188	-0.062	-0.155	NA	-0.032	-0.019	0.234
YMR060C	-0.088	0.066	-0.048	NA	0.011	0.058	-0.017	0.094	NA	0.272	0.302	0.396	-0.051	0.336	0.441	0.553
YOL090W	0.202	0.354	0.351	NA	0.107	0.245	0.114	0.219	-0.14	0.153	0.346	0.158	-0.026	0.303	0.265	0.218
YMR271C	NA	NA	-0.28	NA	NA	NA	NA	NA	NA	NA	NA	-0.122	NA	0.225	NA	NA
YBR016W	0.039	-0.171	-0.378	-0.397	-0.062	-0.071	0.067	-0.053	0.01	-0.018	-0.039	0.271	0.014	0.14	0.268	0.309
YDL019C	-0.343	0.001	-0.222	NA	-0.298	-0.156	-0.251	-0.027	-0.063	-0.143	-0.373	-0.447	-0.173	-0.247	-0.135	-0.247
YDL215C	NA	NA	-0.45	NA	NA	NA	0.601	-0.328	0.058	0.137	0.022	-0.095	0.103	0.033	0.184	0.16
YBL107C	0.425	0.997	1.389	NA	-0.133	0.292	NA	0.151	-0.289	0.023	0.236	0.22	-0.199	0.122	0.35	0.223
YLR265C	0.082	0.185	0.216	0.08	0.059	-0.179	0.141	0.051	0.149	0.372	0.342	0.313	0.117	0.289	0.303	0.378
YMR089C	0.288	0.721	0.783	0.454	0.079	0.263	NA	0.166	-0.146	-0.042	0.114	0.158	0.014	0.321	0.276	0.259
YGR037C	-0.141	0.039	0.285	0.497	-0.06	-0.179	-0.047	-0.083	0.153	0.142	-0.058	0.094	0.188	0.187	0.154	0.486
YPR155C	-0.201	-0.39	-0.356	-0.389	0.013	-0.45	NA	-0.22	0.147	-0.015	0.06	0.1	0.026	0.086	0.021	0.173
YER158C	-0.576	-0.443	-0.131	-0.295	-0.303	-0.037	NA	-0.164	-0.195	0.054	-0.107	-0.172	-0.3	-0.096	-0.12	-0.405
YOR044W	0.052	0.227	0.418	NA	0.012	-0.07	NA	-0.051	0.56	0.164	0.2	0.237	-0.031	-0.482	-0.019	0.225
YML069W	0.08	0.242	0.219	0.126	-0.059	0.402	0.009	0.282	-0.415	0.145	0.381	0.312	-0.408	0.091	0.342	0.236
YDL101C	NA	NA	-0.5	NA	NA	NA	-0.093	-0.008	NA	0.119	-0.073	-0.032	-0.119	0.104	-0.04	0.098
YFR006W	0.605	0.956	0.8	0.793	0.139	-0.005	0.004	0.119	0.166	0.156	0.131	0.11	0.187	0.312	0.196	0.151
YJR001W	NA	NA	0.124	NA	NA	NA	0.045	NA	NA	0.066	-0.023	-0.272	NA	-0.106	-0.1	-0.034
YCL038C	-0.606	-0.418	-0.667	-0.303	-0.44	-0.506	-0.429	-0.495	-0.139	-0.157	-0.33	-0.357	-0.159	-0.258	-0.29	-0.178
YPL060W	-0.059	-0.131	-0.196	NA	0.145	-0.398	NA	-0.177	NA	-0.096	NA	0.118	0.26	0.04	0.018	0.053
YDR503C	-0.223	0.214	0.165	0.231	-0.151	-0.223	-0.18	-0.053	0.401	-0.052	0.064	0.052	0.314	0.08	0.075	0.035
YFR030W	-0.09	-0.019	-0.107	NA	-0.022	0.173	NA	-0.015	-0.099	0.263	0.111	0.224	-0.377	0.32	0.018	0.088
YBR111C	-0.366	-0.136	-0.343	-0.253	-0.261	-0.386	-0.277	-0.346	-0.222	0.106	0.053	0.15	-0.003	0.083	-0.087	0.188
YPL265W	-0.506	-0.511	-0.823	-0.754	-0.464	-0.364	-0.231	-0.321	0.105	0.194	0.211	0.142	-0.197	-0.142	0.22	0.466
YHR139C-A	NA	NA	NA	NA	NA	NA	NA	NA	NA	NA	NA	NA	NA	NA	NA	NA
YGL084C	-0.449	-0.046	-0.16	0.074	-0.239	-0.067	-0.025	0.089	NA	0.123	-0.065	-0.23	0.136	-0.008	-0.114	-0.027
YOR392W	NA	NA	0.529	NA	NA	NA	0.094	0.08	0.278	0.091	0.111	0.206	0.106	0.149	0.122	0.205
YKR101W	NA	NA	-0.129	NA	NA	NA	NA	NA	NA	0.054	NA	0.137	NA	0.16	0.096	0.196
YPR158W-A	0.624	0.393	0.903	0.387	0.099	0.38	0.622	NA	NA	0.22	0.07	0.043	-0.233	0.364	0.342	0.237
YIR037W	-0.474	-0.643	-0.81	-0.538	-0.385	-0.525	-0.435	-0.64	0.273	0.05	-0.221	-0.052	0.109	0.058	-0.097	0.102
YKL124W	NA	-0.422	-0.653	NA	NA	-0.303	NA	-0.027	NA	-0.188	0.065	0.166	0.009	0.115	0.357	0.244
YLR203C	-0.108	-0.227	-0.445	-0.258	-0.01	-0.184	-0.276	-0.345	0.048	0.044	-0.006	0.05	-0.018	0.198	0.16	0.028
YJL173C	NA	NA	0.833	NA	NA	NA	0.239	NA	NA	0.088	-0.02	-0.024	NA	0.079	0.169	0.336
YCR005C	0.225	-0.084	-0.088	0.118	-0.342	-0.446	0.072	0.244	0.106	0.542	0.464	0.655	0.096	0.585	0.945	1.316
YPL185W	NA	NA	0.805	NA	NA	0.195	NA	0.065	NA	-0.268	0.028	-0.266	-0.008	0.126	0.226	-0.378
YLR414C	-0.538	-0.418	-0.589	-0.548	-0.233	-0.061	0.13	0.441	0.423	0.32	0.423	0.546	-0.018	0.226	0.215	0.57
YJR028W	0.935	0.712	0.852	0.626	0.168	0.557	0.492	0.099	-0.353	0.141	0.113	0.075	-0.344	0.293	0.379	0.188
YNL223W	NA	-0.442	-0.178	NA	NA	-0.101	NA	-0.034	NA	-0.025	0.241	0.285	-0.176	0.101	0.239	0.229
YDR092W	NA	NA	0.624	NA	NA	-0.321	0.196	0.047	-0.058	0.109	0.009	0.21	-0.032	0.249	0.367	0.334
YLR024C	0.408	0.82	1.275	NA	0.135	0.222	-0.002	0.096	NA	-0.043	-0.037	-0.168	-0.306	0.055	-0.059	-0.207
YNL157W	NA	NA	-0.265	NA	NA	NA	0.058	NA	NA	0	-0.149	-0.006	NA	0.089	0.075	0.184
YOR223W	-0.194	0.051	-0.24	NA	-0.119	0.06	-0.389	0.002	-0.255	-0.172	-0.196	-0.15	-0.182	0.017	-0.033	-0.084
YBR160W	-0.134	-0.056	-0.116	0.147	-0.066	-0.015	NA	0.105	0.172	0.108	NA	0.252	0.102	0.035	0.216	0.215
YDR015C	NA	NA	NA	NA	NA	NA	NA	NA	NA	NA	NA	NA	NA	NA	NA	NA
YDR162C	-0.059	0.273	0.232	0.324	-0.024	0.135	NA	0.171	-0.134	0.217	0.319	0.266	-0.054	0.334	0.407	0.491
YHR091C	0.039	0.289	0.323	0.466	0.113	0.12	NA	0.316	0.195	0.172	0.179	0.158	0.206	0.286	0.253	0.123
YIL176C	0.098	-0.131	-0.283	-0.209	0.084	0.055	0.207	0.001	0.035	0.185	0.135	0.22	0.003	0.378	0.331	0.35
YLR157C-A	0.523	0.328	0.858	0.279	0.184	0.365	0.597	NA	NA	0.198	0.046	0.076	-0.209	0.238	0.367	0.174
YLR410W-B	0.416	0.234	0.343	0.114	0.117	0.371	0.16	0.046	-0.097	0.315	0.318	0.268	0.105	0.15	0.39	0.312
YIR041W	NA	-0.045	-0.157	-0.225	NA	0.005	NA	0.168	0.063	0.237	0.152	0.317	0.073	0.462	0.207	0.355
YMR252C	NA	-0.043	-0.185	NA	NA	-0.12	0.003	0.094	0.068	-0.12	NA	-0.051	-0.059	-0.311	-0.398	-0.248
YOR367W	0.08	-0.006	-0.22	-0.165	0.131	-0.22	-0.206	-0.139	0.279	0.342	0.252	0.314	0.153	0.24	0.364	0.296
YCR004C	-0.455	-0.661	-0.742	-0.633	-0.42	-0.299	-0.293	-0.531	-0.029	-0.118	0.034	0.024	-0.032	0.154	0.057	-0.136
YML049C	0.26	0.721	0.795	0.576	0.131	0.22	-0.192	0.128	-0.245	0.233	NA	0.371	NA	0.225	0.227	0.113
YBR012C	0.235	0.474	0.579	0.489	0.161	0.362	NA	0.462	-0.081	0.442	0.332	0.422	0.141	0.439	0.346	0.47
YEL075W-A	0.142	0.298	0.371	0.092	0.122	0.083	0.081	-0.038	-0.248	-0.014	0.129	0.081	-0.213	0.126	0.095	0.042
YJL030W	NA	NA	0.377	NA	NA	-0.143	NA	-0.006	0.089	0.12	0.185	0.192	-0.124	0.26	0.335	0.391
YMR314W	NA	NA	0.878	NA	NA	NA	-0.015	0.037	NA	0.048	0.143	0.172	NA	0.073	0.138	0.183
YMR103C	-0.157	-0.468	-0.898	-0.852	-0.136	-0.682	-0.814	-0.504	NA	-0.525	-0.179	-0.267	0.01	-0.018	0.01	0.286
YDR329C	-0.244	-0.042	-0.215	0.008	-0.152	-0.06	0.028	0.028	0.003	0.077	0.139	0.068	0.072	0.079	0.212	0.365
YLR284C	-0.105	-0.143	-0.462	-0.489	-0.038	-0.358	NA	-0.342	-0.103	-0.034	0.099	0.317	0.081	0.121	0.265	0.465
YGL132W	NA	NA	NA	NA	NA	NA	NA	NA	NA	NA	-0.067	0.013	-0.48	NA	NA	NA
YOR245C	-0.412	-0.041	-0.304	-0.084	-0.133	-0.309	-0.3	-0.156	0.243	0.155	0.111	0.006	0.117	-0.02	0.096	0.189
YPL088W	NA	-0.098	0.107	0.005	NA	0.067	NA	0.234	NA	0.105	0.267	0.4	0.096	0.112	0.377	0.403
YNL338W	0.128	0.039	-0.179	-0.251	0.265	0.011	0.059	-0.015	-0.093	0.022	-0.087	0.016	0.16	0.267	0.249	0.388
YOR053W	NA	NA	-0.461	NA	NA	NA	NA	NA	NA	NA	NA	NA	NA	0.201	NA	NA
YKR003W	-0.106	-0.115	-0.266	-0.316	0.056	-0.347	NA	-0.099	0.013	0.131	0.293	0.195	0.137	0.258	0.272	0.32
YDR074W	NA	NA	-0.524	NA	NA	NA	NA	NA	NA	NA	NA	NA	NA	NA	NA	NA
YHR161C	-0.253	-0.183	-0.148	-0.32	-0.152	-0.033	-0.066	0.076	-0.423	-0.044	-0.23	-0.01	-0.286	0.081	-0.034	0.151
YLL020C	-0.448	-0.394	-0.926	-0.266	-0.04	-0.197	-0.191	-0.301	NA	0.292	-0.139	0.024	-0.098	-0.004	0.012	0.125
YLR155C	-0.276	-0.251	-0.159	-0.059	-0.269	-0.383	-0.111	-0.078	1.998	1.687	1.33	1.642	0.766	0.753	0.632	1.004
YGL215W	-0.006	-0.061	-0.309	-0.435	0.385	0.207	-0.258	-0.049	-0.135	0.162	0.005	0.168	0.101	0.232	0.249	0.252
YPR003C	-0.23	-0.065	-0.055	-0.17	-0.168	-0.275	NA	-0.394	0.031	-0.209	-0.354	-0.114	-0.256	-0.101	-0.161	-0.087
YMR028W	-0.09	-0.159	-0.149	NA	0.025	0.08	NA	-0.011	-0.108	0.149	0.337	0.309	-0.273	0.11	0.392	0.234
YCR075C	-0.231	0.123	-0.055	0.259	-0.034	0.05	NA	0.044	NA	0.072	NA	0.032	NA	0.104	0.104	0.258
YOR181W	-0.016	0.06	0.234	NA	0.16	0.465	-0.181	0.349	-0.203	-0.125	0.036	-0.135	-0.18	0.069	-0.032	-0.202
YPR165W	-0.194	-0.255	-0.322	-0.344	-0.174	-0.455	-0.319	-0.182	0.054	-0.04	0.027	0.209	0.098	0.061	0.113	0.485
YLR099C	0.159	0	0.054	0.134	0.547	0.729	0.839	0.823	0.249	0.365	NA	0.502	NA	0.427	0.606	0.421
YPL150W	-0.243	-0.15	-0.034	0.025	NA	0.061	NA	0.309	0.097	-0.044	0.145	0.124	-0.012	0.104	0.185	0.216
YDR132C	NA	NA	0.338	NA	NA	NA	0.683	NA	NA	0.525	NA	0.337	NA	NA	NA	NA
YMR316W	NA	NA	0.081	NA	NA	NA	NA	NA	NA	NA	NA	NA	NA	-0.038	0.374	NA
YAR033W	0.09	0.444	0.346	0.475	-0.031	-0.051	-0.113	0.108	NA	-0.006	0.017	0.116	0.141	-0.023	0.117	0.295
YHR194W	-0.23	-0.118	-0.015	-0.181	-0.068	-0.058	NA	-0.011	NA	-0.137	0.041	-0.097	NA	0.016	-0.002	-0.115
YML040W	0.668	0.261	0.845	0.258	0.12	0.369	0.582	0.172	NA	0.179	NA	0.033	-0.293	0.351	0.34	0.192
YIL074C	-0.01	0.184	0.058	0.072	-0.261	-0.124	0.116	0.165	0.14	0.344	-0.013	0.12	0.085	0.429	0.22	0.187
YPR098C	-0.648	-0.384	-0.654	-0.605	-0.405	-0.693	NA	-0.476	0.201	-0.004	-0.363	-0.266	0.014	-0.263	-0.344	-0.026
YDR210W	NA	NA	0.318	NA	NA	0.223	0.235	0.265	NA	0.401	0.376	0.413	0.074	0.188	NA	0.269
YBR175W	0.191	0.763	1.018	0.998	0.129	0.068	NA	0.35	0.237	0.104	0.164	0.285	0.138	0.226	0.347	0.477
YDR430C	0.18	0.335	0.315	0.22	0.06	0.299	-0.389	0.162	-0.472	-0.364	-0.114	-0.11	-0.327	-0.014	0.07	-0.179
YER137C-A	0.608	0.424	0.843	0.374	0.09	0.417	0.564	0.08	-0.394	0.197	0.113	0.133	-0.183	0.294	0.329	0.185
YHR044C	-0.54	-0.262	-0.463	-0.414	-0.106	-0.21	NA	-0.026	-0.192	-0.232	-0.019	0.027	-0.099	-0.022	0.057	0.143
YAL030W	-0.307	-0.438	-0.521	-0.071	-0.159	-0.332	-0.22	-0.24	0.087	-0.023	-0.158	0.03	0.055	-0.086	0.004	-0.006
YBR255W	-0.182	-0.021	-0.137	-0.204	-0.074	-0.062	NA	0.344	-0.15	0.504	0.184	0.302	-0.281	0.423	0.221	0.488
YDL234C	NA	NA	-0.248	NA	NA	NA	0.615	0.172	0.012	0.09	0.235	0.351	0.018	0.24	0.482	0.542
YDR212W	0.422	1.077	1.278	1.29	0.184	0.365	-0.002	0.34	-0.273	-0.106	-0.017	0.129	-0.229	0.136	0.109	0.166
YCR024C	-0.182	NA	0.096	NA	-0.149	-0.082	NA	0.05	NA	0.269	0.15	0.168	-0.027	0.538	0.3	0.122
YFR045W	-0.059	NA	-0.214	NA	-0.093	-0.245	-0.069	-0.1	NA	0.039	-0.134	0.008	0.184	0.246	0.071	0.228
YKL187C	NA	NA	0.445	NA	NA	-0.909	-1.048	-0.57	0.092	-0.315	NA	-0.063	0.004	0.366	0.5	0.355
YML104C	-0.296	-0.094	-0.231	0.04	-0.077	-0.203	0.075	-0.04	0.301	0.111	0.099	-0.072	0.825	0.803	1.44	0.956
YOR103C	-0.161	0.259	0.071	0.253	-0.271	-0.122	0.063	0.136	0.354	0.158	NA	-0.105	NA	-0.257	-0.117	0.078
YOR343W-B	0.245	0.119	0.244	0.018	0.054	0.319	0.227	0.013	-0.337	0.324	0.284	0.123	-0.18	0.348	0.336	0.247
YDR247W	-0.128	0.157	0.078	NA	-0.025	-0.212	NA	-0.233	-0.329	-0.139	-0.069	-0.015	-0.106	-0.017	0.063	0.12
YKR089C	NA	NA	-0.351	NA	NA	0.056	-0.353	-0.163	-0.225	-0.246	-0.262	-0.324	-0.241	-0.159	-0.181	-0.147
YJL062W-A	0.142	0	0.162	-0.191	0.089	-0.045	0.078	-0.255	-0.338	-0.085	0.192	0.17	0.025	0.653	0.275	0.346
YMR226C	NA	NA	-0.213	NA	NA	-0.232	-0.237	-0.33	0.098	-0.041	-0.207	-0.17	0.15	-0.08	-0.165	0.027
YCR039C	0.264	0.107	-0.188	-0.179	0.004	0.03	-0.051	-0.169	-0.336	0.236	0.453	0.275	-0.318	0.286	0.628	0.53
YML013W	0.003	0.665	1.216	0.199	0.185	0.693	0.252	0.58	-0.13	-0.572	-0.108	-0.408	-0.299	-0.127	-0.068	-0.479
YGL003C	NA	NA	0.024	NA	NA	NA	NA	0.033	0.026	0.015	NA	0.251	0.002	0.288	NA	0.246
YDR381C-A	0.08	0.046	-0.179	-0.295	-0.106	-0.201	NA	-0.385	-0.151	0.117	NA	0.131	NA	0.033	0.196	0.16
YLR055C	0.212	0.381	0.519	0.371	0.099	-0.082	-0.06	0.284	0.031	0.024	0.08	0.04	0.144	0.382	0.802	0.447
YOR153W	0.279	0.433	0.117	0.016	0.957	1.271	0.742	0.878	NA	0.536	0.109	0.13	0.239	0.305	0.267	0.241
YML047W-A	NA	NA	0.264	NA	NA	-0.301	NA	-0.317	NA	0.243	0.002	0.064	-0.296	0.099	0.175	0.324
YPL191C	NA	NA	-0.202	NA	NA	-0.407	NA	-0.264	NA	0.446	0.432	0.38	NA	0.226	0.275	0.467
YBR287W	-0.69	-0.48	-0.646	-0.655	-0.46	-0.586	0.014	-0.154	0.143	0	-0.189	-0.183	-0.137	-0.484	-0.262	-0.037
YER024W	-0.18	-0.211	-0.138	0.126	0.03	-0.208	NA	-0.189	0.038	0.038	NA	0.09	-0.07	0.168	0.206	0.29
YEL033W	NA	-0.268	-0.408	0.025	NA	-0.188	NA	-0.272	0.199	-0.01	-0.528	-0.35	NA	0.037	0.089	0.307
YBL102W	-0.249	-0.22	-0.172	0.05	-0.282	0.121	-0.051	0.08	0.308	-0.001	0.029	0.104	0.325	0.116	0.061	-0.077
YPL010W	0.066	0.536	0.653	0.584	0.057	0.002	-0.049	-0.008	0.163	0.003	0.141	0.248	0.1	0.067	0.207	0.369
YPR125W	-0.086	0.237	0.77	0.59	-0.145	-0.103	NA	-0.057	-0.005	0.07	0.291	0.336	0.134	0.392	0.454	0.33
YOR268C	NA	NA	0.649	NA	NA	NA	NA	NA	NA	-0.125	-0.011	-0.488	0.336	0.015	0.101	-0.458
YBL113C	0.282	-0.089	-0.124	-0.401	0.036	0.188	-0.407	0.329	-0.523	-0.198	-0.256	-0.023	-0.392	0.166	-0.032	0.082
YHR132W-A	0.019	0.029	-0.031	0.036	-0.073	-0.357	-0.093	-0.127	0.222	-0.082	0.162	0.151	0.093	0.022	0.12	0.332
YGL254W	0.422	NA	0.779	NA	0.054	0.123	0.531	0.214	NA	0.243	0.349	0.471	0.164	0.465	0.341	0.555
YLR248W	-0.58	-0.319	-0.595	-0.54	-0.039	NA	-0.123	0.277	0.475	0.114	-0.108	-0.033	0.178	-0.117	-0.129	0.107
YML003W	NA	0.213	-0.004	NA	0.136	-0.349	NA	-0.286	-0.128	NA	NA	0.102	-0.304	0.163	0.236	NA
YER184C	NA	NA	-0.018	NA	NA	-0.03	NA	0.396	NA	NA	NA	0.301	NA	0.464	NA	0.455
YGR154C	NA	NA	0.256	NA	NA	-0.146	NA	0.095	0.252	0.483	0.179	0.279	0.331	0.453	0.55	0.604
YOR036W	-0.514	-0.427	-0.702	-0.709	-0.009	0.092	NA	0.211	NA	0.469	0.265	0.282	-0.081	0.127	0.282	0.181
YBR070C	-0.019	0.191	0.059	0.11	-0.077	0.006	0.155	0.416	0.2	0.05	-0.054	-0.107	0.111	0.217	-0.044	-0.115
YIR032C	NA	NA	0.092	NA	NA	NA	NA	-0.236	-0.196	0.066	0.173	0.21	0.152	0.163	0.102	0.211
YLR211C	-0.127	NA	-0.189	NA	0.02	-0.013	NA	0.042	NA	0.056	0.083	-0.034	-0.127	0.095	0.093	-0.012
YOL024W	NA	NA	-0.07	NA	NA	-0.159	NA	-0.367	0.029	0.196	-0.022	0.131	-0.546	0.13	0.196	0.161
YPR151C	NA	NA	-0.786	NA	NA	NA	NA	NA	NA	NA	NA	-0.013	NA	NA	NA	NA
YDR210W-A	0.133	0.075	0.28	0.15	0.01	0.281	0.442	0.159	-0.333	0.291	0.126	0.011	-0.262	0.406	0.346	0.031
YKR051W	-0.086	0.237	0.073	NA	0.009	-0.007	NA	-0.029	0.403	0.161	0.102	0.13	0.3	0.173	0.097	-0.044
YDR182W	-0.46	-0.087	-0.239	-0.157	-0.231	-0.115	-0.105	0.051	NA	0.213	-0.071	-0.131	0.127	-0.039	-0.076	-0.016
YLR417W	NA	NA	-0.254	NA	NA	-0.269	NA	-0.037	-0.023	NA	NA	0.229	0.058	0.315	NA	NA
YKL193C	NA	-0.201	-0.688	NA	NA	NA	NA	-0.294	0.118	0.086	-0.076	0.059	0.031	0.091	0.112	0.123
YNL008C	NA	NA	-0.242	NA	NA	NA	-0.131	NA	NA	NA	0.067	0.19	NA	0.145	0.137	NA
YOL029C	-0.051	0.098	0.117	-0.048	0.118	0.247	0.295	0.375	-0.181	0.501	0.362	0.188	-0.006	0.971	0.521	0.318
YLL058W	NA	NA	-0.006	NA	NA	-0.117	-0.267	-0.077	NA	0.008	0.103	0.138	0.113	0.131	0.077	-0.022
YMR009W	0.121	0.491	0.588	0.458	-0.214	-0.042	-0.018	0.098	-0.008	0.041	0.22	0.278	-0.141	-0.058	0.208	0.317
YNR034W	NA	-0.575	-0.897	NA	NA	-0.447	NA	-0.203	0.091	0.097	-0.02	0.141	0.14	0.16	0.296	0.441
YFR022W	-0.094	-0.365	-0.505	-0.454	0.129	-0.028	NA	-0.11	NA	-0.034	-0.002	0.077	-0.173	-0.059	0.022	-0.05
YHL002W	-0.044	-0.14	-0.161	-0.227	-0.007	0.083	0.357	0.219	0.032	0.217	0.086	0.119	0.134	0.33	0.32	0.348
YDR493W	-0.009	0.202	0.201	0.282	-0.129	-0.013	0.078	-0.041	-0.112	0.032	0.009	0.053	0.16	0.146	0.173	0.131
YLR157C	-0.173	-0.207	-0.174	-0.007	-0.265	-0.343	-0.172	-0.133	NA	1.598	1.304	1.554	0.722	0.796	0.569	0.937
YPL139C	-0.068	0.166	0.096	0.141	-0.014	-0.264	-0.132	-0.007	NA	0.04	-0.03	0.036	0.185	0.151	0.104	0.176
YDR035W	NA	NA	0.546	NA	NA	-0.052	0.453	-0.081	0.057	0.342	0.467	0.43	0.149	0.596	0.535	0.379
YOR043W	0.129	0.258	0.089	0.091	0.058	0.272	NA	0.517	-0.085	0.162	0.396	0.322	0.071	0.544	0.372	0.229
YCL008C	0.177	-0.015	-0.029	-0.215	0.132	0.087	NA	-0.196	-0.096	-0.129	0.025	0.131	-0.045	0.138	0.054	0.201
YDR063W	NA	-0.542	-0.259	NA	NA	-0.382	NA	-0.23	0.001	-0.023	-0.021	-0.233	-0.033	-0.107	-0.003	0.023
YKL024C	-0.162	-0.552	-0.884	-0.441	-0.104	-0.845	-0.784	-0.643	0.139	-0.191	-0.081	0.011	0.158	-0.315	-0.029	-0.018
YPL214C	-0.178	-0.013	-0.265	-0.043	-0.016	0.082	-0.169	-0.141	-0.037	0.156	0.171	0.202	0.077	0.262	0.247	0.211
YKR042W	0.48	0.433	0.456	0.441	0.247	0.665	0.123	0.56	-0.311	0.116	0.188	0.116	-0.359	0.001	0.005	0.124
YNL263C	-0.278	0.368	0.279	0.564	-0.032	-0.003	0.146	-0.135	NA	0.215	0.076	0.15	0.164	0.051	0.222	0.392
YBR128C	NA	NA	-0.467	NA	NA	-0.212	NA	-0.162	-0.054	-0.028	0.165	0.259	NA	0.05	0.151	0.334
YGL224C	-0.199	0.357	0.339	0.34	-0.153	0.014	0.348	0.017	0.08	0.04	-0.047	0.043	-0.013	0.379	0.129	0.198
YLR187W	0.052	0.218	0.457	NA	0.051	0.293	NA	0.638	-0.149	0.037	0.101	0.091	-0.122	0.104	0.007	0.211
YLL051C	0.142	0.171	0.187	NA	0.043	0.285	0.69	0.461	0.133	0.097	0.227	0.184	-0.075	0.162	0.12	0.144
YKL037W	NA	NA	-0.042	NA	NA	NA	NA	-0.279	NA	0.025	0.051	0.119	-0.152	0.114	0.113	-0.13
YOR079C	-0.061	0.163	0.294	0.445	-0.134	-0.036	0.319	0.399	-0.107	0.099	NA	0.015	NA	-0.032	0.155	0.171
YJR073C	NA	NA	-0.989	NA	NA	-0.259	-0.48	-0.312	NA	-0.308	-0.091	-0.193	0.015	-0.217	-0.217	-0.041
YPL216W	NA	NA	0.516	NA	NA	NA	NA	NA	0.074	0.046	NA	0.091	-0.122	0.101	NA	0.009
YGR267C	-0.004	0.201	-0.027	0.052	0.077	0.011	-0.046	0.231	0.021	0.283	0.264	0.529	0.033	0.369	0.517	0.57
YLR166C	NA	NA	-0.165	NA	NA	NA	NA	NA	NA	0.053	0.034	0.015	NA	0.126	-0.061	0.069
YCR007C	0.033	NA	0.258	NA	0.039	-0.077	NA	0.05	-0.1	0.339	0.131	0.387	-0.19	0.338	0.222	0.166
YOR193W	0.092	0.118	0.265	0.074	-0.161	-0.261	NA	-0.024	0.152	0.102	0.196	0.302	0.005	0.034	0.078	0.323
YPL130W	NA	NA	0.049	NA	NA	NA	NA	-0.265	-0.039	0.13	-0.348	-0.081	0.115	0.029	-0.04	0.098
YFR041C	-0.549	-0.074	-0.252	-0.025	-0.16	0.23	0.116	0.306	NA	0.229	0.32	0.261	0.034	0.257	0.28	0.308
YPL277C	0.211	0.064	0.35	NA	0.133	0.279	-0.097	0.436	0.003	-0.04	0.055	0.031	0.121	0.077	0.174	0.055
YHR214C-B	0.535	0.313	0.292	0.222	0.044	0.363	0.138	0.035	-0.144	0.315	0.22	0.217	-0.073	0.293	0.195	0.194
YLR352W	-0.109	-0.464	-0.618	-0.409	-0.154	-0.407	NA	-0.246	NA	0.013	-0.187	-0.008	0.017	0.096	0.082	0.092
YNL005C	NA	NA	-0.039	NA	NA	NA	0.081	NA	NA	0.038	0.234	0.111	NA	0.196	0.14	0.055
YHR043C	-0.604	-0.335	-0.473	-0.402	-0.19	-0.272	NA	-0.179	-0.097	-0.224	0.005	-0.025	-0.058	-0.064	-0.007	0.068
YOR222W	-0.18	0.444	0.199	0.234	0.107	-0.03	0.078	0.192	-0.066	0.128	0.402	0.524	-0.054	0.543	0.684	0.826
YGR284C	-0.788	-0.192	-0.254	0.12	-0.345	-0.254	-0.1	-0.053	0.199	0.113	-0.074	0.034	0.03	-0.16	-0.06	0.201
YHR176W	0.009	NA	0.055	NA	-0.125	-0.011	NA	-0.12	-0.099	0.108	0.152	0.249	-0.07	0.106	0.194	0.106
YOL055C	-0.033	0.008	0.008	-0.044	0.08	-0.084	NA	-0.029	0.05	0.05	0.316	0.348	0.035	0.278	0.307	0.306
YEL037C	0.837	1.336	1.829	1.548	0.025	0.381	0.024	0.192	-0.127	-0.065	0.354	0.315	0.265	0.23	0.332	0.333
YKR097W	NA	NA	0.09	NA	NA	-0.474	NA	-0.261	-0.05	-0.102	-0.073	0.07	0.096	-0.086	-0.052	0.21
YPL135W	0.013	-0.042	-0.517	-0.489	-0.684	-0.37	-0.189	-0.717	NA	0.121	0.313	0.393	0.022	0.564	0.492	0.629
YNL284C-A	0.044	0.151	0.404	0.004	-0.094	0.499	0.475	0.212	-0.428	0.156	NA	0.159	NA	0.25	0.341	0.081
YPR066W	NA	NA	-0.106	NA	-0.068	-0.192	NA	0.039	NA	0.022	0.197	0.197	0.087	0.231	0.341	0.141
YDR371W	0.196	0.607	0.383	0.27	-0.143	-0.082	NA	0.057	0.124	0.018	0.121	0.124	0.093	0.089	0.114	0.154
YHR214W-A	-1.207	-1.282	-1.159	-1.183	0.172	-0.241	-0.355	-0.294	NA	-0.682	-0.776	-0.733	-0.126	-0.432	-0.657	-0.372
YGR027W-A	0.669	0.337	0.654	0.261	NA	0.436	0.563	NA	-0.504	0.209	0.16	0.136	-0.23	0.318	0.447	0.226
YBR273C	-0.058	-0.136	-0.241	-0.196	-0.095	-0.076	NA	-0.097	-0.178	0.015	0.286	0.222	-0.21	0.213	0.058	0.207
YIL152W	0.121	0.052	-0.086	-0.076	-0.108	-0.162	NA	-0.102	0.126	0.167	0.151	0.249	0.037	0.4	0.219	0.263
YMR020W	0.155	0.174	0.13	NA	NA	-0.077	-0.021	-0.022	0.088	0.04	0.062	0.229	-0.07	-0.224	-0.018	0.036
YGR205W	-0.157	-0.375	-0.43	-0.398	-0.172	-0.743	NA	-0.469	0.071	-0.289	-0.191	-0.184	-0.24	-0.458	-0.087	-0.201
YIL034C	-0.199	-0.692	-0.835	-0.67	-0.378	-0.499	NA	-0.261	0.046	0.223	-0.071	-0.024	-0.272	0.131	0.244	0.082
YEL062W	-0.113	-0.166	-0.22	-0.151	-0.129	-0.423	NA	-0.177	0.272	0.06	-0.017	0.075	0.057	0.132	0.117	0.199
YJR110W	NA	NA	NA	NA	NA	NA	NA	NA	NA	NA	NA	NA	NA	NA	NA	NA
YNR035C	-0.25	-0.484	-0.652	-0.551	-0.071	-0.353	-0.372	-0.18	0.195	0.093	-0.004	0.39	0.115	0.191	0.26	0.323
YGR126W	-0.093	0.495	1.089	NA	0.214	0.583	0.272	0.482	-0.56	-0.261	-0.117	-0.323	-0.248	-0.134	0.101	-0.398
YIR015W	0.006	-0.004	0.065	-0.268	-0.025	0.081	0.249	0.354	-0.465	NA	-0.112	-0.046	-0.323	-0.147	-0.116	-0.197
YKL161C	-0.257	-0.337	-0.498	-0.238	0.025	-0.491	NA	-0.276	0.098	0.055	NA	0.125	NA	0.198	0.21	0.244
YGR192C	NA	NA	-1.092	-0.847	NA	-0.442	-0.22	NA	NA	NA	NA	NA	0.159	-0.224	-0.134	-0.145
YPL097W	NA	-0.072	0.041	NA	-0.018	0.006	NA	0.078	-0.055	0.275	0.222	0.178	-0.206	0.323	0.267	0.257
YCR091W	-0.651	-0.662	-0.57	-0.459	-0.407	-0.497	-0.559	-0.252	NA	-0.359	-0.325	-0.245	-0.373	-0.513	-0.386	-0.343
YDL239C	NA	NA	-0.518	NA	NA	NA	NA	NA	NA	NA	NA	NA	-0.145	0.099	NA	NA
YAR050W	0.104	0.071	-0.073	0.211	0.159	-0.128	NA	0.135	-0.075	-0.196	NA	-0.071	0.029	-0.097	0.034	0.126
YLR151C	NA	-0.209	-0.472	NA	NA	-0.198	NA	-0.06	NA	-0.105	0.009	0.058	-0.017	0.062	0.093	0.217
YLR423C	NA	NA	-0.618	NA	NA	NA	NA	-0.111	-0.162	0.074	0.034	0.205	0	0.117	NA	0.076
YMR104C	-0.203	-0.545	-0.757	-0.571	-0.05	-0.728	-0.804	-0.704	0.004	-0.339	-0.129	-0.134	-0.059	0.01	0.041	0.071
YIR005W	-0.02	-0.078	0.112	NA	-0.14	0.018	NA	-0.033	-0.086	0.368	0.377	0.305	-0.06	0.323	0.288	0.227
YMR195W	NA	NA	-0.514	NA	NA	NA	-0.59	NA	NA	-0.069	-0.394	-0.314	NA	-0.395	-0.266	-0.253
YGR161W-A	0.062	0.084	0.337	0.176	0.091	0.307	0.345	0.122	-0.355	0.303	0.145	0.1	-0.327	0.334	0.35	0.069
YGL178W	-0.183	-0.263	-0.204	-0.096	-0.103	-0.213	0.128	-0.168	-0.061	0.077	-0.059	0.012	-0.038	0.196	0.156	0.13
YNR030W	-0.525	0	-0.021	0.002	-0.255	0.065	0.217	0.086	0.102	-0.083	-0.024	-0.116	0.075	0.056	-0.025	-0.198
YKR068C	NA	NA	0.463	NA	NA	-0.168	0.106	-0.071	-0.067	0.04	0.057	-0.001	0.108	0.098	0.168	0.391
YOL087C	-0.258	0.022	-0.21	-0.125	-0.058	-0.051	-0.203	0.03	0.08	-0.128	0.018	-0.062	-0.167	0.017	-0.101	0.007
YPL278C	0.171	0.1	0.31	NA	0.163	0.345	NA	0.42	NA	-0.092	0.128	0.105	0.196	0.158	0.092	0.088
YKL192C	-0.537	-0.598	-0.482	-0.141	-0.468	-0.425	-0.158	-0.058	0.407	0.004	-0.285	-0.061	0.248	0.226	0.159	0.559
YKL194C	NA	-0.183	-0.162	NA	-0.123	-0.269	NA	-0.231	NA	0.011	-0.045	-0.103	0.147	0.182	0.186	0.318
YLL050C	-0.222	-0.075	-0.335	-0.029	-0.383	-0.264	-0.265	-0.069	0.287	0.041	-0.156	0.01	0.23	0.134	-0.065	0.281
YDL029W	-0.167	-0.109	-0.399	-0.429	0.03	-0.014	-0.162	0.015	-0.039	0.089	0.172	0.355	0.052	0.46	0.392	0.347
YCL009C	NA	0.57	0.797	0.138	NA	0.538	-0.06	0.605	NA	-0.077	0.03	0.043	-0.235	0.097	-0.209	-0.15
YLR035C-A	0.412	0.236	0.483	0.09	0.045	0.39	0.092	0.039	-0.17	0.413	0.171	0.186	-0.071	0.266	0.242	0.232
YDR248C	-0.112	NA	0.145	NA	-0.251	-0.001	NA	0.058	-0.214	0.025	0.228	0.182	-0.142	0.132	0.077	0.22
YFL054C	NA	-0.424	0.253	-0.531	-0.199	-0.001	NA	-0.008	-0.078	-0.532	0.025	-0.347	-0.064	-0.237	-0.021	-0.249
YOL103W-B	0.652	0.407	0.368	0.183	0.046	0.411	0.183	0.09	-0.046	0.408	0.264	0.238	0.01	0.27	0.247	0.263
YNL243W	-0.127	-0.113	-0.104	-0.295	-0.034	0.193	-0.071	0.241	-0.201	0.001	0.162	0.044	-0.188	0.103	0.071	0.035
YGL250W	-0.376	-0.382	-0.731	NA	-0.055	-0.525	-0.271	-0.238	-0.028	-0.009	-0.013	0.077	-0.092	-0.164	0.069	0.225
YKL070W	NA	NA	NA	NA	NA	NA	NA	NA	NA	NA	NA	NA	NA	NA	NA	NA
YAR003W	-0.016	0.134	0.094	0.07	-0.037	-0.197	NA	-0.02	0.045	-0.091	NA	0.379	NA	0.224	0.301	0.268
YJR006W	0.126	0.075	0.139	-0.065	-0.068	-0.02	0.054	0.014	-0.009	0.022	0.09	0.091	0.059	0.192	0.238	0.208
YDR295C	-0.005	0.211	0.368	0.282	0.094	0.157	NA	0.051	-0.008	0.185	0.115	0.217	0.102	0.138	0.176	0.23
YDR392W	-0.114	0.032	-0.199	-0.005	0.006	0.119	NA	0.151	-0.274	0.08	0.215	0.151	-0.17	0.153	0.253	0.302
YLR227W-B	0.547	0.398	0.252	0.12	0.134	0.382	0.041	-0.076	-0.167	0.502	0.224	0.346	-0.052	0.167	0.292	0.257
YMR035W	-0.124	0.002	-0.031	0.102	-0.209	-0.217	-0.115	0.247	0.307	-0.013	0.077	0.174	0.232	0.228	0.172	0.361
YPR158C-C	0.673	0.465	1.019	0.23	0.174	0.418	0.564	0.148	NA	0.224	-0.017	0.092	-0.296	0.367	0.332	0.191
YHL006C	-0.174	NA	-0.072	NA	-0.096	-0.164	NA	-0.158	0.187	-0.135	0.002	0.168	0.027	0.097	0.066	0.277
YMR043W	0.148	-0.245	-0.338	-0.35	-0.059	0.001	-0.124	-0.165	-0.269	0.039	-0.163	-0.104	-0.073	0.227	0.207	0.427
YMR275C	NA	NA	0.686	NA	NA	NA	0.046	0.177	NA	0.141	NA	0.19	NA	0.24	0.528	0.393
YNL011C	NA	NA	-0.287	NA	NA	NA	NA	NA	NA	-0.025	0.176	-0.006	NA	0.023	NA	-0.013
YLL025W	NA	0.005	-0.28	NA	NA	-0.04	NA	0.018	0.111	0.166	-0.072	0.208	0.089	0.382	0.269	0.328
YDR365W-B	0.403	0.3	0.357	0.118	0.11	0.393	0.148	0.041	-0.114	0.326	0.276	0.262	0.012	0.265	0.326	0.168
YER179W	NA	NA	0.061	NA	NA	-0.126	NA	-0.114	NA	0.103	0.094	0.32	-0.093	0.093	0.168	0.245
YJL079C	NA	NA	-0.239	NA	NA	NA	-0.442	-0.13	NA	-0.502	NA	-0.397	NA	-0.297	-0.366	-0.14
YOR275C	-0.064	-0.216	-0.397	-0.218	-0.081	-0.243	-0.112	-0.065	0.027	0.126	0.066	0.148	0.112	0.207	0.304	0.121
YOR352W	-0.244	-0.189	-0.291	-0.24	-0.077	-0.453	-0.186	-0.138	0.172	0.1	0.149	0.256	0.13	0.136	0.207	0.334
YJL066C	NA	NA	-0.651	NA	NA	NA	-0.092	NA	NA	0.105	0.09	0.076	NA	0.122	0.23	0.146
YML059C	-0.216	0.3	0.26	0.16	-0.091	0.042	-0.05	0.047	NA	-0.188	-0.257	-0.295	0.085	-0.16	-0.244	-0.134
YNL294C	-0.338	-0.151	-0.206	-0.139	-0.067	-0.16	NA	0.067	0.186	-0.029	0.106	0.212	-0.173	0.057	0.261	0.29
YPL257W-B	0.567	0.41	0.134	0.131	-0.003	0.403	0.184	0.006	-0.253	0.373	0.179	0.156	-0.185	0.19	0.21	0.188
YPR198W	-0.217	0.066	0.033	-0.039	-0.147	0.056	0.135	0.08	NA	0.072	0.108	0.081	-0.163	-0.067	0.104	0.253
YPL260W	-0.235	-0.311	-0.537	-0.327	-0.137	-0.044	-0.103	-0.037	-0.113	0.129	0.369	0.308	-0.048	0.26	0.411	0.442
YAR068W	-1.074	-1.24	-1.252	-1.025	0.181	-0.227	-0.389	-0.289	-0.294	-0.619	-0.726	-0.733	-0.031	-0.547	-0.483	-0.399
YDR379W	-0.083	-0.079	-0.186	-0.368	0	-0.036	0.114	0.135	-0.017	0.244	0.324	0.168	-0.105	0.276	0.27	0.266
YCL019W	0.502	0.316	0.264	0.329	0.065	0.376	0.003	-0.016	-0.068	0.53	0.186	0.305	0.087	0.235	0.249	0.187
YCR068W	NA	NA	-0.082	NA	0.037	-0.262	NA	0.006	NA	-0.406	0.283	-0.056	-0.288	-0.072	NA	-0.09
YDL238C	NA	NA	NA	NA	NA	NA	NA	NA	NA	NA	0.037	NA	NA	-0.007	NA	NA
YMR130W	0.062	0.704	0.932	0.721	-0.13	-0.037	-0.062	0.003	0.011	0.115	0.018	0.14	0.108	0.279	0.143	0.33
YPR042C	-0.455	-0.419	-0.356	-0.377	-0.101	-0.431	-0.031	-0.077	0.145	-0.054	-0.02	-0.033	-0.05	0.059	0.041	0.301
YPR168W	NA	NA	0.189	NA	-0.114	-0.31	NA	-0.128	-0.279	-0.073	0.44	0.242	-0.427	0.406	NA	0.448
YAL016W	-0.092	0.097	-0.188	NA	-0.112	-0.34	0.021	-0.111	0.015	0.226	0.081	0.112	-0.014	0.16	0.264	0.334
YER136W	NA	NA	-0.091	NA	NA	NA	0.042	NA	NA	NA	0.011	-0.053	NA	0.056	NA	-0.103
YKL066W	NA	-0.303	-0.793	-0.479	NA	-0.634	-0.309	-0.367	0.236	0.114	-0.376	-0.052	NA	-0.091	-0.203	0.132
YJL101C	NA	NA	-0.054	NA	NA	NA	-0.01	NA	NA	0.491	NA	-0.016	NA	NA	NA	NA
YLR350W	-0.853	-1.325	-1.103	-1.034	-0.274	-0.568	-0.122	-0.124	0.301	0.129	0.092	0.037	0.182	0.019	0.302	0.479
YBL101W-B	0.422	0.211	0.19	0.161	0.108	0.368	0.074	0.018	-0.159	0.393	0.239	0.243	-0.077	0.176	0.35	0.217
YDL126C	0.321	0.591	0.668	NA	0.015	0.174	-0.137	-0.068	-0.093	-0.14	-0.13	-0.264	-0.152	-0.052	-0.204	-0.272
YHR163W	-0.147	-0.028	0.235	0.555	-0.19	-0.366	-0.018	0.457	0.158	-0.126	0.108	0.261	-0.028	-0.132	0.213	0.408
YDL132W	NA	NA	0.263	NA	NA	NA	NA	NA	NA	0.21	NA	NA	NA	NA	0.142	NA
YGL179C	-0.639	-0.636	-0.883	-0.508	-0.206	-0.438	-0.117	-0.332	0.105	0.013	-0.066	-0.061	0.061	0.136	0.056	0.143
YML112W	0.217	0.256	0.471	0.736	0.013	-0.003	NA	0.095	0.092	0.112	0.073	0.223	0.164	0.15	0.325	0.269
YLR066W	-0.261	0.28	0.018	0.107	-0.189	0.135	-0.02	0.045	NA	0.288	0.173	0.188	0.164	0.01	0.151	0.143
YGL252C	-0.067	-0.06	-0.057	-0.122	0.048	0.15	0.105	0.225	-0.271	0.138	0.252	0.224	-0.095	0.391	0.378	0.31
YGL082W	-0.131	-0.089	-0.211	-0.101	-0.107	-0.404	0.068	-0.021	NA	0.003	0.074	0.257	0.003	0.211	0.296	0.346
YCL052C	-0.171	-0.234	-0.264	-0.208	-0.041	-0.593	-0.218	-0.109	0.109	0.249	0.066	0.155	0.088	0.175	0.332	0.368
YIL143C	0.224	0.163	0.081	0.152	0.053	-0.03	NA	0.085	0.057	0.085	0.053	0.252	0.027	0.237	0.443	0.31
YPL013C	0.115	0.215	0.061	-0.085	-0.082	0.492	-0.028	0.14	-0.253	0.105	0.394	0.333	NA	0.27	0.515	0.413
YNL026W	NA	NA	0.067	NA	NA	NA	-0.082	NA	NA	-0.137	0.102	0.006	NA	0.121	0.141	0.093
YCL021W-A	0.689	0.404	0.714	0.257	0.52	0.28	0.171	0.1	-0.046	0.203	0.118	0.057	-0.152	0.006	0.204	-0.002
YKL121W	-0.154	-0.385	-0.527	-0.254	-0.051	-0.247	NA	-0.262	-0.086	-0.071	-0.049	0.03	-0.004	0.049	0.069	0.134
YLR157C-B	0.384	0.355	0.549	0.08	-0.006	0.302	0.184	0.023	NA	0.403	0.117	0.237	-0.144	0.197	0.206	0.164
YDR196C	-0.211	-0.116	-0.288	-0.372	-0.049	-0.112	-0.419	-0.181	NA	-0.057	0.087	0.095	-0.193	-0.058	0.051	0.107
YFR049W	-0.431	-0.046	-0.105	-0.426	-0.244	-0.263	-0.242	-0.228	0.007	-0.065	-0.011	0.067	-0.059	-0.042	0.049	0.048
YJR107W	NA	NA	-0.01	NA	NA	NA	NA	NA	NA	NA	NA	0.072	NA	0.148	0.098	0.108
YMR064W	-0.265	-0.107	-0.297	-0.121	-0.013	-0.254	-0.077	-0.015	0.344	0.119	0.057	-0.059	0.585	0.565	1.071	0.864
YDR134C	-0.706	-1.083	-1.355	-0.919	-0.769	-1.021	-0.856	-1.091	0.102	-0.528	-0.572	-0.441	-0.232	-0.62	-0.391	-0.214
YAL069W	0.288	0.201	0.143	0.097	0.281	0.221	NA	0.108	NA	0.06	NA	-0.016	0.172	0.121	0.148	0.125
YNL194C	NA	-1.709	-2.256	-2.042	NA	-1.959	-1.643	-1.584	NA	-0.849	-0.505	-0.472	NA	-0.717	-0.236	-0.185
YLR199C	0.189	0.726	0.749	1.486	-0.13	-0.142	NA	-0.24	0.193	0.166	-0.103	0.175	0.142	0.222	0.182	0.393
YKL225W	NA	NA	0.182	NA	NA	0.192	0.134	0.013	0.01	-0.064	-0.087	0.056	0.1	0.22	0.056	0.179
YKL016C	-0.505	-0.348	-0.223	-0.081	-0.121	-0.367	0.032	-0.29	0.094	-0.037	-0.137	-0.033	-0.159	-0.144	-0.079	-0.122
YOR071C	NA	0.366	0.697	NA	NA	0.052	NA	0.184	0.177	0.09	0.06	0.119	0.109	0.147	0.091	0.209
YOL100W	-0.112	-0.387	-0.318	-0.418	0.037	0.087	-0.049	0.011	-0.218	-0.004	0.019	0.09	-0.017	0.168	0.019	0.173
YAL001C	-0.025	0.009	-0.113	-0.161	-0.072	0.064	NA	0.134	-0.215	0.118	0.092	0.027	-0.143	0.128	0.163	0.049
YLR103C	0.109	0.368	0.316	0.402	0.009	0.256	0.201	0.194	NA	0.063	0.148	0.028	0.029	0.16	0.177	0.185
YPL147W	-0.052	NA	0.105	NA	-0.062	0.012	NA	0.068	NA	-0.025	NA	0.289	-0.145	0.118	0.289	0.377
YBL005W-B	0.561	0.326	0.41	0.217	0.089	0.401	0.149	0.065	NA	0.485	0.172	0.192	-0.139	0.28	0.308	0.245
YBR250W	NA	NA	0.297	NA	NA	-0.083	NA	-0.02	0.054	0.188	-0.008	-0.015	NA	0.305	-0.088	0.204
YLR158C	-0.143	-0.193	-0.171	-0.034	-0.238	-0.322	-0.223	-0.164	NA	1.673	1.315	1.537	0.775	0.759	0.637	1.014
YDR257C	0.206	0.366	0.338	NA	0.21	0.118	NA	0.169	NA	0.132	0.266	0.196	NA	0.263	0.352	0.282
YMR023C	-0.045	NA	-0.009	NA	NA	NA	NA	0.017	0.2	0.085	0.253	0.221	-0.229	0.171	0.306	0.3
YOL009C	-0.066	-0.079	-0.27	-0.231	0.001	-0.262	NA	-0.157	0.328	-0.081	0.209	0.304	0.015	0.096	0.242	0.406
YBR185C	-0.144	-0.092	0.037	-0.099	-0.269	-0.553	NA	-0.133	0.37	0.07	-0.032	0.13	0.248	0.12	0.161	0.441
YOR142W-B	0.432	0.244	0.185	0.149	0.047	0.374	0.096	0.057	-0.212	0.388	0.419	0.509	-0.189	0.215	0.232	0.293
YPR131C	-0.059	0.224	0.374	0.213	0.033	0.065	0.165	0.025	0.077	0.089	0.23	0.23	0.032	0.203	0.281	0.395
YDL197C	NA	NA	-0.157	NA	NA	NA	NA	NA	NA	0.051	-0.1	-0.017	NA	0.16	NA	NA
YIL010W	-0.388	-0.365	-0.56	-0.293	-0.189	-0.016	-0.09	-0.207	0.088	0.029	NA	0.193	0.015	-0.044	-0.045	-0.049
YOR122C	-0.378	-0.389	-0.822	-0.263	-0.218	-0.393	-0.214	-0.282	0.256	-0.192	-0.179	-0.033	0.087	-0.096	-0.017	0.218
YGR024C	0.217	0.291	0.285	0.051	0.091	-0.101	NA	0.035	NA	0.302	0.274	0.243	NA	0.044	0.088	0.337
YOR113W	-0.211	-0.215	-0.19	-0.419	0.013	-0.267	-0.005	-0.025	0.039	-0.023	-0.024	-0.123	0.013	0.118	0.103	0.079
YGR012W	0.007	0.056	0.296	0.182	0.023	0.408	0.373	0.423	NA	0.294	0.314	0.285	-0.173	0.263	0.238	0.196
YOR343W-A	0.156	0.042	0.323	0.215	0.044	0.287	0.406	0.079	-0.459	0.35	0.205	0.017	-0.228	0.392	0.429	0.101
YBR013C	0.052	0.421	0.371	0.381	-0.039	0.013	NA	-0.142	-0.137	0.215	0.031	-0.08	-0.043	-0.053	-0.025	0.009
YOL031C	-0.767	-0.12	-0.058	0.127	-0.178	-0.084	NA	0.066	0.33	-0.015	0.003	-0.105	0.047	-0.076	0.04	0.081
YIR031C	-0.042	-0.201	0.003	-0.253	-0.015	0.035	0.366	0.441	0.147	0.406	0.414	0.383	0.173	0.5	0.335	0.297
YOL113W	-0.27	-0.336	-0.341	-0.161	-0.048	-0.056	-0.031	-0.063	-0.156	0.119	0.184	0.089	0.013	0.197	0.24	0.143
YPR030W	0.053	-0.101	-0.251	NA	0.001	-0.176	NA	-0.174	0.096	-0.112	-0.067	-0.067	-0.346	-0.066	0.044	0.037
YPR159W	-0.457	-0.097	-0.157	-0.266	-0.02	0.136	0.071	0.105	NA	0.131	0.169	0.043	0.181	0.129	0.046	0.174
YGR026W	-0.795	-0.428	-0.537	-0.566	-0.251	-0.429	-0.184	-0.212	0.263	-0.054	NA	-0.144	0.112	-0.27	-0.229	-0.174
YKL007W	NA	NA	-0.245	NA	NA	NA	-0.091	NA	NA	-0.044	-0.015	0.071	NA	0.081	0.038	0.037
YPR075C	-0.186	-0.154	0.007	-0.083	-0.183	0.154	0.226	0.159	0.014	-0.278	-0.084	-0.009	NA	-0.256	-0.277	-0.266
YDR122W	NA	NA	-0.147	NA	NA	NA	-0.124	NA	NA	0.035	0.113	0.099	0.071	0.094	0.044	0.017
YER058W	-0.057	0.098	0.041	NA	-0.06	0.336	NA	0.019	-0.24	-0.005	0.102	0.05	-0.116	0.12	0.203	0.073
YLR250W	-0.442	0.02	-0.314	-0.094	-0.11	0.097	-0.069	0.053	0.13	0.088	0.334	0.201	-0.047	0.306	0.475	0.302
YOL073C	-0.243	-0.098	-0.363	-0.327	-0.147	-0.09	NA	-0.203	0.176	-0.142	0.087	0.17	0.196	0.097	0.067	0.097
YNL293W	-0.116	-0.169	-0.258	NA	NA	-0.346	NA	-0.064	-0.018	0.197	0.557	0.381	-0.089	0.307	0.382	0.513
YDR041W	NA	NA	NA	NA	NA	NA	NA	NA	-0.184	NA	NA	NA	-0.097	0.092	NA	NA
YDR261W-B	0.465	0.324	0.333	0.125	0.111	0.352	0.035	-0.006	NA	0.333	0.165	0.212	0.072	0.227	0.303	0.28
YPR050C	NA	NA	-0.05	NA	NA	NA	NA	NA	NA	NA	-0.107	NA	NA	NA	NA	NA
YCR020C	NA	NA	-0.105	NA	0.146	-0.261	NA	-0.013	NA	0.379	0.102	0.332	NA	0.26	0.31	0.503
YDL222C	NA	NA	-1.025	-0.97	NA	-1.461	-1.128	-0.983	NA	-0.953	-1.041	-0.647	-0.171	-1.119	-0.993	-0.214
YDR316W-B	0.53	0.422	0.436	0.283	0.048	0.296	0.228	0.081	NA	0.356	0.176	0.18	-0.002	0.228	0.266	0.19
YKR018C	NA	-0.015	0.076	NA	NA	NA	-0.116	-0.198	NA	-0.162	-0.05	-0.087	NA	-0.067	0.001	-0.09
YMR160W	NA	NA	-0.129	NA	NA	NA	NA	NA	NA	0.169	NA	-0.016	NA	0.013	0.018	0.087
YNR071C	NA	NA	0.161	NA	0.184	-0.007	NA	-0.026	0.148	0.049	0.047	0.147	0.003	0.219	0.212	0.122
YKR096W	-0.203	-0.521	-0.532	-0.305	NA	-0.292	-0.124	-0.14	-0.019	-0.061	-0.181	-0.151	-0.008	-0.01	0.045	-0.075
YLR107W	-0.087	-0.15	-0.39	-0.42	0.001	-0.262	NA	0.148	0.092	0.204	0.446	0.624	0.05	0.084	0.522	0.796
YHR157W	NA	NA	0.159	NA	-0.045	0.021	NA	0.347	0.218	0.069	0.261	0.558	NA	0.202	0.252	0.586
YJL219W	NA	NA	0.61	NA	NA	NA	NA	NA	NA	0.057	0.036	0.009	NA	NA	NA	0.199
YKR030W	NA	0.093	0.041	0.198	-0.113	-0.016	0.073	-0.055	0.186	0.322	0.17	0.007	0.029	0.016	0.204	0.46
YGR039W	-0.003	NA	0.044	NA	-0.032	-0.364	NA	0.015	0.075	0.485	0.199	0.144	0.102	0.693	0.39	0.296
YMR284W	NA	NA	-0.052	NA	NA	NA	NA	NA	NA	0.132	NA	-0.018	NA	NA	0.163	NA
YPL151C	NA	0.139	0.313	NA	NA	0.26	NA	0.543	-0.214	0.163	0.223	0.293	-0.081	0.121	0.122	0.297
YPL234C	-0.442	-0.146	-0.368	-0.256	-0.249	-0.256	-0.175	-0.05	0.242	0.163	-0.292	-0.094	0.06	-0.124	-0.191	0.129
YNL251C	0.249	0.307	0.151	-0.229	0.302	0.289	0	-0.045	-0.207	-0.097	0.041	0.073	-0.062	0.339	0.116	0.117
YLR311C	NA	-0.472	-0.608	-0.28	NA	-0.955	NA	-0.438	0.256	0.021	-0.482	-0.296	-0.688	-0.111	-0.067	0.029
YBL086C	-0.296	-0.66	-0.876	-0.589	-0.181	-0.445	NA	-0.292	-0.209	-0.181	0.002	-0.09	-0.012	0.045	-0.003	0.102
YGL130W	0.107	0.177	0.102	0.067	0.069	0.243	NA	0.27	-0.06	0.06	0.148	0.259	0.03	0.22	0.312	0.302
YGR086C	-0.205	-0.655	-1.179	-0.989	-0.357	-0.506	-0.686	-0.814	-0.326	-0.264	-0.254	-0.029	-0.434	-0.129	-0.049	-0.145
YPR007C	NA	NA	-0.484	NA	NA	NA	NA	NA	-0.279	-0.499	NA	-0.213	-0.368	-0.273	NA	-0.159
YLR378C	-0.345	0.055	0.318	-0.016	0.04	0.423	0.187	0.502	-0.144	-0.129	-0.127	-0.03	-0.353	-0.124	-0.275	-0.065
YBL101W-A	0.126	NA	0.34	NA	0.093	0.345	NA	0.15	-0.469	0.249	0.102	-0.002	-0.257	0.423	0.337	0.127
YDL230W	NA	NA	-0.262	NA	NA	NA	NA	NA	0.068	0.13	NA	0.067	0.035	0.179	0.029	0.058
YPL223C	NA	NA	-0.534	-0.493	NA	-0.393	NA	-0.679	NA	-0.02	0.6	0.383	0.155	0.21	0.377	0.13
YLR219W	-0.82	-0.585	-0.832	-0.743	-0.175	-0.238	-0.286	-0.054	0.186	-0.072	-0.281	-0.221	0.01	-0.271	-0.257	-0.041
YPR093C	0.029	0.144	0.01	NA	-0.028	0.01	NA	0.058	NA	-0.056	0.253	0.209	-0.073	0.204	0.206	0.099
YPR157W	NA	-0.512	-0.296	NA	NA	-0.35	NA	-0.174	NA	-0.067	-0.088	-0.22	-0.255	-0.128	-0.017	-0.162
YDR135C	NA	NA	0.377	NA	NA	0.062	0.302	NA	-0.09	0.076	0.075	-0.06	0.003	0.624	0.473	0.347
YPL247C	-0.193	-0.704	-0.514	-0.824	-0.18	-0.602	NA	-0.424	-0.21	-0.17	-0.117	0.13	-0.102	0.037	-0.021	0.269
YPR092W	NA	NA	-0.004	NA	NA	NA	NA	NA	NA	-0.134	NA	NA	NA	NA	NA	NA
YKL167C	-0.069	-0.066	-0.154	NA	NA	-0.406	NA	-0.135	0.032	0.107	0.2	0.121	0.111	0.3	0.312	0.315
YHR096C	NA	NA	-0.605	NA	NA	-0.487	NA	-0.842	0.043	-0.226	0.015	0.168	0.275	0.118	0.254	0.636
YJL003W	-0.096	0.199	0.099	-0.005	-0.07	-0.107	NA	-0.042	0.137	0.231	0.267	0.183	0.005	0.322	0.179	0.17
YNR025C	NA	NA	1.101	NA	NA	NA	0.083	NA	NA	-0.37	0.113	-0.329	-0.258	-0.004	NA	-0.43
YOR024W	NA	NA	0.163	NA	NA	0.021	NA	-0.024	NA	0.068	NA	0.21	NA	0.366	NA	NA
YPL164C	-0.079	-0.13	-0.409	-0.223	-0.037	-0.32	-0.16	-0.352	-0.035	0.115	0.135	0.181	0.099	0.211	0.122	-0.008
YBR254C	0.063	0.311	0.508	0.197	0.099	-0.116	NA	0.181	0.178	0.117	NA	0.272	NA	0.471	0.388	0.396
YGL222C	0.236	-0.185	-0.307	-0.303	0.094	-0.144	0.106	-0.243	-0.121	0.018	0.048	0.108	-0.12	0.293	0.246	0.251
YOL063C	0.011	-0.001	-0.115	0.102	0.129	-0.18	-0.034	-0.063	0.162	-0.021	0.171	0.077	0.122	0.158	0.151	0.174
YGL229C	-0.256	-0.374	-0.64	NA	NA	-0.708	NA	-0.433	0.097	0.006	-0.066	-0.037	0.135	-0.012	0.098	0.008
YML099W-A	NA	NA	-0.367	NA	NA	NA	NA	-0.468	NA	-0.088	-0.166	-0.079	NA	-0.178	0.062	-0.015
YPL273W	0.023	0.316	0.668	0.746	0.076	0.091	0.381	0.421	0.144	0.419	0.591	0.388	0.287	0.658	0.594	0.821
YGR066C	NA	NA	-0.808	NA	NA	-0.598	NA	-0.418	0.04	-0.03	-0.164	0.071	NA	-0.406	-0.106	0.034
YGR076C	-0.003	0.016	-0.129	-0.07	-0.151	-0.169	NA	-0.068	NA	0.266	0.315	0.395	0.105	0.29	0.521	0.62
YNR008W	-0.042	0.072	0.446	NA	-0.222	0.078	NA	0.373	-0.091	-0.295	-0.048	-0.186	-0.162	-0.084	-0.356	-0.1
YPR180W	0.061	-0.154	-0.128	-0.038	-0.043	-0.029	NA	-0.075	NA	0.131	0.367	0.362	-0.09	0.065	0.33	0.231
YGL095C	-0.119	-0.119	-0.216	-0.169	-0.071	-0.135	-0.052	-0.085	-0.057	0.058	NA	0.226	0.147	0.21	0.281	0.25
YOL159C-A	NA	NA	NA	NA	NA	NA	NA	0.129	NA	NA	NA	NA	NA	0.143	NA	0.164
YBL001C	-0.271	-0.124	-0.082	-0.222	-0.164	-0.411	-0.428	-0.5	0.131	-0.27	-0.237	-0.237	-0.182	-0.277	-0.339	-0.189
YCR009C	-0.121	-0.047	-0.171	-0.17	-0.09	-0.333	-0.103	-0.106	-0.207	0.13	0.327	0.301	-0.106	0.145	0.417	0.488
YHL028W	-1.272	-0.556	-0.556	-0.425	-0.804	-0.188	NA	-0.061	-0.124	-0.166	-0.224	-0.172	-0.287	-0.503	-0.458	-0.395
YNL337W	0.021	0.148	0.06	NA	0.051	0.139	NA	-0.016	NA	0.072	-0.06	0.086	0.099	0.254	0.174	0.046
YAL043C	0.067	0.195	0.253	0.121	0.167	0.33	0.129	0.211	NA	0.042	0.08	0.137	-0.157	0.154	0.142	0.119
YGR038C-B	0.585	0.316	0.178	0.148	0.152	0.412	0.049	-0.009	0.023	0.515	0.224	0.224	0.073	0.225	0.28	0.276
YLR156W	-0.044	-0.257	-0.156	NA	0.117	-0.156	NA	0.014	0.498	0.79	0.893	1.252	-0.013	0.405	0.355	0.545
YPR028W	-0.734	-0.801	-0.833	-0.787	-0.408	-0.516	-0.536	-0.452	0.261	-0.012	-0.161	-0.307	0.099	-0.23	-0.175	-0.045
YNL284C	-0.235	-0.06	0.093	-0.013	-0.06	-0.072	NA	0.06	-0.032	0.057	0.378	0.257	NA	0.176	0.516	0.406
YNR031C	0.219	0.322	0.366	NA	NA	0.207	NA	0.175	-0.088	0.026	-0.016	-0.003	-0.058	0.171	0.101	0.025
YCL020W	0.109	0.029	0.367	0.188	0.044	0.227	0.523	0.096	-0.21	0.316	0.262	0.135	0.011	0.451	0.311	0.261
YER041W	-0.117	0.112	-0.109	-0.063	-0.022	-0.094	NA	-0.038	NA	0.013	0.032	-0.007	-0.034	0.113	0.136	0.067
YFL027C	0.06	NA	0.096	NA	NA	-0.075	NA	0.091	NA	0.212	NA	0.235	NA	0.18	0.136	0.336
YOR249C	-0.005	0.004	-0.032	0.001	-0.018	-0.035	-0.099	-0.007	0.17	0.099	0.122	0.07	0.03	-0.035	0.126	-0.023
YIL156W	-0.13	-0.093	0.028	-0.159	-0.111	0.029	NA	0.114	-0.026	0.264	0.036	0.04	-0.468	0.16	-0.033	-0.011
YJR044C	NA	NA	0.2	NA	NA	NA	0.043	NA	NA	-0.02	-0.368	-0.438	NA	-0.319	-0.247	-0.121
YPL077C	-0.107	0.017	0.161	NA	0.059	0.337	NA	0.246	-0.309	-0.045	0.36	0.231	-0.3	0.124	0.206	0.202
YLR137W	-0.143	-0.338	-0.517	-0.345	-0.012	-0.105	NA	-0.073	NA	-0.057	0.135	0.12	0.017	0.22	0.247	0.192
YOL154W	NA	NA	-0.243	NA	NA	-0.162	NA	-0.158	NA	-0.09	-0.09	0.013	0.143	0.09	0.009	0.226
YHR122W	0.067	0.334	0.546	0.491	-0.007	0.251	NA	0.483	0.216	0.473	0.607	0.558	0.123	0.731	0.692	0.647
YJR125C	NA	NA	-0.395	NA	NA	-0.182	-0.238	-0.07	NA	0.096	0.241	0.207	0.177	0.102	0.118	0.169
YDR265W	-0.076	-0.05	-0.366	0.031	-0.039	-0.151	-0.094	-0.05	-0.045	0.071	0.111	0.16	-0.015	0.01	-0.006	0.192
YER048W-A	NA	NA	0.117	NA	NA	NA	0.083	NA	0.223	0.287	0.178	0.183	-0.175	0.264	0.209	0.434
YHR132C	NA	0.076	-0.214	-0.2	-0.208	-0.046	-0.036	0.047	0.181	0.029	NA	-0.063	-0.034	-0.002	NA	-0.01
YNL322C	-0.175	-0.048	0.029	-0.4	0.015	0.109	0.123	0.411	0.043	0.035	NA	-0.027	-0.073	-0.225	-0.088	-0.059
YLL053C	NA	NA	0.132	NA	NA	NA	NA	NA	NA	-0.046	0.174	0.206	-0.077	0.205	0.152	0.343
YMR068W	0.023	0.107	0.087	NA	NA	0.074	NA	-0.004	-0.105	-0.21	0.004	0.127	-0.197	-0.082	0.108	0.13
YER078C	0.066	0.082	0.048	-0.04	0.005	-0.155	0.004	0.069	NA	0.025	0.084	0.144	0.082	0.355	0.245	0.266
YOR137C	-0.207	-0.276	-0.069	NA	-0.215	-0.318	-0.216	-0.164	-0.013	0.003	-0.019	0.012	-0.035	-0.202	-0.016	0.014
YDR022C	NA	-0.172	-0.449	NA	NA	-0.364	NA	-0.394	-0.067	0.152	-0.02	-0.111	0.077	0.077	0.114	-0.101
YOR037W	-0.105	0.054	-0.174	-0.038	-0.062	-0.178	NA	0.109	NA	0.165	0.212	0.168	0.134	0.195	0.224	0.159
YPR137C-B	0.562	0.372	0.505	0.114	0.168	0.401	-0.015	0.032	-0.472	0.665	0.337	0.296	-0.096	0.211	0.347	0.304
YGL045W	NA	NA	-0.521	NA	NA	-0.192	NA	-0.072	0.135	-0.093	0.081	0.169	0.054	0.131	0.124	0.204
YHR090C	NA	NA	-0.013	NA	NA	NA	NA	NA	-0.201	NA	NA	0.223	-0.122	0.176	NA	0.355
YMR066W	NA	NA	-0.035	NA	NA	0.004	NA	0.178	NA	0.355	0.314	0.186	NA	0.226	0.264	0.305
YEL002C	-0.425	-0.052	-0.067	0.106	-0.247	-0.178	-0.021	0.06	0.176	-0.034	-0.198	-0.057	0.137	-0.088	-0.131	0.017
YPL113C	0.549	1.024	1.176	1.213	0.03	0.001	0.274	0.269	NA	0.232	0.323	0.332	-0.09	0.329	0.324	0.144
YJL141C	NA	NA	-1.14	NA	NA	-0.283	-0.661	-0.453	-0.239	-0.246	-0.085	-0.182	-0.028	-0.316	-0.114	-0.144
YJL155C	NA	NA	-0.127	NA	NA	NA	NA	NA	NA	-0.096	0.056	0.073	NA	0.345	NA	0.183
YER027C	-0.098	-0.075	-0.19	-0.015	-0.072	-0.068	-0.049	-0.144	-0.137	-0.093	NA	-0.041	0.148	-0.002	0.047	0.039
YMR095C	NA	NA	-0.188	NA	NA	NA	NA	-0.278	0.004	NA	0.285	0.463	-0.249	0.494	0.259	NA
YKL152C	0.136	-0.6	-0.722	-0.428	0.079	-0.058	-0.048	-0.217	NA	-0.001	-0.052	-0.013	0.225	-0.011	0.028	0.01
YOR086C	-0.832	-0.549	-0.709	-0.757	-0.48	-0.223	-0.245	-0.107	NA	-0.332	-0.459	-0.527	-0.213	-0.592	-0.624	-0.589
YPL276W	NA	NA	NA	NA	NA	NA	NA	NA	NA	NA	NA	NA	NA	NA	NA	NA
YDR210W-B	0.583	0.28	0.125	0.093	0.124	0.449	0.065	0.044	-0.058	0.265	0.227	0.162	0.042	0.071	0.366	0.16
YMR045C	0.48	0.201	0.262	0.02	0.044	0.422	0.075	0.073	-0.208	0.463	0.242	0.255	0.001	0.268	0.267	0.244
YMR196W	NA	NA	-0.763	NA	NA	NA	-0.499	NA	NA	-0.458	-0.339	-0.164	NA	-0.153	-0.187	-0.329
YNL159C	NA	NA	-0.466	NA	NA	NA	0.03	NA	NA	-0.009	NA	-0.044	NA	-0.126	-0.062	-0.116
YHR164C	0.16	0.448	0.658	NA	0.059	0.243	NA	0.146	NA	-0.151	-0.118	0.018	-0.021	0.044	0.102	0.09
YBR235W	-0.303	-0.094	-0.142	-0.382	-0.097	0.089	0.097	-0.005	-0.126	-0.166	-0.12	-0.337	-0.168	-0.252	-0.5	-0.284
YDR315C	-0.207	0.143	0.107	NA	0.009	-0.143	NA	-0.057	0.126	-0.012	-0.011	0.075	0.056	0.047	0.052	0.085
YER050C	-0.115	0	0.004	-0.019	-0.11	-0.072	NA	-0.139	-0.105	0.016	0.223	0.294	0.063	0.363	0.596	0.459
YDR043C	NA	NA	-0.316	NA	NA	NA	NA	NA	NA	0.202	NA	0.195	NA	0.228	0.359	NA
YKL162C-A	NA	NA	0.105	NA	NA	NA	NA	-0.226	NA	0.082	-0.248	0.044	NA	0.103	0.075	0.347
YLR206W	-0.185	-0.156	-0.169	-0.731	-0.114	0.084	-0.087	0.062	-0.516	-0.06	-0.315	0.027	-0.325	0.186	0.104	0.221
YDR511W	0.134	-0.07	-0.049	-0.174	-0.235	-0.218	NA	0.028	0.051	0.035	0.046	0.049	0.117	0.293	0.286	0.508
YBL075C	-0.198	-0.276	-0.531	-0.259	0.07	-0.018	0.136	0.315	-0.244	-0.198	0.313	0.585	0.012	0.098	0.452	0.877
YBR290W	-0.152	-0.286	-0.264	-0.47	-0.056	-0.105	NA	0.11	NA	0.184	0.272	0.202	0.001	0.105	0.186	0.348
YMR261C	NA	NA	-0.652	NA	NA	NA	-0.343	NA	NA	-0.231	-0.112	-0.202	NA	-0.342	-0.106	-0.132
YGL149W	-0.165	0.005	-0.153	NA	NA	-0.156	NA	0.016	0.16	-0.006	-0.148	-0.106	0.121	-0.197	0.105	0.119
YGL220W	0.126	0.649	0.449	0.744	0.025	0.072	0.09	-0.003	-0.003	-0.069	0.096	0.007	0.121	0.048	0.148	0.145
YBR003W	-0.225	-0.315	-0.337	-0.252	-0.138	-0.342	-0.061	-0.135	-0.042	-0.019	0.078	0.042	-0.023	0.283	0.152	0.185
YDL199C	NA	NA	-0.271	NA	NA	NA	NA	NA	NA	NA	NA	NA	NA	NA	NA	NA
YHR022C	NA	NA	NA	NA	NA	-0.378	NA	-0.279	0.371	NA	-0.129	-0.042	NA	-0.201	NA	0.15
YJL031C	NA	NA	0.202	NA	NA	NA	NA	NA	NA	0.013	0.116	0.292	NA	NA	NA	0.095
YKL162C	NA	NA	-0.471	NA	NA	NA	NA	-0.171	0.156	0.002	NA	0.144	NA	0.195	NA	0.314
YDR525W-A	-0.341	0.087	-0.453	-0.14	-0.068	0.037	-0.347	-0.353	NA	0.474	-0.005	0.005	-0.15	-0.09	-0.288	-0.084
YNR049C	0.066	-0.044	-0.209	-0.091	-0.077	-0.01	NA	-0.034	-0.091	0.104	0.17	0.263	0.125	0.309	0.145	0.341
YPR059C	NA	NA	0.115	NA	NA	NA	NA	NA	NA	NA	NA	0.059	NA	NA	NA	NA
YNL234W	-0.083	-0.198	-0.197	-0.097	-0.008	-0.669	-0.37	-0.644	NA	-0.133	NA	-0.183	NA	0.119	0.165	0.211
YPL021W	NA	NA	0.142	NA	NA	NA	NA	NA	0.223	NA	NA	0.193	0.03	NA	NA	0
YOR242C	NA	-0.193	0.167	NA	NA	0.149	NA	0.067	-0.188	-0.018	0.176	0.107	-0.303	0.024	0.177	0.127
YOR389W	0.135	0.297	0.174	NA	0.113	0.239	NA	0.34	NA	0.091	0.068	0.104	-0.166	0.051	0.164	0.174
YCL027W	1.805	1.844	1.737	1.391	-0.034	-0.182	0.164	0.237	-0.026	0.133	0.058	0.311	0.177	0.099	0.303	0.496
YGL150C	0.103	0.169	0.167	0.094	-0.003	-0.056	-0.051	0.148	-0.17	-0.083	-0.018	-0.001	-0.148	0.14	0.05	0.091
YIL099W	NA	NA	-0.8	NA	NA	-0.61	NA	-0.388	NA	-0.113	-0.044	0.035	-0.164	-0.048	0.113	0.232
YNL098C	NA	NA	-0.275	NA	NA	NA	0.011	NA	NA	-0.279	0.154	-0.093	NA	-0.169	-0.289	-0.048
YPL159C	-0.254	-0.444	-0.558	-0.512	-0.22	-0.505	0.046	-0.243	0.27	0.051	-0.077	-0.039	-0.05	0.166	0.064	0.369
YGL228W	-0.429	-0.003	-0.094	-0.034	-0.402	0.111	0.158	0.164	-0.017	-0.129	0.022	-0.01	-0.059	-0.023	0.018	-0.001
YKR077W	0.111	-0.248	-0.393	NA	-0.113	-0.156	NA	-0.017	0.121	0.177	NA	-0.049	0.166	0.371	0.234	0.198
YPR166C	-0.119	0.312	0.295	0.17	-0.121	0.13	0.065	0.03	0.037	0.035	0.101	0.131	0.008	0.267	0.278	0.127
YDR272W	-0.283	-0.259	-0.335	-0.33	-0.058	-0.133	NA	-0.214	-0.391	-0.19	0.109	0.069	-0.244	-0.083	0.077	-0.032
YDR388W	-0.029	-0.269	-0.331	-0.513	0.049	0.075	-0.224	-0.061	-0.438	-0.346	-0.186	-0.206	-0.283	-0.244	-0.474	-0.265
YLR031W	NA	NA	-0.23	NA	NA	0.021	NA	-0.015	NA	-0.053	-0.013	0.155	0.156	0.05	0.129	0.186
YMR022W	-0.2	-0.117	-0.104	-0.224	-0.169	-0.56	-0.019	-0.123	0.346	0.069	-0.067	0.024	0.194	0.114	-0.012	0.279
YGL203C	-0.108	0.189	0.066	0.178	-0.122	0.351	0.314	0.427	-0.058	0.186	-0.284	-0.214	-0.142	-0.048	-0.268	-0.109
YNR047W	-0.543	-0.202	-0.234	0.057	-0.161	-0.282	0.025	-0.073	NA	NA	-0.314	-0.176	-0.03	-0.168	-0.221	-0.08
YBR073W	0.22	0.53	0.663	0.572	0.044	0.414	0.09	0.217	-0.198	0.143	-0.001	0.163	-0.128	0.248	0.142	0.126
YER026C	-0.596	-0.552	-0.958	-0.894	-0.324	-0.282	-0.278	-0.236	NA	0.194	-0.037	-0.037	0.123	-0.153	0.011	-0.064
YGL184C	NA	0.458	0.07	NA	0.022	-0.606	NA	-0.143	0.087	0.074	0.172	0.27	-0.446	0.477	0.185	0.093
YMR178W	NA	NA	-0.153	NA	NA	NA	NA	NA	NA	0.123	0.003	0.124	NA	-0.17	-0.108	-0.034
YPR127W	-0.203	-0.601	-1.02	-0.855	0.045	-0.326	NA	-0.513	-0.016	0.012	0.029	0.002	-0.06	0.075	NA	-0.073
YIR036C	-0.077	-0.396	-0.39	-0.187	-0.143	-0.134	-0.13	-0.324	0.161	-0.118	0.127	-0.004	-0.019	-0.147	-0.373	-0.041
YBR233W	0.069	-0.063	-0.024	0.111	0.045	0.11	NA	0.027	0.025	0.165	NA	0.341	-0.363	0.339	0.242	0.194
YBR166C	0.017	0.374	0.351	0.37	-0.064	-0.022	0.187	0.168	0.142	0.236	0.156	0.333	0.109	0.335	0.276	0.421
YHR024C	0.065	0.423	0.366	0.4	0.007	0.151	0.027	0.163	0.03	0.032	0.201	0.236	0.153	0.375	0.286	0.249
YLL010C	0.138	0.031	-0.034	NA	NA	0.123	-0.024	0.253	NA	0.061	0.018	0.145	-0.081	0.074	0.114	0.286
YLR427W	0.186	0.428	0.479	0.528	-0.067	0.018	NA	-0.022	0.014	0.178	0.062	0.141	0.082	0.242	0.201	0.103
YBR122C	-0.19	-0.009	-0.168	-0.061	-0.119	-0.127	-0.042	0.004	-0.011	-0.007	0.098	0.205	0.064	0.214	0.288	0.311
YMR102C	-0.037	-0.019	-0.242	0.079	0.116	0.164	-0.027	0.104	-0.181	-0.105	-0.117	-0.055	-0.036	-0.06	-0.033	-0.064
YDL200C	NA	NA	0.065	NA	NA	NA	NA	NA	NA	0.018	NA	NA	NA	NA	NA	NA
YLR274W	0.093	0.151	0.218	NA	0.122	0.063	-0.037	0.008	0.112	0.037	0.163	0.14	-0.051	0.229	0.304	0.341
YDR343C	-0.976	NA	-1.231	NA	-0.582	-1.861	NA	-1.56	0.054	-0.922	-1.019	-1.037	-0.008	-1.549	-1.107	-0.786
YFL002W-A	0.446	0.257	0.177	0.071	0.039	0.427	0.041	-0.024	0.334	0.51	0.215	0.264	0.392	0.157	0.23	0.18
YOR131C	0.822	0.651	1	0.447	0.227	0.558	0.489	0.253	NA	0.31	0.222	-0.135	-0.288	0.357	0.233	0.053
YDR270W	0.838	0.668	1.032	0.543	0.104	0.541	0.604	0.405	NA	0.17	0.205	-0.127	-0.19	0.38	0.355	0.154
YDR335W	0.066	0.272	0.091	-0.097	0.136	0.3	-0.133	0.159	-0.051	0.166	0.112	0.253	-0.143	0.114	0.012	0.157
YLR408C	-0.126	-0.153	-0.053	NA	0.128	-0.21	NA	-0.156	NA	0.008	0.172	0.151	-0.175	0.158	0.287	0.152
YOL099C	NA	NA	0.042	NA	NA	NA	NA	NA	NA	NA	NA	0.056	NA	NA	NA	NA
YOR358W	NA	-0.126	-0.175	NA	0.087	0.04	-0.083	0.125	-0.147	-0.053	0.175	0.121	-0.239	0.045	0.185	0.095
YPR073C	-0.003	0.164	0.256	NA	-0.215	NA	NA	-0.216	-0.167	-0.016	0.173	0.314	-0.277	0.167	-0.03	0.181
YGL167C	-0.458	-0.052	-0.317	-0.17	-0.022	0.022	-0.077	0.073	0.215	-0.065	-0.152	-0.076	0.186	-0.13	-0.182	0.028
YMR061W	0.107	0.004	0.028	-0.181	0.097	0.033	-0.135	0.026	-0.1	0.297	0.201	0.232	-0.071	0.353	0.406	0.345
YDR061W	NA	NA	-0.073	NA	NA	NA	0.387	NA	-0.101	0.006	0.286	0.203	-0.069	0.223	0.219	-0.018
YDR282C	0.055	0.022	0.276	0.108	-0.06	0.107	0.146	0.126	-0.061	0.166	NA	0.016	NA	0	0.158	0.165
YLR128W	-0.046	-0.009	-0.073	0.233	-0.104	-0.265	NA	-0.048	0.087	0.144	0.024	0.207	0.13	-0.004	0.151	0.197
YOL134C	NA	NA	0.237	NA	NA	NA	NA	0.142	NA	0.046	-0.028	-0.013	NA	-0.053	-0.073	NA
YGR161W-B	0.72	0.288	0.108	0.188	0.132	0.452	-0.029	0.071	0.116	0.56	0.258	0.384	0.18	0.061	0.313	0.199
YBR295W	NA	-0.239	-0.178	-0.407	0.171	-0.066	NA	0.082	0.174	-0.076	NA	0.119	0.061	0.174	0.121	0.159
YGR243W	0.041	-0.534	-0.919	-0.537	-0.106	-1.014	NA	-0.505	NA	-0.325	-0.325	-0.177	0.238	-0.199	0.047	0.261
YPR140W	-0.163	-0.337	-0.463	NA	-0.291	-0.079	NA	-0.209	-0.138	-0.046	-0.152	-0.151	-0.07	-0.005	-0.049	-0.159
YAR009C	0.49	0.232	0.059	0.088	0.001	0.324	0.151	0.042	-0.118	0.369	NA	0.171	0.026	0.165	0.193	0.066
YBR240C	NA	-0.351	-0.085	NA	NA	NA	NA	-0.115	NA	-0.141	-0.117	-0.022	0.016	-0.053	NA	-0.022
YDR425W	0.085	-0.034	0.054	0.054	-0.021	0.222	NA	-0.031	-0.165	0.513	0.235	0.287	-0.093	0.443	0.326	0.461
YJL043W	NA	NA	NA	NA	NA	NA	NA	NA	NA	NA	NA	0.068	NA	NA	NA	NA
YKR104W	NA	NA	0.057	NA	NA	NA	NA	0.087	NA	0.043	NA	0.158	-0.025	0.029	NA	0.396
YPL095C	0.147	0.193	0.141	0.193	-0.152	-0.103	NA	0.327	0.285	0.043	0.105	0.17	0.206	0.286	0.167	0.266
YDR246W	0.088	0.064	0.094	0.091	0.09	-0.094	NA	0.043	0.028	0.084	-0.005	0.186	0.049	0.111	0.238	0.232
YMR046C	-0.07	0.172	0.745	0.139	-0.149	0.576	0.57	0.294	-0.412	0.189	0.079	0.01	-0.159	0.31	0.338	0.057
YIL120W	NA	-0.076	-0.041	-0.006	-0.212	-0.3	NA	-0.099	0.506	0.054	0.052	0.095	0.091	0.106	0.114	0.179
YOR087W	-0.372	0.056	-0.118	0.198	-0.247	-0.086	-0.163	-0.058	0.191	-0.03	-0.091	-0.061	0.082	-0.115	-0.159	-0.058
YOR378W	NA	NA	-0.012	NA	NA	NA	NA	0.011	0.165	0.086	NA	0.197	0.332	0.12	NA	0.142
YJL020C	NA	NA	-0.064	NA	0.117	0.151	-0.041	0.152	-0.253	-0.204	-0.233	-0.272	-0.035	-0.262	-0.379	-0.191
YJL099W	NA	NA	0.307	NA	NA	NA	NA	NA	NA	0.014	-0.058	-0.013	NA	0.074	0.093	NA
YKL013C	NA	NA	NA	NA	NA	NA	0.007	NA	NA	NA	NA	NA	NA	NA	NA	NA
YMR115W	0.206	NA	0.387	NA	NA	0.064	NA	0.009	0.001	0.06	0.267	0.219	-0.024	0.173	0.334	0.359
YMR258C	NA	NA	-0.532	NA	NA	NA	-0.173	NA	NA	0.181	NA	0.014	NA	0.088	-0.01	0.003
YGL223C	0.205	0.214	0.255	0.436	-0.129	-0.192	0.123	0.056	0.326	0.247	-0.063	0.061	0.158	0.215	0.127	0.402
YIL146C	0.044	-0.256	-0.174	-0.352	0.05	0.128	NA	0.065	-0.112	0.088	0.077	0.108	-0.299	0.183	0.067	-0.007
YLR218C	-0.354	-0.095	-0.287	NA	-0.05	0.265	NA	-0.162	-0.292	-0.151	-0.052	-0.311	-0.169	-0.137	-0.087	-0.297
YER039C-A	NA	NA	-0.493	NA	NA	-0.229	NA	-0.302	NA	0.109	0.053	0.217	-0.055	0.19	0.38	0.371
YLR025W	-0.11	-0.129	-0.305	-0.177	NA	0.349	NA	0.189	-0.41	0.041	-0.064	0.061	NA	-0.032	0.162	-0.009
YOR351C	NA	NA	NA	NA	NA	NA	NA	NA	NA	NA	NA	NA	NA	NA	NA	NA
YOR089C	0.034	0.069	0.079	0.04	0.102	0.101	0.081	0.099	-0.072	-0.016	0.131	0.152	-0.121	-0.042	0.371	0.28
YDL089W	NA	0.037	-0.142	NA	NA	NA	-0.025	NA	NA	0.022	0.118	0.118	NA	0.049	0.117	0.221
YIL175W	NA	NA	NA	NA	NA	NA	NA	NA	NA	NA	NA	-0.1	-0.408	NA	NA	NA
YPR057W	-0.037	-0.079	0.015	0.04	0.124	0.385	NA	0.172	-0.247	0.196	NA	0.265	0.014	0.348	0.497	0.324
YKL126W	NA	NA	-0.351	NA	NA	NA	-0.194	-0.003	NA	0.11	0.035	0.067	0.225	0.034	0.051	0.072
YML030W	-0.167	-0.196	-0.422	-0.371	-0.143	-0.075	-0.363	-0.168	NA	-0.116	-0.01	-0.094	-0.211	-0.065	-0.024	0.029
YFL038C	-0.219	-0.124	-0.187	0.072	0.044	0.03	-0.098	-0.09	NA	0.016	0.422	0.541	-0.06	0.26	0.392	0.511
YER170W	0.038	0.239	0.377	0.199	-0.146	-0.241	NA	0.085	0.014	0.068	0.231	0.332	0.034	0.273	0.427	0.567
YGR141W	-0.177	0.104	0.114	-0.15	0.003	-0.064	NA	0.04	0.135	-0.314	-0.079	-0.298	-0.064	-0.331	-0.361	-0.472
YKR091W	NA	NA	-0.711	-0.322	NA	-0.548	-0.471	-0.389	NA	-0.053	0.094	0.221	0.087	0.119	0.324	0.55
YHR112C	NA	-0.017	-0.076	NA	-0.212	-0.41	NA	-0.247	0.134	0.155	0.118	0.201	-0.154	-0.142	0.03	-0.056
YIL076W	-0.361	-0.033	0.028	-0.183	0.002	-0.087	0.122	-0.034	0.056	0.231	0.258	0.302	0.04	0.301	0.275	0.539
YNR034W-A	NA	NA	0.288	NA	NA	NA	NA	NA	0.016	-0.162	-0.045	0.029	0.01	-0.171	NA	-0.078
YHR131C	-0.013	0.001	-0.062	0.026	0.002	-0.088	NA	0.137	-0.12	-0.093	-0.043	-0.099	-0.079	0.019	-0.007	-0.06
YDR504C	-0.384	-0.072	-0.286	-0.136	-0.168	-0.398	-0.188	-0.339	0.269	0.421	0.141	0.154	0.028	0.199	0.083	0.336
YPL020C	0.043	0.15	-0.018	NA	0.03	0.211	0.185	0.162	-0.263	0.363	0.3	0.264	-0.115	0.307	0.148	0.22
YKL123W	NA	-0.358	-0.659	NA	NA	NA	NA	-0.11	0.021	0.179	-0.22	-0.074	-0.02	-0.175	0.039	0.022
YOR075W	-0.082	-0.045	-0.11	-0.139	0.073	0.019	-0.124	0.096	-0.06	0.019	0.181	0.223	0.049	0.185	0.251	0.108
YNL015W	NA	NA	-1.192	NA	NA	NA	-0.612	NA	NA	-0.114	-0.352	-0.264	NA	-0.168	-0.347	NA
YPL257W	0.093	-0.266	-0.102	NA	NA	-0.482	NA	-0.428	-0.075	-0.004	0.028	-0.09	-0.063	-0.004	0.041	0.127
YCR073W-A	0.069	-0.026	-0.143	-0.182	0.148	0.245	NA	0.181	-0.429	-0.028	NA	-0.033	-0.225	-0.16	-0.17	0.066
YHR105W	-0.11	NA	-0.059	NA	NA	0.086	NA	-0.068	-0.089	-0.081	0.069	0.295	-0.022	0.233	NA	0.305
YOR192C-B	0.44	0.554	0.391	0.234	0.101	0.388	0.196	0.015	-0.099	0.351	0.261	0.327	0.063	0.221	0.304	0.272
YCR012W	-0.169	-0.695	-1.06	-0.539	-0.137	-0.263	-0.24	NA	-0.392	-0.33	-0.283	-0.248	0.116	-0.189	-0.068	-0.192
YLR410W-A	0.076	0.041	0.411	0.23	0.083	0.271	0.489	0.065	-0.19	0.269	0.169	0.095	-0.235	0.418	0.397	0.191
YNL149C	NA	NA	1.4	NA	NA	NA	0.193	NA	NA	-0.122	0.014	0.031	-0.036	-0.002	0.218	0.118
YCR003W	-0.033	0.111	0.171	0.062	-0.118	0.081	NA	-0.046	-0.143	0.125	0.339	0.297	-0.091	0.251	0.383	0.274
YDL244W	NA	NA	0.054	NA	NA	NA	NA	-0.046	-0.095	0.011	-0.128	0.086	NA	0.049	-0.038	0.042
YMR150C	NA	NA	0.016	NA	NA	NA	-0.068	NA	NA	-0.038	NA	-0.013	NA	-0.075	NA	NA
YJL217W	NA	NA	0.004	NA	NA	NA	-0.088	0.017	NA	-0.146	-0.209	-0.147	NA	-0.224	-0.354	-0.283
YPL027W	NA	NA	0.135	NA	NA	NA	NA	NA	0.081	-0.032	0.051	0.147	-0.064	-0.011	0.035	0.096
YOL067C	0.307	0.671	0.839	NA	0.131	0.131	0.065	0.142	-0.395	-0.153	0.006	0.172	-0.217	0.26	0.191	0.245
YNL173C	NA	NA	-0.514	NA	NA	NA	NA	NA	NA	NA	NA	-0.32	NA	0.111	NA	NA
YDL017W	-0.011	0.108	0.435	0.035	0.026	0.293	NA	0.216	-0.134	-0.091	0.174	-0.011	-0.004	0.152	0.122	-0.019
YNL193W	-0.131	-0.073	-0.189	NA	-0.112	-0.338	NA	0.03	0.273	0.186	0.043	0.193	0.156	0.203	0.19	0.398
YAL051W	-0.016	0.086	-0.133	0.044	-0.113	-0.072	NA	-0.049	-0.042	0.081	-0.092	-0.04	-0.056	0.099	0.099	0.143
YPR179C	0.046	-0.135	0.006	NA	-0.096	0.323	NA	0.043	NA	0.127	0.087	0.068	-0.224	0.021	-0.151	-0.084
YGL202W	0.072	0.008	-0.163	0.13	0.142	0.392	-0.151	-0.129	-0.414	0.103	0.138	0.063	-0.248	0.27	0.231	0.077
YJR088C	NA	NA	-0.01	NA	NA	NA	NA	NA	NA	-0.028	0.124	0.083	NA	0.063	0.099	0.087
YAL009W	-0.136	0.354	0.453	0.488	-0.015	0.074	NA	0.192	0.135	0.056	0.16	0.183	0.144	0.057	0.108	0.187
YBR024W	-0.411	-0.415	-0.715	-0.492	-0.057	-0.326	-0.323	-0.345	-0.131	0.052	-0.005	0.059	-0.288	-0.288	-0.117	-0.165
YKL190W	-0.051	0.009	-0.005	-0.137	-0.034	0.103	0.088	0.003	-0.156	0.056	NA	0.198	-0.152	0.06	0.262	0.102
YPR061C	NA	NA	-0.329	NA	NA	NA	NA	-0.187	NA	-0.124	0.066	0.137	0.417	0.128	0.185	0.111
YER039C	-0.333	NA	-0.332	NA	NA	-0.365	NA	-0.511	0.064	0.138	-0.101	0.064	-0.355	-0.014	0.182	0.18
YBR262C	0.035	0.016	-0.036	-0.171	-0.03	-0.044	NA	-0.15	-0.079	-0.138	0.203	0.133	-0.008	0.228	0.192	0.356
YCL032W	-0.073	-0.083	-0.164	-0.05	0.13	0.052	0.007	0.089	-0.118	0.007	0.149	0.194	-0.059	0.024	0.22	0.273
YDR034W-B	NA	-1.059	-1.947	-2.113	NA	-1.128	-0.694	-1.08	1.028	0.083	0.187	0.394	0.277	-0.068	-0.125	0.382
YGR062C	NA	-0.205	0.064	NA	-0.212	0.404	NA	0.046	0.266	0.387	NA	-0.052	-0.011	-0.095	0.158	-0.332
YLR145W	0.027	0.033	-0.141	-0.083	0.175	0.103	NA	0.328	-0.134	0.247	0.29	0.337	-0.245	0.315	0.439	0.335
YPR023C	0.03	0.24	0.089	0.17	-0.023	0.078	-0.141	0.052	0.04	0.164	0.118	0.207	0.032	0.258	0.257	0.181
YBR211C	0.013	0.043	0.191	NA	-0.083	-0.27	NA	0.088	NA	0.31	0.442	0.53	0.13	0.36	0.436	0.689
YBR216C	-0.28	NA	-0.007	NA	-0.034	-0.11	NA	-0.153	-0.139	0.133	0.03	0.043	0.171	0.021	-0.064	0.104
YPR017C	0.23	0.138	0.185	0.198	0.059	-0.135	0.152	0.05	0.056	0.281	0.215	0.216	0.151	0.199	0.289	0.186
YER008C	-0.615	-0.057	-0.016	-0.142	-0.323	0.007	-0.041	0.082	NA	-0.181	-0.392	-0.445	-0.099	-0.274	-0.34	-0.144
YFL033C	0.075	-0.024	-0.118	-0.081	-0.014	-0.167	NA	-0.068	NA	-0.056	NA	0.049	NA	0.153	0.037	0.206
YMR050C	0.491	0.129	0.201	0.097	0.036	0.406	0.1	0.08	-0.139	0.375	0.203	0.227	-0.096	0.287	0.302	0.191
YPL213W	0.086	-0.217	-0.079	NA	-0.106	0.027	NA	-0.033	-0.116	0.259	0.367	0.392	-0.211	0.156	0.274	0.299
YDR276C	-1.084	-1.008	-1.155	-1.079	-0.657	-0.898	-0.46	-0.64	0.119	-0.285	NA	-0.427	0.017	-0.412	-0.405	-0.086
YGR225W	NA	NA	-0.757	NA	NA	-0.267	NA	-0.266	0.071	-0.048	NA	-0.04	-0.273	-0.024	0.158	0.119
YBR260C	0.151	0.142	0.052	-0.137	0.09	0.126	NA	0.058	NA	0.343	0.056	0.088	0.05	0.133	0.1	0.116
YIR025W	NA	-0.089	0.393	NA	-0.093	0.14	NA	0.11	-0.278	0.055	0.015	0.1	-0.172	0.155	-0.006	0.008
YIR042C	NA	NA	NA	NA	NA	NA	NA	NA	NA	-0.097	NA	-0.019	0.036	0.172	NA	NA
YKL002W	NA	NA	-0.211	NA	NA	NA	NA	NA	NA	-0.142	-0.014	-0.059	NA	-0.074	0.001	-0.006
YOR347C	-0.119	-0.212	-0.198	NA	-0.513	-0.569	NA	-0.65	-0.395	-0.519	-0.248	-0.304	-0.548	-0.531	-0.441	-0.473
YDR260C	0.392	0.604	1.013	NA	0.127	0.215	NA	0.146	-0.142	-0.033	0.182	0.197	-0.26	0.079	0.096	0.137
YGR125W	-0.374	-0.043	-0.14	NA	-0.178	-0.069	-0.177	-0.115	-0.056	-0.061	-0.203	-0.349	0.019	-0.267	-0.185	-0.312
YEL043W	-0.141	-0.046	0.23	0.061	-0.064	0.204	0.211	0.401	NA	-0.011	-0.094	0.04	-0.011	0.052	-0.019	0.123
YOL001W	0.123	-0.117	-0.217	0.07	-0.136	-0.272	NA	-0.228	0.117	0.057	-0.015	0.056	0.044	0.115	0.231	0.132
YPL118W	-0.272	-0.287	-0.305	-0.415	-0.021	-0.046	0.211	-0.102	-0.038	0.14	0.277	0.199	-0.078	0.131	0.421	0.323
YBR130C	NA	NA	-0.115	0.081	0.025	0.037	NA	0.259	-0.124	0.32	NA	0.298	NA	0.494	0.699	0.334
YER093C-A	0.05	-0.018	0.208	0.239	-0.177	-0.229	NA	-0.032	-0.036	0.057	0.104	0.174	0.05	0.098	0.291	0.414
YKR106W	NA	NA	0.402	NA	NA	NA	NA	-0.242	NA	0.029	NA	0.202	-0.349	0.251	NA	NA
YNL250W	NA	NA	0.389	NA	NA	0.241	NA	-0.005	-0.216	0.047	NA	0.009	-0.349	-0.082	NA	NA
YOR182C	0.043	0.465	0.22	0.489	-0.082	0.106	0.064	-0.149	-0.08	-0.247	-0.042	-0.069	-0.245	-0.051	0.2	-0.002
YPL136W	NA	NA	0.266	NA	NA	NA	NA	-0.004	NA	-0.144	-0.087	0.307	NA	0.093	NA	NA
YLR160C	-0.176	-0.217	-0.145	-0.023	-0.282	-0.391	-0.165	-0.142	NA	1.598	1.31	1.493	0.752	0.798	0.586	0.951
YPR040W	0.041	-0.461	-0.333	-0.211	0.002	0.073	0.08	0.128	-0.11	0.06	0.212	0.185	-0.12	0.141	0.192	0.157
YGL005C	0.064	-0.019	-0.017	-0.004	-0.052	0.018	NA	0.128	-0.132	0.132	0.125	0.12	NA	0.175	0.421	0.226
YGL166W	-0.053	-0.138	-0.136	-0.131	0.145	0.126	NA	0.449	0.102	0.216	0.304	0.385	0.13	0.356	0.28	0.474
YCL001W-B	NA	NA	NA	NA	NA	NA	NA	NA	NA	NA	-0.004	0.133	NA	NA	NA	NA
YOR158W	-0.044	0.043	0.476	-0.228	-0.103	0.066	0.229	0.001	0.017	0.151	0.219	0.25	0.04	0.198	0.399	0.308
YGL208W	-0.311	-0.228	0.042	-0.401	-0.111	-0.247	-0.132	-0.172	0.094	-0.097	-0.017	-0.028	-0.052	0.011	0.112	0.141
YDR210C-D	0.649	0.289	0.127	0.114	0.104	0.369	0.034	0.033	-0.034	0.488	0.244	0.235	-0.86	0.138	0.251	0.153
YHL008C	0.049	0.247	0.219	-0.02	-0.036	0.076	NA	0.311	-0.295	-0.218	-0.207	-0.208	-0.278	-0.156	-0.281	-0.135
YNL235C	NA	NA	NA	NA	NA	NA	NA	NA	NA	NA	NA	NA	NA	NA	NA	NA
YDR027C	NA	NA	-0.252	NA	NA	NA	NA	NA	-0.129	-0.144	NA	-0.103	0.1	0.185	0.04	NA
YLR337C	0.112	-0.129	0.028	-0.253	0.28	0.406	-0.263	0.165	-0.285	-0.083	-0.013	-0.018	-0.192	-0.002	-0.106	-0.076
YDR098C-A	0.977	0.771	0.988	0.783	0.16	0.699	0.569	0.328	-0.395	0.107	0.167	0.029	-0.187	0.369	0.335	0.046
YGR266W	-0.112	-0.235	-0.586	-0.549	-0.056	-0.148	-0.152	-0.335	-0.022	-0.061	-0.139	-0.041	-0.086	0.086	0.132	0.013
YJL100W	NA	NA	-0.347	NA	NA	0.229	NA	0.162	NA	0.059	0.056	-0.048	-0.066	0.726	0.416	0.152
YGR042W	-0.007	-0.057	-0.183	NA	0.115	0.146	NA	0.081	-0.268	0.014	0.127	0.001	-0.04	0.025	0.14	0.291
YBR203W	NA	NA	-0.633	NA	NA	-0.303	NA	-0.093	0.125	-0.178	-0.19	-0.207	NA	-0.391	-0.256	-0.014
YER121W	NA	-0.567	-1.172	NA	NA	-0.798	-0.769	-0.806	-0.169	-0.058	-0.044	0.015	-0.083	-0.27	-0.15	-0.082
YGL193C	-0.199	-0.44	-0.639	-0.463	-0.002	-0.257	NA	-0.093	0.024	0.057	-0.221	-0.036	0.141	0.15	0.163	0.117
YMR319C	NA	NA	NA	NA	NA	NA	NA	NA	NA	NA	NA	NA	NA	NA	NA	NA
YML055W	-0.142	0.258	0.058	0.299	-0.151	0.049	-0.111	0.027	NA	0.233	0.174	0.108	-0.059	0.09	0.262	0.293
YIL139C	-0.087	NA	0.013	NA	-0.015	0.052	0.148	-0.019	-0.063	0.229	0.151	0.225	0.034	0.118	0.231	0.246
YJL094C	NA	NA	0.074	NA	NA	NA	0.046	NA	NA	0.263	-0.065	-0.047	NA	0.071	0.091	0.137
YLL049W	NA	NA	0.212	NA	NA	-0.145	NA	0.051	-0.068	0.096	-0.139	0.01	0.099	0.183	-0.058	0.181
YLR287C-A	-0.019	0.373	0.447	0.57	-0.069	0.087	0.061	-0.004	-0.161	-0.062	0.025	0.307	-0.073	-0.034	0.268	0.074
YML118W	NA	NA	-0.118	NA	NA	-0.026	NA	0.232	-0.545	-0.144	-0.042	0.18	-0.218	-0.064	0.25	0.051
YOR291W	-0.554	-0.355	-0.331	-0.526	-0.222	-0.111	NA	-0.03	-0.062	-0.197	NA	-0.189	-0.145	-0.265	-0.292	-0.387
YER070W	0.29	-0.415	-0.541	-0.139	-0.032	0.214	-0.074	-0.651	-0.313	-0.191	-0.244	-0.279	-0.55	-0.393	-0.401	-0.52
YGR067C	NA	NA	0.17	NA	-0.243	-0.09	NA	-0.087	0.114	-0.076	-0.033	-0.016	0.029	0.018	0.072	-0.054
YPL060C-A	NA	NA	0.11	NA	0.162	NA	NA	-0.048	-0.472	0.078	NA	-0.033	-0.26	0.168	-0.03	0.112
YFL048C	-0.457	0.001	-0.021	0.134	-0.158	-0.017	0.168	0.155	0.098	0.087	0.078	0.045	-0.061	0.025	-0.007	0.111
YML039W	0.496	0.341	0.369	0.236	0.044	0.319	0.119	0.036	NA	0.442	0.236	0.292	-0.137	0.248	0.256	0.172
YBL038W	-0.082	-0.015	-0.143	-0.012	-0.03	0.147	NA	0.034	-0.216	0.113	0.312	0.293	0.053	0.152	0.465	0.349
YGL128C	-0.014	0.01	-0.176	0.197	0.035	-0.13	NA	-0.156	NA	0.068	0.028	0.098	0.147	0.115	0.203	0.22
YIL135C	-0.493	-0.649	-0.948	-0.795	-0.382	-0.277	-0.351	-0.309	-0.126	-0.411	-0.532	-0.475	-0.227	-0.318	-0.309	-0.164
YKL053C-A	-0.006	NA	0.148	NA	-0.132	-0.132	0.198	-0.224	-0.068	-0.021	0.095	-0.031	-0.024	0.21	0.264	0.213
YFL031W	0.517	0.273	0.522	0.052	0.222	0.123	0.234	0.258	-0.423	-0.205	-0.082	-0.036	-0.245	-0.066	-0.349	-0.118
YBR167C	0.052	0.144	0.12	NA	0.324	-0.059	NA	-0.022	-0.067	-0.058	0.234	0.391	0.048	0.24	0.369	0.432
YER106W	NA	NA	0.586	NA	NA	NA	NA	0.128	0.153	-0.007	0.131	0.287	-0.04	0.012	0.2	0.306
YIL037C	NA	NA	0.748	NA	NA	NA	NA	NA	NA	0.278	0.295	0.324	0.507	0.109	0.134	0.344
YKL129C	NA	NA	-0.191	NA	NA	NA	NA	-0.025	NA	-0.257	-0.198	-0.223	-0.111	-0.206	-0.217	-0.154
YLR028C	0.03	-0.308	-0.651	-0.58	0.074	0.138	-0.285	0.015	-0.392	-0.324	0.009	0.125	NA	-0.09	-0.19	-0.268
YMR300C	NA	NA	NA	NA	NA	NA	NA	NA	NA	NA	NA	NA	NA	NA	NA	NA
YNL054W-A	0.974	0.738	1.118	0.584	0.118	0.606	0.595	0.281	-0.295	0.223	0.217	-0.008	-0.281	0.312	0.356	0.15
YOL043C	-0.018	-0.057	-0.099	NA	0.02	0.069	NA	-0.009	-0.28	-0.005	0.214	0.152	0.045	0.105	0.294	0.294
YCL001W-A	NA	NA	0.09	NA	NA	NA	NA	NA	-0.043	0.135	NA	0.116	-0.024	0.29	-0.166	0.087
YKL001C	NA	NA	NA	NA	NA	NA	NA	NA	NA	0.077	0.044	NA	NA	NA	NA	NA
YMR151W	NA	NA	NA	NA	NA	NA	NA	NA	NA	NA	NA	NA	NA	NA	NA	NA
YDR155C	-0.163	-0.635	-0.214	NA	-0.188	-0.106	0.035	-0.045	0.19	-0.288	-0.15	-0.362	0.132	-0.131	-0.167	-0.066
YDR079C-A	0.208	NA	0.453	NA	NA	-0.056	NA	-0.058	-0.085	-0.059	NA	0.169	-0.203	0.071	NA	NA
YHR124W	NA	NA	0.329	NA	NA	-0.025	NA	0.145	NA	0.134	0.312	0.486	0.041	0.134	0.177	0.341
YJR050W	NA	NA	0.041	NA	NA	NA	0.128	NA	NA	0.07	0.197	0.143	NA	0.045	0.165	0.033
YKL036C	NA	NA	-0.192	NA	NA	NA	0.271	-0.288	NA	-0.053	-0.068	-0.09	0.138	-0.062	-0.004	-0.142
YKL169C	NA	NA	-0.401	NA	NA	NA	NA	-0.158	NA	0.163	0.123	0.184	NA	0.1	0.19	0.263
YCL033C	-0.263	0.025	-0.449	-0.193	-0.095	-0.114	-0.249	-0.11	0.038	-0.097	-0.053	-0.043	-0.097	-0.153	-0.183	0.01
YKL079W	0.064	-0.254	0.043	NA	0.013	-0.18	0.141	-0.041	0.056	0.077	0.207	0.151	-0.003	0.13	0.261	0.269
YBR215W	0.074	0.621	0.251	0.099	0.047	0.192	NA	0.089	-0.032	0.147	0.253	0.387	-0.055	0.235	0.376	0.255
YFR055W	0.226	0.352	0.227	0.304	0.141	0.338	0.31	0.311	0.307	0.292	0.629	0.842	0.801	0.36	0.493	0.677
YOR348C	NA	NA	-0.273	NA	NA	NA	NA	-0.57	NA	NA	NA	-0.02	NA	-0.07	NA	NA
YPL153C	-0.028	0.067	-0.044	NA	NA	0.06	NA	0.006	NA	-0.013	-0.03	0.043	-0.054	0.347	0.041	-0.101
YLR202C	NA	-0.255	-0.447	NA	NA	-0.16	-0.12	-0.357	NA	0.309	0.023	0.096	0.059	0.098	NA	0.025
YHR127W	NA	NA	0.211	NA	NA	NA	NA	NA	NA	0.015	0.169	0.138	0.293	0.116	0.21	0.232
YIR029W	NA	-0.231	-0.042	NA	NA	0.081	NA	0.059	-0.015	-0.009	0.183	0.053	-0.038	0.143	0.145	0.036
YOL037C	NA	NA	0.26	NA	NA	NA	NA	0.411	NA	-0.209	0.29	0.126	NA	-0.019	NA	NA
YOR029W	NA	NA	NA	NA	NA	NA	NA	NA	NA	NA	NA	-0.011	NA	0.205	NA	NA
YHR180W	NA	NA	-0.35	NA	NA	NA	NA	-0.125	NA	0.271	NA	0.046	NA	0.155	NA	NA
YGR050C	0.124	0.42	0.241	NA	-0.178	-0.025	0.185	0.21	NA	0.421	0.144	0.167	0.382	0.433	0.2	0.407
YHR184W	NA	NA	1.044	NA	NA	NA	NA	NA	-0.042	0.218	0.242	0.307	0.018	0.13	0.264	0.333
YLR431C	-0.146	-0.161	-0.302	-0.221	0.121	0.017	NA	0.08	0.067	0.142	0.085	0.107	-0.108	0.147	0.141	-0.099
YOR238W	-0.068	0.075	0.049	-0.046	-0.013	-0.11	NA	-0.114	0.056	0.181	0.293	0.26	0.035	0.116	0.223	0.211
YBR210W	-0.096	0.436	0.388	NA	-0.006	0.001	0.237	0.173	0.09	0.067	0.034	-0.119	0.034	0.019	0.064	0.301
YHL043W	NA	NA	NA	NA	NA	NA	NA	NA	NA	NA	NA	NA	NA	NA	NA	NA
YML050W	NA	NA	0.068	NA	NA	-0.303	NA	-0.192	0.182	0.085	NA	0.258	0.152	0.152	0.226	0.389
YPR025C	0.099	0.079	-0.005	-0.149	-0.048	-0.169	NA	0.083	-0.015	0.203	0.283	0.294	0.019	0.276	0.481	0.44
YML016C	-0.463	-0.068	-0.207	-0.178	-0.209	-0.255	-0.235	0.141	NA	0.064	0.132	0.194	0.075	0.038	0.111	0.313
YFR018C	0.156	0.68	0.609	NA	0.077	0.423	NA	0.52	-0.204	-0.227	-0.018	-0.118	-0.06	-0.048	-0.278	-0.129
YHR113W	-0.355	-0.484	-0.573	-0.337	-0.379	-0.295	-0.116	-0.349	NA	-0.044	-0.077	0.003	0.084	0.121	0.017	-0.103
YOR214C	NA	NA	-0.532	NA	NA	NA	NA	-0.384	NA	NA	NA	NA	-0.605	0.091	NA	NA
YGL174W	-0.12	-0.242	-0.304	-0.225	0.064	0.196	0.079	0.062	-0.202	0.041	0.099	0.052	-0.083	-0.049	0.147	0.03
YNL129W	NA	NA	0.264	NA	NA	NA	NA	NA	-0.273	0.145	0.22	0.231	-0.129	0.247	0.326	0.092
YOR192C-A	0.112	0.117	0.417	0.293	0.068	0.265	0.515	0.103	-0.336	0.231	0.114	0.072	-0.132	0.49	0.364	0.052
YJL014W	0.472	0.933	1.206	1.2	0.108	0.281	0.073	0.263	-0.11	0.302	0.216	0.263	-0.017	0.384	0.349	0.262
YPR068C	NA	NA	-0.03	NA	NA	0.008	NA	-0.032	NA	0.21	0.25	0.265	0.132	0.31	0.385	0.302
YJL042W	-0.137	-0.095	-0.226	NA	-0.132	0.023	-0.111	-0.029	NA	-0.127	-0.223	-0.281	-0.053	-0.34	-0.378	-0.34
YDL210W	NA	-0.218	0.372	NA	NA	-0.131	NA	0.066	0.254	0.077	NA	-0.048	0.094	0.091	0.043	0.149
YLR165C	-0.071	0.004	-0.373	-0.116	0.048	-0.124	NA	-0.138	0.048	0.161	0.279	0.427	0.006	0.124	0.306	0.228
YJR084W	0.233	0.086	0.079	NA	0.015	0.078	NA	0.226	0.162	0.013	NA	0.17	0.158	0.107	0.162	0.21
YKR002W	0.151	0.084	0.094	-0.047	0.139	0.052	-0.115	0.054	0.171	0.091	-0.029	0.111	0.142	0.152	0.281	0.144
YNL284C-B	0.636	0.366	0.418	0.214	0.109	0.35	0.11	-0.02	NA	0.504	0.187	0.271	-0.093	0.337	0.263	0.268
YDL123W	NA	NA	0.139	NA	NA	NA	0.295	NA	NA	0.042	0.006	0.117	-0.028	0.132	0.011	0.245
YDR328C	-0.117	-0.024	-0.069	0.101	-0.119	-0.067	-0.018	-0.023	NA	-0.172	0.153	0.151	-0.038	0.058	0.146	0.312
YGL258W	NA	NA	-0.568	NA	NA	-0.719	NA	-0.451	NA	-0.354	-0.316	-0.224	-0.299	-0.436	-0.423	-0.138
YLR429W	-0.074	-0.22	-0.331	-0.025	-0.015	0.032	-0.113	0.014	-0.166	0.304	0.163	0.163	0.049	0.227	0.206	0.057
YGR006W	0.017	0.12	0.37	NA	0.2	0.293	0.293	0.361	-0.08	0.202	0.139	0.007	-0.073	0.029	0.135	0.07
YDL046W	NA	NA	-0.643	NA	NA	NA	-0.227	0.041	NA	-0.329	-0.173	-0.259	-0.202	-0.327	-0.173	-0.154
YGL087C	-0.347	-0.795	-0.723	-0.656	-0.212	-0.419	-0.156	-0.308	0.103	0.003	-0.209	-0.183	-0.138	-0.137	-0.097	-0.103
YKR070W	NA	0.11	0.29	NA	NA	-0.124	0.079	-0.093	0.165	-0.015	0.037	0.025	0.272	0.096	0.226	0.188
YGL198W	-0.319	-0.349	-0.496	-0.452	-0.294	-0.139	-0.167	-0.023	0.116	-0.126	-0.189	-0.251	0.087	-0.112	-0.238	-0.122
YOR250C	NA	NA	0.273	NA	NA	NA	0.107	NA	-0.166	-0.078	-0.152	-0.279	NA	0.176	0.165	-0.422
YCL016C	-0.034	0.055	0.056	0.073	-0.007	-0.071	NA	0.153	NA	0.128	0.295	0.348	0.067	0.303	0.276	0.447
YFR027W	-0.028	NA	0.111	NA	-0.051	0.146	NA	0.102	-0.058	-0.001	0.183	0.213	-0.093	0.1	0.227	0.298
YLL015W	-0.337	-0.054	-0.478	-0.21	-0.041	-0.069	-0.284	-0.092	0.19	-0.18	-0.327	-0.455	0.015	-0.211	-0.464	-0.194
YLR023C	NA	0.176	0.234	NA	NA	-0.24	-0.11	-0.13	0.012	NA	NA	-0.092	-0.119	0.135	NA	NA
YMR030W	NA	-0.177	-0.54	NA	NA	-0.286	NA	-0.193	0.176	0.195	0.111	0.28	-0.042	0.106	0.313	0.165
YPR134W	-0.1	-0.281	-0.162	-0.378	-0.086	-0.066	0.003	-0.003	NA	-0.06	0.299	0.152	-0.093	0.201	0.105	0.214
YNL125C	NA	NA	-0.335	NA	NA	NA	NA	-0.075	-0.049	-0.018	NA	0.108	0.035	0.16	0.022	0.197
YOR097C	-0.375	-0.073	-0.033	-0.098	-0.133	0.022	NA	0.073	0.051	0.105	NA	0.001	0.028	0.017	0.053	-0.025
YBR248C	-0.032	0.336	0.351	0.123	0.158	0.739	NA	0.474	0.026	0.235	NA	0.305	-0.189	0.441	0.155	-0.065
YBR251W	-0.202	-0.263	-0.357	-0.229	-0.054	0.02	NA	0.018	-0.152	0.113	NA	0.158	NA	0.226	0.129	0.15
YNR010W	-0.045	-0.039	-0.056	0.184	0.163	-0.108	NA	0.531	0.118	0.226	NA	0.503	0.211	0.205	0.379	0.449
YOL164W	0.043	NA	0.339	NA	0.061	0.017	NA	0.196	0.184	0.186	0.236	0.377	0.29	0.276	0.372	0.422
YIL108W	-0.035	-0.18	-0.451	-0.105	-0.029	0.083	NA	0.1	0.009	-0.051	0.102	0.123	0.044	0.168	0.208	0.065
YOL122C	-1.55	-0.858	-0.951	-0.909	-0.542	-0.05	NA	-0.086	-0.019	0.009	-0.099	-0.251	-0.002	0.28	-0.036	0.009
YPR154W	-0.079	-0.458	-0.119	-0.605	0.078	0.278	0.405	0.065	-0.133	-0.143	0.047	0.068	-0.246	-0.418	-0.103	-0.371
YEL001C	0.048	0.539	0.58	0.89	-0.116	0.176	0.067	0.042	0.137	-0.048	-0.098	-0.052	0.183	-0.037	0.038	-0.001
YHR181W	-0.413	0.226	0.07	0.269	-0.289	-0.118	-0.049	0.212	0.463	-0.136	-0.217	-0.166	0.019	-0.215	-0.132	0.05
YIL084C	-0.075	NA	-0.022	NA	NA	-0.128	NA	0.097	-0.099	0.021	0.137	0.092	-0.385	0.06	0.187	-0.048
YJL052C-A	NA	NA	-0.226	NA	NA	NA	NA	NA	NA	NA	NA	NA	NA	NA	NA	NA
YLR239C	0.015	0.055	-0.121	-0.191	NA	-0.007	NA	-0.09	-0.043	0.094	0.034	0.156	-0.127	0.04	0.167	0.052
YBL063W	0.147	0.724	0.895	NA	0.015	0.034	NA	0.056	-0.145	0.059	0.013	0.093	0.088	0.295	0.213	0.106
YAL044W-A	-0.029	0.254	-0.007	0.48	-0.257	-0.005	0.067	0.062	0.062	0.126	0.059	-0.005	NA	0.012	0.017	0.105
YBR201W	NA	NA	-0.291	NA	NA	0.136	NA	0.112	NA	0.123	NA	0.105	-0.029	-0.097	NA	-0.121
YDR544C	NA	NA	0.161	NA	NA	0.416	NA	0.24	-0.191	0.094	-0.129	0.072	0.139	0.199	0.162	0.296
YHL031C	-0.111	-0.04	-0.148	0.04	-0.181	-0.229	NA	0.158	0.208	0.25	-0.007	0.115	0.269	0.187	0.053	0.338
YHR048W	NA	NA	0.448	NA	NA	0.282	NA	0.429	NA	0.237	NA	0.435	NA	NA	NA	NA
YHR073W	-0.118	0.344	0.146	NA	-0.106	0.251	0.061	0.18	0.267	-0.059	-0.106	-0.13	-0.07	-0.054	-0.117	-0.093
YIL013C	NA	NA	0.586	NA	0.175	0.002	NA	0.087	NA	0.177	NA	0.026	0.281	0.017	0.102	0.086
YBL056W	0.108	NA	-0.131	NA	0.018	-0.305	NA	-0.2	-0.077	-0.04	0.004	0.266	0.083	0.133	0.347	0.491
YGR172C	0.098	0.323	0.386	0.262	0.181	0.34	0.339	0.366	-0.212	0.27	0.158	-0.053	-0.105	0.095	0.205	-0.077
YJL015C	NA	NA	0.131	NA	NA	NA	NA	NA	-0.138	0.087	0.116	0.006	0.141	0.021	-0.007	NA
YLR390W	-0.126	0.31	0.175	0.329	-0.23	-0.099	NA	0.071	0.164	0.015	-0.157	0.071	0.079	0.162	0.059	0.214
YOR112W	0.113	-0.108	-0.28	-0.264	0.007	-0.055	-0.074	-0.138	NA	-0.002	-0.127	-0.087	0.081	0.016	-0.054	-0.077
YLR126C	0.251	0.294	0.355	0.332	0.148	0.43	NA	0.485	-0.17	0.083	NA	0.316	-0.119	0.219	0.409	0.191
YPL045W	0.011	-0.183	-0.117	NA	0.17	-0.04	NA	0.068	0.08	0.188	0.279	0.19	0.017	0.288	0.266	0.209
YDL146W	NA	NA	-0.442	NA	NA	NA	NA	NA	0.061	0.03	0.021	0.04	0.019	0.191	0.105	0.034
YHR213W	NA	NA	0.125	NA	NA	NA	NA	NA	0.006	-0.203	-0.205	-0.077	-0.28	0.003	-0.036	0.179
YLR191W	-0.08	0.04	0.067	NA	-0.166	0.135	NA	0.177	0.086	0.108	0.342	0.107	0.017	0.15	0.009	0.067
YAL004W	-0.311	-0.169	0.176	-0.128	0.036	0.234	0.288	0.049	-0.022	0.121	-0.131	-0.111	-0.171	-0.359	-0.092	-0.096
YCR038W-A	NA	NA	-0.218	NA	NA	NA	NA	NA	NA	-0.089	0.066	-0.035	-0.233	0.036	NA	0.003
YKL215C	NA	NA	0.074	NA	NA	NA	NA	-0.065	0	-0.255	-0.198	-0.206	NA	-0.012	-0.179	-0.207
YNL222W	-0.007	0.22	0.287	0.081	0.034	-0.231	NA	0.144	0.247	0.448	0.216	0.323	0.053	0.255	0.356	0.461
YDR133C	NA	-1.15	-1.511	NA	-0.123	-1.044	-1.181	-0.838	NA	-0.172	-0.754	-0.476	-0.07	-0.806	-0.671	-0.351
YKL114C	NA	0.06	0.046	NA	NA	0.177	NA	-0.012	-0.222	0.123	0.254	0.14	-0.132	0.144	0.21	0.213
YOR279C	0.06	-0.135	-0.087	NA	0.122	0.208	NA	-0.026	-0.108	0.079	0.149	0.112	-0.086	0.128	0.107	0.138
YGL160W	-0.407	-0.238	-0.372	-0.325	-0.19	-0.306	-0.209	-0.217	0.124	0.019	-0.077	-0.144	0	-0.074	-0.07	-0.052
YPR049C	NA	NA	-0.039	NA	NA	0.092	NA	-0.057	-0.215	0.13	NA	0.141	-0.127	-0.026	NA	NA
YDL177C	NA	NA	0.048	NA	NA	NA	NA	NA	NA	NA	NA	NA	NA	NA	NA	NA
YLR454W	-0.699	-0.111	-0.219	-0.361	-0.427	0.034	-0.508	-0.068	0.203	0.129	-0.27	-0.361	-0.051	-0.421	-0.523	-0.485
YMR190C	NA	NA	0.278	NA	NA	NA	NA	NA	NA	0.004	0.022	-0.133	NA	0.118	0.015	-0.044
YBR249C	-0.006	0.065	0.415	0.861	-0.029	0.045	0.218	0.198	0.209	0.201	-0.034	-0.085	0.115	0.287	-0.007	0.056
YGR278W	-0.012	0.028	-0.228	-0.155	0.068	0.054	NA	0.102	0.011	-0.238	0.069	0.054	-0.07	0.084	0.02	0.005
YJR025C	NA	NA	-0.041	NA	NA	NA	-0.139	NA	NA	NA	0.17	0.092	NA	NA	NA	-0.025
YJL002C	-0.452	0.135	0.046	0.164	-0.165	-0.076	0.135	-0.02	0.362	0.25	-0.048	-0.1	0.315	0.004	-0.035	0.012
YJL149W	NA	NA	-0.451	NA	NA	NA	NA	NA	NA	0.192	NA	-0.082	NA	0.244	0.241	NA
YMR170C	NA	NA	-0.471	NA	NA	NA	NA	NA	NA	NA	0.007	0.087	NA	0.155	-0.15	-0.092
YDL091C	NA	NA	-0.305	NA	NA	NA	NA	NA	NA	0.045	NA	-0.023	NA	0.041	0.035	0.165
YGR220C	-0.097	0.089	0.03	NA	0.019	-0.016	NA	-0.006	-0.08	-0.029	0.248	0.078	0.096	0.101	0.222	0.274
YMR291W	NA	NA	-0.864	NA	NA	NA	-0.756	-0.46	NA	-0.393	-0.357	-0.537	-0.024	-0.606	-0.419	-0.492
YNL161W	NA	NA	0.036	NA	NA	NA	NA	NA	-0.27	NA	NA	0.099	NA	0.145	0.17	NA
YOL159C	-0.084	0.145	0.121	NA	-0.135	-0.234	NA	0.064	0.44	0.218	-0.032	-0.019	0.139	-0.008	0.032	0.047
YOR203W	NA	NA	0.288	NA	NA	NA	NA	NA	-0.128	0.234	0.333	0.184	0.048	0.251	NA	NA
YJL174W	NA	-0.374	-0.498	NA	NA	-0.215	0.266	-0.022	0.221	-0.102	0.166	-0.092	0.18	0	0.089	0.141
YGR161C-D	0.474	0.265	0.317	0.164	0.024	0.333	0.127	-0.004	-0.108	0.387	NA	0.168	0.034	0.217	0.147	0.098
YHL027W	-0.144	-0.21	-0.19	-0.126	-0.029	-0.124	NA	0.03	0.117	-0.002	0.175	0.274	-0.14	0.157	0.101	0.195
YDR205W	-0.463	-0.093	-0.056	-0.021	-0.159	-0.027	NA	-0.113	NA	-0.112	-0.239	-0.208	0.083	-0.017	-0.155	-0.127
YBR231C	NA	0.435	0.892	NA	0.102	0.331	NA	0.193	-0.161	-0.023	0.012	0.215	-0.136	0.117	-0.176	0.105
YPR199C	0.02	-0.004	0.044	-0.057	-0.113	-0.413	NA	-0.082	0.22	0.067	-0.005	0.173	-0.005	0.095	0.259	0.359
YEL046C	0.104	0.216	0.193	0.249	0.16	0.575	0.428	0.176	-0.146	0.168	0.147	0.21	0.095	0.694	0.476	0.359
YMR197C	NA	NA	-0.511	NA	NA	NA	NA	NA	NA	0.083	0.247	0.165	NA	-0.02	0.282	0.137
YDL161W	NA	NA	NA	NA	NA	NA	NA	NA	NA	NA	NA	NA	NA	NA	NA	NA
YMR037C	0.05	-0.031	-0.23	NA	NA	-0.146	-0.016	-0.239	0.196	0.032	-0.014	0.107	0.092	0.281	0.346	0.321
YOR109W	0.329	0.036	0.008	-0.073	0.172	0.169	-0.292	0.16	NA	-0.117	-0.171	-0.167	-0.368	-0.122	-0.159	-0.223
YJL116C	NA	NA	NA	NA	NA	NA	NA	NA	NA	NA	NA	-0.073	NA	NA	NA	NA
YPL272C	0.036	-0.291	-0.104	NA	-0.027	-0.038	NA	0.008	0.075	-0.051	NA	0.049	-0.245	-0.179	0.066	0.034
YBR129C	0.393	0.866	1.138	0.825	0.149	0.131	NA	0.232	0.301	0.225	0.361	0.408	0.361	0.44	0.538	0.566
YGR117C	NA	0.427	0.436	NA	NA	-0.21	NA	NA	0.021	0.252	NA	0.033	-0.053	0.297	0.161	0.235
YDR461W	NA	NA	-0.088	NA	NA	0.201	NA	-0.007	0.077	0.123	0.061	0.196	0.074	0.073	0.13	0.356
YGR263C	-0.33	0.095	-0.038	0.198	-0.149	-0.075	-0.017	0.093	0.177	-0.082	-0.17	-0.162	-0.01	-0.155	-0.008	-0.087
YJL223C	NA	NA	-0.239	NA	NA	NA	NA	NA	NA	0.161	NA	0.134	NA	0.24	0.206	NA
YOL062C	-0.05	-0.019	-0.256	NA	0.053	-0.081	0.117	-0.02	0.188	0.169	0.176	0.214	0.207	0.249	0.315	0.349
YML068W	-0.156	-0.174	-0.141	NA	-0.162	-0.048	NA	0.049	0.049	0.029	NA	0.191	NA	0.062	0.126	0.085
YDR194C	0.145	0.53	0.64	0.765	0.067	0.096	0.087	0.174	NA	0.244	0.485	0.429	NA	0.594	0.754	0.481
YPR078C	NA	NA	NA	NA	NA	NA	NA	NA	NA	NA	NA	NA	NA	NA	NA	NA
YBL059C-A	0.108	NA	0.246	NA	0.008	-0.056	NA	-0.019	-0.117	0.037	0.193	0.179	-0.061	0.136	0.222	0.149
YBR294W	NA	NA	0.008	NA	NA	-0.285	-0.01	-0.072	0.096	0.079	0.104	0.092	0.108	0.152	0.072	-0.049
YLR019W	0.282	0.398	0.669	0.323	0.049	0.098	0.025	-0.118	NA	-0.012	0.094	0.158	-0.005	0.095	0.384	0.113
YPL059W	-0.252	-0.085	-0.161	0.095	-0.098	-0.27	-0.07	-0.098	0.129	0.158	0.087	0.086	0.182	0.432	0.462	0.217
YGL226W	0.035	0.207	0.15	NA	-0.042	0.121	NA	-0.072	-0.228	0.031	0.2	0.132	-0.159	0.035	0.186	0.108
YOR042W	-0.082	-0.401	-0.372	-0.44	-0.123	0.133	NA	-0.065	-0.271	-0.209	-0.164	-0.03	-0.286	-0.117	-0.181	-0.195
YLR027C	-0.114	-0.278	-0.295	-0.08	-0.325	-0.035	-0.066	-0.441	-0.052	-0.029	0.032	0.08	-0.031	0.196	0.321	0.19
YCR076C	-0.17	0.08	0.026	0.17	-0.048	-0.157	NA	-0.011	-0.398	-0.074	0.089	0.054	-0.148	0.044	0.072	0.186
YGL124C	0.006	0.089	0.03	NA	0.154	-0.02	NA	0.069	0.27	0.024	0.118	0.123	0.276	0.216	0.228	0.243
YIL070C	-0.132	-0.212	-0.539	-0.171	-0.139	-0.159	0.018	-0.197	0.173	0.318	-0.024	0.041	0.31	0.301	0.267	0.218
YPL051W	-0.029	0.379	0.604	0.212	0.192	0.145	NA	0.127	-0.076	0.137	0.448	0.443	-0.18	0.269	0.368	0.379
YGR143W	-0.569	-0.451	-0.46	-0.284	-0.181	-0.692	-0.411	-0.39	0.109	-0.286	-0.194	-0.41	0.039	-0.222	-0.146	-0.111
YPL072W	-0.029	NA	-0.099	NA	-0.044	-0.033	NA	-0.066	0.128	0.118	0.132	0.148	-0.396	0.184	0.23	0.006
YJL088W	NA	NA	0.11	NA	NA	NA	0.087	NA	NA	0.163	0	-0.006	NA	0.103	-0.018	-0.001
YBR168W	-0.216	0.176	-0.042	NA	-0.008	-0.04	-0.032	-0.06	0.199	0.064	-0.009	0.003	0.072	0.027	0.071	0.14
YER138C	0.507	0.291	0.399	0.191	0.101	0.482	0.059	0.239	-0.166	0.536	0.238	0.122	-0.082	0.213	0.217	0.089
YPL228W	0.009	-0.226	-0.181	-0.262	0.051	-0.164	0.206	0.028	0.025	0.245	0.237	0.173	0.001	0.223	0.338	0.253
YDR305C	0.74	0.476	0.627	0.431	0.122	0.489	0.344	0.142	-0.172	0.113	0.189	-0.019	-0.134	0.327	0.251	-0.085
YMR101C	NA	NA	0.11	NA	NA	-0.211	-0.011	0.066	0.521	0.441	0.028	0.357	0.376	0.214	0.099	0.289
YOR323C	0.276	0.24	0.481	0.646	0.07	0.298	0.28	0.292	-0.084	0.217	0.207	0.135	-0.015	0.363	0.45	0.228
YOR115C	0.034	0.28	-0.004	0.289	NA	-0.036	0.01	-0.012	0.162	0.221	0.254	0.181	0.016	-0.005	0.109	0.234
YMR074C	0.134	0.237	0.107	0.125	-0.099	-0.087	-0.134	-0.161	-0.087	-0.033	0.011	0.186	0.095	0.134	0.14	0.147
YNL055C	-0.187	-0.867	-1.117	NA	NA	-0.435	-0.47	-0.467	-0.101	-0.43	-0.356	-0.507	-0.051	-0.501	-0.425	-0.44
YIL025C	NA	NA	NA	NA	NA	NA	NA	NA	NA	NA	NA	NA	NA	NA	NA	NA
YNL003C	NA	NA	-0.1	NA	NA	NA	-0.231	NA	NA	NA	NA	0.135	NA	-0.048	NA	NA
YER071C	NA	NA	0.015	NA	NA	NA	NA	NA	NA	-0.105	-0.04	0.081	NA	0.044	0.059	NA
YNR064C	NA	NA	0.058	NA	NA	-0.08	NA	0.098	0.075	-0.012	0.056	0.051	0.2	0.042	NA	0.038
YNL230C	0.206	0.211	0.396	NA	0.069	0.188	NA	0.279	-0.283	-0.097	-0.032	0.24	NA	0.021	0.021	0.177
YIR028W	NA	NA	0.196	NA	NA	NA	NA	-0.226	-0.153	-0.166	-0.194	-0.096	0.018	-0.043	NA	-0.052
YKL062W	NA	NA	-0.274	NA	NA	NA	-0.125	-0.432	0.264	0.042	-0.175	-0.093	-0.203	-0.161	-0.078	-0.038
YOR178C	NA	-1.181	-1.723	-1.384	NA	-1.522	-1.521	-1.403	0.064	-0.753	-0.489	-0.6	0.156	-0.974	-0.51	-0.446
YER133W	-0.233	-0.111	-0.021	-0.141	-0.103	-0.265	-0.05	-0.012	-0.16	0.296	0.369	0.384	-0.23	0.233	0.417	0.59
YGL119W	-0.118	-0.012	0.114	0.148	-0.024	-0.106	NA	0.085	-0.027	-0.104	NA	0.081	0.066	0.1	0.095	0.107
YER065C	-0.074	NA	0.08	NA	0.034	0.051	NA	-0.007	-0.006	-0.048	0.044	0.16	0.232	0.178	0.331	0.303
YNL123W	NA	NA	0.511	NA	NA	NA	0.241	NA	NA	0.03	0.106	-0.111	NA	0.024	0.05	0.043
YPR188C	-0.276	-0.079	-0.079	-0.06	0.02	0.125	-0.038	-0.146	-0.169	-0.09	NA	0.067	NA	-0.013	0.065	0.03
YBR085C-A	NA	NA	NA	NA	NA	NA	NA	NA	NA	NA	NA	NA	NA	NA	NA	NA
YGL207W	0.352	0.466	0.347	0.46	0.064	0.422	0.007	0.16	-0.416	-0.077	-0.191	-0.07	-0.337	0.056	-0.146	-0.134
YLL029W	NA	-0.293	-0.155	-0.068	NA	-0.02	-0.206	-0.051	-0.13	-0.097	0.019	0.015	-0.157	0.046	0.062	0.059
YMR232W	NA	NA	-0.016	NA	NA	NA	NA	NA	NA	0.056	-0.037	-0.113	NA	0.222	0.12	NA
YPL270W	-0.015	-0.133	0.097	-0.169	0.041	0.136	NA	0.001	-0.192	-0.045	0.112	0.129	-0.128	0.079	0.03	-0.187
YPR096C	-0.061	0.199	0.177	NA	0.131	0.112	NA	0.216	0.078	-0.031	0.099	-0.033	-0.005	0.17	0.063	-0.039
YPL011C	-0.103	0.151	0.297	0.538	0.053	-0.115	0.144	0.186	0.106	0.193	0.283	0.21	0.031	0.24	0.198	0.329
YHR110W	-0.112	-0.043	-0.367	0.009	-0.08	-0.168	-0.392	-0.16	NA	0.087	-0.023	0.062	NA	-0.099	-0.083	-0.217
YOR192C	NA	NA	0.222	NA	NA	NA	NA	-0.004	0.017	0.113	0.069	0.158	-0.107	0.03	0.06	0.12
YER040W	-0.065	0.238	0.242	0.236	0.09	-0.013	0.281	0.007	0.048	0.472	0.234	0.327	0.024	0.34	0.419	0.367
YIL048W	-0.303	-0.032	-0.133	-0.074	-0.057	-0.125	NA	-0.127	0.174	0.144	-0.125	-0.102	-0.035	-0.137	-0.152	0.019
YPR158W-B	0.54	0.683	0.391	0.112	0.055	0.333	0.074	0.004	NA	0.394	0.179	0.203	0.016	0.306	0.286	0.24
YMR210W	NA	NA	-0.406	NA	NA	NA	NA	NA	NA	-0.164	-0.178	-0.055	NA	0.028	0.044	0.092
YAL062W	0.089	NA	0.323	NA	0.192	0.107	NA	0.145	NA	-0.191	-0.009	0.194	-0.114	-0.19	-0.151	0.156
YHL038C	0.125	0.426	0.45	0.294	-0.02	0.016	0.26	0.251	-0.003	0.345	0.202	0.314	0.012	0.451	0.369	0.348
YHR139C	NA	NA	-1.436	NA	NA	-1.433	-0.992	-1.249	NA	-0.057	NA	-0.004	NA	0.352	0.497	0.689
YNR077C	NA	NA	0.004	NA	NA	0.294	NA	NA	0.17	0.275	0.07	0.114	-0.206	0.183	0.081	0.105
YHR106W	-0.22	-0.281	-0.452	-0.528	0.046	0.005	-0.263	-0.243	-0.249	-0.026	0.087	0.161	-0.016	0.006	0.004	0.115
YDR403W	NA	NA	-0.014	NA	NA	-0.589	NA	-0.245	-0.045	-0.15	-0.038	0.2	0.032	0.188	0.167	0.383
YEL072W	NA	0.165	-0.159	NA	NA	-0.349	NA	-0.085	0.066	0.195	0.231	0.333	-0.049	0.266	0.296	0.354
YFR043C	0.059	0.046	-0.071	NA	-0.07	-0.131	NA	-0.086	NA	0.206	0.157	0.179	0.076	0.172	0.205	0.322
YJL180C	NA	NA	-0.033	NA	NA	NA	NA	0.05	NA	0.038	0.08	0	NA	0.05	0.058	NA
YKR016W	NA	NA	-0.404	NA	NA	NA	NA	-0.138	NA	0.127	0.238	0.066	-0.102	0.054	0.239	0.156
YNL236W	-0.002	-0.035	0.113	0.08	0.05	0.214	NA	0.028	-0.185	-0.013	-0.024	0.085	-0.011	0.115	0.041	-0.023
YPL096W	-0.088	-0.176	-0.192	NA	-0.102	0.161	NA	-0.112	0.215	0.111	0.413	0.294	-0.713	0.132	0.167	0.161
YER100W	0.035	-0.057	-0.071	0.009	0.076	-0.082	-0.204	0.064	0.176	0.225	0.218	0.361	0.002	0.164	0.195	0.37
YLR168C	NA	NA	-0.191	-0.151	NA	0.038	NA	-0.212	-0.194	-0.164	0.096	-0.026	-0.209	0.033	0.163	0.072
YMR111C	-0.017	0.097	-0.194	-0.032	-0.06	0.14	0.157	0.037	-0.164	0.184	0.148	0.038	-0.079	0.18	0.21	0.095
YGL221C	0.164	0.343	0.517	0.483	0.051	-0.036	0.127	0.163	0.006	-0.064	0.223	0.379	0.23	0.227	0.403	0.382
YKL154W	-0.02	NA	0.827	NA	-0.084	0.114	0.173	0.184	NA	0.262	0.278	0.157	0.148	0.093	0.244	0.258
YMR148W	NA	NA	-0.362	NA	NA	NA	-0.362	NA	NA	-0.066	0.003	-0.028	NA	0.071	NA	NA
YBR164C	-0.067	0.134	0.108	0.213	0.122	0.243	-0.035	0.046	-0.222	0.04	0.278	0.15	-0.164	0.099	0.288	0.267
YLL013C	NA	NA	0.066	NA	NA	NA	0.345	NA	NA	0.225	0.196	-0.022	-0.168	0.092	0.139	NA
YLR167W	-0.123	0.155	0.244	0.492	0.038	-0.043	0.251	0.471	-0.182	-0.091	0.256	0.128	0.266	-0.067	0.332	-0.064
YOR354C	-0.153	-0.072	-0.147	-0.076	NA	-0.141	NA	-0.131	0.159	NA	-0.219	-0.089	0.207	0.152	NA	0.159
YMR113W	0.033	0.016	-0.015	0.102	0.095	0.082	NA	0.06	0.209	0.052	0.249	0.323	0.16	0.229	0.326	0.236
YGL249W	NA	NA	-0.111	NA	NA	NA	NA	-0.127	NA	0.004	-0.028	0.134	0.182	0.265	0.059	0.07
YOL112W	-0.096	0.003	-0.183	NA	0.113	0.295	-0.089	0.214	0.138	0.042	0.106	0.033	-0.155	0.038	-0.004	-0.101
YBR059C	-0.096	-0.168	-0.091	-0.213	0.046	0.166	NA	0.106	-0.276	-0.105	NA	-0.049	-0.174	-0.059	-0.017	-0.017
YIL141W	NA	NA	0.285	NA	NA	NA	NA	0.114	NA	-0.05	0.072	0.211	0.056	0.223	0.236	-0.143
YKR100C	-0.073	-0.172	-0.377	NA	-0.074	-0.235	-0.148	0.129	0.182	0.156	NA	0.142	0.115	0.037	0.107	0.131
YMR119W	-0.455	-0.092	-0.356	-0.199	-0.09	-0.098	-0.015	-0.034	0.271	0.202	-0.019	-0.172	0.093	-0.083	-0.153	-0.208
YLR445W	NA	NA	NA	NA	NA	NA	NA	NA	NA	NA	NA	NA	NA	NA	NA	NA
YML117W	0.305	0.118	0.456	-0.28	0.002	0.241	0.097	0.114	-0.294	-0.022	0.128	0.074	-0.191	0.196	0.199	-0.075
YOR174W	0.015	0.263	0.178	0.231	0.06	0.192	0.379	0.218	-0.147	0.193	0.383	0.246	-0.024	0.116	0.291	0.316
YBL080C	-0.22	-0.013	-0.076	0.008	-0.102	-0.128	NA	-0.009	-0.102	0.186	0.181	0.162	0.009	0.162	0.127	0.266
YLR089C	-0.059	-0.345	-0.516	-0.357	-0.001	-0.104	-0.357	-0.397	NA	-0.267	-0.082	0.027	0.149	-0.244	-0.181	0.033
YLR105C	0.152	0.198	0.285	0.455	0.085	-0.027	NA	0.149	NA	0.122	-0.041	0.083	0.295	0.172	0.081	0.25
YLR334C	-0.09	NA	-0.049	NA	0.017	-0.03	NA	-0.099	0.27	-0.068	-0.061	0.039	0.115	-0.03	0.024	0.104
YGL219C	-0.139	-0.25	-0.314	-0.265	-0.004	0.05	NA	-0.023	0.054	0.059	-0.084	0.087	0.029	0.26	0.114	0.186
YBR106W	-0.02	0.843	1.048	1.324	0.034	0.213	0.182	0.222	0.293	-0.042	0.055	-0.071	0.199	-0.028	-0.111	0.023
YLR393W	-0.147	-0.14	-0.12	NA	0.03	-0.075	-0.046	-0.116	NA	0.033	0.084	0.213	0.181	0.357	0.616	0.423
YDR462W	-0.047	-0.265	-0.312	-0.132	0.094	0.026	NA	0.097	0.071	0.062	0.054	0.12	0.214	0.129	0.105	0.108
YJR013W	NA	NA	0.233	NA	NA	NA	0.096	NA	NA	0.073	-0.045	-0.053	NA	-0.12	-0.049	0.103
YFR019W	-0.058	0.071	0.138	NA	0.074	0.12	NA	0.002	NA	-0.036	-0.044	-0.086	-0.223	-0.128	0.085	-0.137
YJL119C	NA	NA	-0.163	NA	NA	NA	NA	NA	NA	0.199	NA	NA	NA	0.409	NA	NA
YIL045W	0.107	-0.136	-0.417	-0.134	0.114	0.024	NA	0.196	NA	0.526	0.378	0.359	0.305	0.183	0.254	0.184
YLR189C	-0.391	-0.258	-0.407	-0.573	-0.072	-0.044	NA	-0.092	-0.072	0.258	0.2	0.194	-0.209	0.022	0.161	0.016
YMR031W-A	NA	NA	0.098	NA	NA	-0.009	NA	NA	NA	NA	NA	0.044	NA	-0.032	NA	0.038
YFR047C	-0.054	-0.025	-0.046	0.268	-0.163	-0.369	-0.298	-0.262	-0.029	-0.397	-0.136	-0.077	0.006	-0.089	-0.121	0.02
YGR046W	-0.215	-0.2	-0.092	0.001	-0.007	-0.182	NA	-0.131	0.109	0.152	NA	0.086	0.107	0.197	0.163	0.297
YFL012W-A	NA	-0.591	-0.399	NA	-0.266	-0.672	NA	-0.525	0.069	-0.21	NA	-0.217	-0.045	-0.166	-0.119	-0.396
YPR158C-D	0.53	0.753	0.491	0.12	-0.04	0.381	0.26	0.053	NA	0.337	0.201	0.225	0.057	0.252	0.184	0.239
YKL175W	-0.214	-0.068	-0.18	NA	NA	0.024	-0.053	-0.057	NA	-0.159	-0.193	-0.247	0.315	-0.081	-0.135	-0.096
YAL049C	-0.044	-0.18	-0.414	-0.041	-0.103	-0.326	NA	-0.15	0.118	-0.029	NA	-0.01	0.123	0.179	0.159	0.102
YGL022W	-0.348	0.043	-0.052	0.034	-0.051	0.34	0.161	0.312	0.041	-0.103	-0.047	-0.096	0.115	-0.111	-0.213	-0.213
YER014C-A	NA	NA	-0.495	NA	NA	NA	NA	NA	0.105	0.06	0.1	0.126	0.247	0.077	NA	NA
YFR039C	-0.414	0.07	-0.115	NA	-0.183	0.261	0.33	0.462	0.323	0.466	0.283	0.18	0.199	0.025	0.119	0.247
YGR089W	NA	0.379	0.635	NA	NA	NA	NA	0.232	0.162	0.133	0.238	0.114	0.082	0.166	0.086	0.274
YAL053W	-0.734	-0.517	-0.752	-0.775	-0.414	-0.223	-0.066	-0.117	0.118	-0.131	-0.037	0.06	-0.004	-0.147	0.025	0.192
YLL031C	-0.484	-0.072	-0.008	-0.032	-0.257	0.008	0.192	-0.004	0.228	-0.037	-0.2	-0.442	0.01	-0.218	-0.23	-0.311
YEL020C	-0.151	-0.181	-0.402	-0.486	0.003	-0.191	NA	-0.171	NA	-0.172	-0.116	0.01	-0.124	-0.043	-0.043	-0.033
YLL009C	0.087	0.207	0.323	NA	0.006	0.117	NA	-0.144	-0.109	-0.142	0.198	0.073	0.036	0.293	0.355	0.156
YDR242W	NA	NA	0.296	NA	NA	0.061	NA	0.151	-0.077	0.187	0.206	0.354	-0.209	0.264	0.314	0.217
YGR009C	-0.141	-0.058	0.005	-0.239	-0.142	0.51	0.378	0.607	-0.26	0.238	0.012	-0.021	-0.136	0.236	0.044	-0.112
YPL168W	-0.152	-0.015	-0.166	NA	NA	-0.176	NA	-0.095	NA	0.465	0.218	0.177	NA	0.16	0.16	0.152
YBR037C	0.134	-0.165	-0.273	-0.053	-0.091	-0.106	NA	-0.259	-0.037	0.072	0.252	0.273	-0.013	0.053	0.144	0.199
YGR105W	0.07	0.396	0.446	0.46	0.003	0.088	0.029	-0.013	-0.054	0.016	0.129	0.085	-0.064	0.152	0.1	0.217
YOR288C	-0.76	-0.411	-0.67	-0.478	-0.081	-0.256	NA	-0.004	0.255	-0.114	-0.11	-0.121	0.138	-0.094	-0.105	-0.157
YPL024W	0.005	0.427	0.347	0.471	-0.008	-0.138	NA	-0.094	0.051	-0.046	0.055	0.151	0.004	0.126	0.203	-0.126
YER080W	0.168	0.41	0.24	0.193	0.078	0.242	-0.212	0.048	-0.28	-0.007	-0.033	0.036	-0.181	0.178	0.051	-0.032
YGL044C	-0.026	0.006	0.023	0.11	-0.069	0.01	0.06	0.115	-0.155	0.017	NA	0.178	-0.122	0.085	0.317	0.363
YNL083W	NA	NA	-0.043	NA	NA	NA	NA	NA	NA	-0.131	NA	-0.088	-0.068	0.142	NA	NA
YPL104W	-0.283	-0.178	-0.368	-0.418	-0.098	-0.179	NA	-0.108	0.041	-0.013	0.088	0.259	0.043	0.227	0.204	0.027
YAL002W	-0.028	0.029	-0.222	-0.113	0.099	0.11	NA	-0.249	-0.267	-0.118	0.005	-0.037	NA	0.042	-0.037	-0.004
YKR105C	NA	NA	-0.145	NA	NA	NA	NA	NA	NA	NA	0.097	0.159	NA	0.023	NA	NA
YLR363C	0.018	-0.039	-0.127	-0.042	-0.076	-0.407	-0.061	-0.179	0.154	0.43	0.235	0.468	0.014	0.207	0.284	0.562
YNL268W	-0.173	-0.13	-0.167	-0.269	-0.091	-0.012	0.097	-0.019	0.29	0.207	0.171	0.191	-0.059	-0.016	0.152	0.189
YBR036C	-0.268	-0.038	-0.279	-0.177	-0.174	-0.044	-0.219	0.083	NA	0.008	NA	0.018	0.258	0.074	-0.007	0.059
YDL168W	NA	NA	0.192	NA	NA	NA	0.896	0.198	-0.026	0.456	0.43	0.231	0.256	0.812	0.612	0.346
YOR211C	0.143	0.271	0.177	NA	0.178	-0.075	NA	0.067	-0.164	0.292	0.351	0.294	-0.09	0.226	0.361	0.271
YOR266W	-0.001	0.072	0.121	NA	0.055	-0.242	NA	-0.17	-0.017	0.064	0.102	0.086	0.079	0.251	0.116	0.006
YOR218C	NA	NA	0.301	NA	NA	NA	NA	NA	NA	NA	NA	0.006	-0.34	-0.091	NA	NA
YFR056C	NA	NA	0.579	NA	NA	NA	NA	NA	NA	0.143	NA	-0.066	NA	-0.117	NA	NA
YHR121W	-0.073	-0.046	0.094	0.049	NA	0.149	NA	-0.05	-0.155	-0.016	0.234	0.13	-0.173	0.042	0.214	0.252
YJR027W	0.657	0.343	0.347	0.389	0.1	0.541	-0.034	0.046	0.034	0.687	0.38	0.236	0.02	0.285	0.175	0.014
YML086C	0.338	0.143	0.033	-0.163	0.308	0.296	NA	0.261	-0.383	-0.057	0.076	0.109	-0.206	0.431	0.289	-0.064
YPR111W	-0.118	NA	-0.051	NA	NA	-0.069	NA	-0.197	NA	0.257	0.276	0.159	-0.009	0.29	0.141	0.273
YJL205C	NA	NA	0.154	NA	NA	NA	NA	-0.071	NA	-0.066	-0.155	-0.27	NA	-0.076	0.024	-0.052
YPL055C	0.359	0.397	0.702	NA	0.103	0.302	NA	0.427	-0.213	-0.001	NA	-0.117	-0.614	-0.102	-0.031	-0.108
YER051W	0.022	0.123	0.002	NA	-0.042	-0.203	NA	-0.033	0.05	0.021	NA	0.006	NA	0.003	0.181	0.06
YLR133W	-0.035	0.138	0.077	-0.042	-0.028	-0.044	NA	-0.044	NA	0.021	0.015	0.054	-0.239	0.112	0.142	0.096
YHR033W	-0.255	-0.371	-0.521	-0.377	0.067	-0.276	-0.772	-0.905	-0.001	-0.467	-0.482	-0.542	-0.149	-0.583	-0.499	-0.501
YIR030C	NA	NA	0.555	NA	NA	-0.156	0.252	0.076	-0.057	0.463	0.335	0.298	0.061	0.35	0.268	0.49
YAL007C	-0.563	-0.059	-0.179	0.231	NA	0.104	0.068	-0.001	0.271	-0.022	NA	0.03	0.045	-0.062	0	-0.063
YIR001C	0.015	-0.079	0.093	NA	-0.176	-0.038	NA	-0.003	0.302	0.044	0.097	0.29	0.039	0.135	0.028	0.261
YJR157W	NA	NA	NA	NA	NA	NA	NA	NA	NA	NA	NA	NA	NA	NA	NA	NA
YOR228C	-0.135	-0.196	-0.45	NA	-0.179	-0.353	NA	-0.516	NA	-0.256	-0.211	-0.04	NA	-0.154	NA	-0.127
YGR235C	-0.163	0.009	0.231	-0.011	-0.135	-0.095	0.04	0.051	NA	0.028	-0.055	0.07	0.021	0.135	0.22	0.248
YKL089W	NA	NA	0.051	NA	NA	NA	NA	-0.034	-0.157	0.141	0.11	0.106	-0.117	0.221	0.139	0.159
YHL009W-B	-0.013	0.029	-0.125	NA	0.122	0.188	NA	0.021	-0.224	0.3	-0.1	0.018	-0.102	-0.002	0.049	0.04
YKR020W	NA	-0.063	-0.184	NA	NA	NA	NA	0.099	-0.159	0.132	0.25	0.166	-0.052	0.122	0.242	0.208
YLR077W	-0.266	-0.257	-0.434	-0.284	-0.049	-0.109	-0.284	-0.285	-0.093	-0.077	0.129	-0.067	-0.283	-0.059	-0.067	0.004
YGR257C	0.142	0.269	0.11	0.249	-0.012	0.093	NA	0.107	0.057	0.004	0.186	0.256	0.142	0.342	0.196	0.097
YEL052W	-0.319	-0.444	-0.389	-0.312	-0.144	-0.296	NA	-0.1	NA	0.241	0.017	0.051	0.143	0.373	0.141	0.197
YFL068W	NA	NA	0.326	NA	0.341	0.228	0.037	0.32	NA	0.209	-0.153	-0.209	NA	-0.208	NA	-0.163
YKR005C	NA	NA	-0.135	NA	NA	-0.011	NA	0.052	NA	0.123	-0.05	0.23	0.11	0.132	0.378	0.388
YMR155W	NA	NA	-0.246	NA	NA	NA	NA	NA	NA	0.105	0.015	0.05	NA	-0.054	-0.024	0.043
YKR103W	NA	NA	0.072	NA	NA	NA	NA	NA	NA	0.147	NA	0.137	NA	0.187	0.198	0.293
YOR032C	NA	NA	-0.085	NA	NA	NA	NA	-0.008	NA	-0.14	-0.088	0.02	-0.819	-0.413	NA	-0.557
YOR380W	-0.182	-0.263	-0.271	NA	0.011	-0.1	NA	-0.205	NA	0.203	NA	0.188	NA	0.169	0.269	0.111
YCR017C	-0.311	-0.075	-0.194	-0.153	-0.073	0.166	0.107	0.27	0.176	-0.118	-0.233	-0.214	-0.071	-0.297	-0.457	-0.367
YCR099C	-0.035	0.051	-0.108	NA	-0.081	-0.047	NA	0.094	0.005	0.202	NA	0.295	0.048	0.145	0.221	0.357
YJR046W	NA	NA	0.047	NA	NA	NA	NA	0.349	NA	0.155	0.214	0.155	NA	0.157	0.273	0.322
YLL064C	0.12	0.11	-0.091	-0.101	0.047	0.003	NA	0.121	0.052	0.153	0.203	0.282	0.134	0.35	0.35	0.489
YGL036W	0.128	-0.117	-0.21	NA	0.073	0.018	NA	-0.02	-0.139	NA	-0.205	-0.2	-0.128	0.036	-0.02	-0.007
YBR022W	0.17	0.505	0.334	0.354	-0.099	-0.007	NA	-0.098	-0.031	0.043	0.083	0.21	-0.068	0.09	0.104	0.209
YKR084C	-0.016	0.009	0.158	0.06	0.018	-0.036	NA	0.089	-0.021	0.113	0.176	0.03	0.026	0.074	0.221	0.209
YPR109W	-0.049	-0.106	-0.004	0.018	-0.257	-0.355	-0.133	-0.258	0.311	0.052	-0.1	-0.135	0.166	-0.018	0.032	0.38
YAL034C	-0.052	-0.576	-0.717	NA	-0.082	-0.694	-0.335	-0.342	0.168	-0.126	-0.063	-0.017	0.015	0.11	0.265	0.362
YDL206W	NA	NA	-0.457	NA	NA	NA	NA	NA	NA	0.05	NA	-0.154	NA	0.156	NA	NA
YIL022W	0.29	0.368	0.389	0.283	0.275	0.394	NA	0.258	-0.314	-0.001	0.125	0.094	-0.233	0.262	0.147	0.107
YBL060W	0.021	0.166	0.088	NA	-0.008	0.138	NA	0.078	-0.156	0.046	0.111	0.166	-0.005	0.1	0.22	0.176
YLR093C	-0.301	0.004	-0.196	-0.431	-0.178	-0.214	-0.195	-0.044	0.003	-0.21	NA	0.284	0.1	-0.041	0.342	0.367
YCR096C	0.147	0.066	-0.153	-0.098	-0.007	0.033	0.052	-0.036	-0.349	0.173	NA	0.44	-0.268	0.267	0.561	0.624
YMR285C	NA	NA	NA	NA	NA	NA	NA	NA	NA	NA	NA	NA	NA	NA	NA	NA
YJL072C	NA	NA	-0.024	NA	NA	NA	NA	NA	NA	0.114	0.063	0.05	NA	0.228	NA	NA
YAL039C	0.082	0.179	-0.05	0.117	0.107	0.14	NA	0.024	NA	-0.074	0.289	0.298	0.118	0.17	-0.082	0.365
YDL185C-A	NA	NA	NA	NA	NA	NA	NA	NA	NA	NA	NA	0.238	NA	NA	NA	NA
YHL019C	-0.033	-0.211	-0.16	-0.25	-0.012	0.275	NA	0.139	-0.267	-0.093	-0.047	-0.13	-0.157	0.001	-0.012	0.015
YJL008C	0.448	0.747	1.192	0.998	0.073	0.104	0.174	-0.021	-0.049	-0.007	0.287	0.309	0.076	0.274	0.441	0.412
YBR012W-B	0.538	0.243	0.295	0.145	0.077	0.439	0.128	0.108	-0.183	0.414	0.321	0.134	-0.147	0.228	0.25	0.101
YMR262W	NA	NA	-0.799	NA	NA	NA	-0.346	NA	NA	-0.149	0.054	0.037	NA	-0.059	-0.054	0.113
YNR036C	-0.195	-0.487	-0.612	-0.346	-0.174	-0.411	-0.218	-0.26	0.163	-0.178	-0.103	0.003	0.331	0.087	0.201	0.217
YMR174C	NA	NA	-0.326	NA	NA	NA	NA	NA	NA	-0.053	0.018	0.001	NA	0.104	0.06	-0.021
YDR407C	0.141	0.345	0.215	0.246	0.065	0.249	-0.004	0.1	-0.105	0.391	0.122	0.052	-0.068	0.246	0.19	0.152
YKR039W	NA	NA	-0.273	NA	NA	NA	NA	NA	NA	-0.282	-0.098	-0.205	NA	-0.189	-0.098	-0.018
YOR177C	NA	NA	0.05	NA	NA	-0.19	NA	-0.281	NA	-0.226	0.061	0.025	0.011	-0.122	NA	-0.018
YLR010C	0.024	0.289	0.146	NA	-0.045	-0.036	NA	0.051	0.228	0.026	0.239	0.169	0.106	0.071	0.107	0.151
YOR388C	NA	NA	-0.373	NA	NA	NA	NA	NA	NA	-0.051	0.035	-0.041	-0.001	0.033	-0.12	NA
YFL007W	0.465	0.629	0.786	0.671	0.1	-0.01	NA	-0.331	-0.293	-0.304	-0.128	-0.162	-0.146	-0.074	-0.117	-0.079
YIL042C	-0.149	0.051	0.017	NA	0.01	0.012	NA	0.051	NA	-0.035	-0.101	0.05	-0.089	0.071	-0.004	-0.053
YJL146W	NA	NA	-0.229	NA	NA	NA	NA	NA	NA	0.043	NA	0.026	NA	0.074	0.097	0.102
YLR030W	NA	NA	-0.34	NA	NA	NA	NA	-0.134	NA	-0.021	0.05	0.172	NA	0.065	NA	0.03
YOR199W	NA	NA	NA	NA	NA	NA	NA	NA	NA	NA	NA	0.273	0.125	NA	NA	NA
YML097C	0.04	0.32	0.427	NA	0.064	0.328	0.451	0.389	-0.042	0.437	0.245	0.16	0.116	0.37	0.287	0.217
YGL004C	-0.087	-0.092	-0.212	-0.178	-0.075	-0.273	NA	0.096	-0.043	0.269	0.085	0.198	-0.009	0.132	0.168	0.294
YGL098W	-0.077	0.127	-0.04	0.096	0.251	-0.074	-0.037	0.047	NA	0.366	NA	0.117	0.09	0.035	0.257	0.224
YGR077C	-0.174	-0.26	-0.357	-0.161	-0.043	-0.146	-0.042	-0.157	0.087	-0.025	0.001	-0.059	-0.009	0.097	0.079	0.162
YHR159W	NA	NA	-0.307	NA	NA	NA	NA	0.032	-0.025	0.303	NA	0.167	-0.078	0.125	NA	0.1
YNR033W	0.209	-0.077	0.047	NA	NA	-0.003	NA	-0.063	0.016	-0.23	-0.072	0.069	-0.074	0.043	0.121	0.093
YNL137C	NA	NA	0.151	NA	-0.058	-0.038	0.51	0.06	0.008	0.296	0.234	0.038	0.244	0.311	0.307	0.157
YIL153W	0.205	0.021	-0.042	-0.196	0.143	0.175	NA	-0.068	-0.304	-0.192	0.03	0.088	-0.372	-0.072	-0.208	0.075
YOR331C	NA	NA	0.19	NA	NA	0.206	NA	0.049	NA	0.015	-0.141	0.051	-0.587	-0.176	NA	NA
YPR002W	NA	NA	0.082	NA	NA	NA	NA	-0.262	NA	-0.373	-0.043	0.083	-0.265	-0.075	NA	NA
YPR021C	-0.215	-0.431	-0.646	-0.348	-0.097	-0.307	-0.44	-0.53	-0.049	-0.131	-0.072	-0.188	-0.178	0.011	-0.029	-0.271
YDR173C	-0.088	-0.099	-0.123	-0.048	-0.045	-0.01	NA	-0.028	NA	0.015	0.079	0.094	-0.033	0.01	0.072	0.177
YER015W	-0.064	-0.024	0.012	NA	0.048	-0.014	NA	0.064	0.081	0.106	0.188	0.271	0.058	0.036	0.177	0.266
YKL074C	0.018	-0.13	0.153	0.1	0.079	0.115	NA	0.197	-0.009	0.223	0.228	0.301	0.084	0.189	0.24	0.287
YLR119W	NA	-0.055	-0.519	-0.292	NA	-0.022	NA	-0.038	-0.135	0.005	0.158	0.134	-0.106	0.017	0.183	0.004
YJL225C	NA	NA	0.067	NA	NA	NA	-0.316	NA	NA	-0.295	-0.142	-0.272	NA	-0.057	0	-0.156
YAL044C	-0.965	-0.717	-0.785	-0.631	-0.429	-0.029	NA	-0.129	-0.301	-0.328	-0.112	-0.068	-0.323	-0.157	-0.153	0.052
YKR062W	NA	NA	-0.111	NA	NA	-0.019	-0.053	-0.081	-0.052	0.12	0.096	0.046	0.052	0.196	0.101	0.104
YLR259C	-0.108	-0.27	-0.377	-0.155	0.044	0.288	0.039	0.326	-0.248	-0.152	0.106	0.381	-0.218	0.182	0.042	0.182
YOR353C	-0.128	0.12	0.21	0.095	-0.037	-0.142	NA	-0.004	0.074	-0.099	NA	0.145	-0.051	0.144	0.063	0.131
YBR299W	NA	NA	-0.342	NA	NA	-0.36	NA	-0.232	-0.037	0.092	NA	0.008	NA	0.173	-0.129	0.217
YDL099W	NA	NA	0.161	NA	NA	0.418	0.078	0.133	-0.171	0.008	0.045	-0.046	-0.148	0.1	0.121	0.035
YJL047C	NA	NA	-0.137	NA	NA	NA	NA	NA	NA	0.036	0.101	0.047	NA	0.207	NA	0.172
YPL112C	0.272	0.481	0.491	0.471	-0.099	-0.146	NA	0.108	NA	0.307	0.291	0.339	0.2	0.238	0.307	0.5
YBL017C	-0.414	-0.274	-0.293	-0.441	-0.126	0.168	-0.131	0.352	0.004	-0.197	-0.201	-0.283	0.069	-0.348	-0.32	-0.291
[truncated: 4,227 more rows]
