# Supplementary material for: Structure and properties of transcriptional networks driving selenite stress response in yeasts
Source: BMC Genomics. 2008 Jul 15;9:333. doi: 10.1186/1471-2164-9-333 (PMC2515152; doi:10.1186/1471-2164-9-333)
Supplement: Additional file 6 — Expression values associated with the eisengram in Figure 4A. The gene and PRF names are indicated, according to the SGD annotation. Genes are ordered according to the hierarchical cluster of figure 4A. For each gene, the numbers are the median Log2 values of the ratio of expression between wild-type and mutant cells at different time points, calculated from two independent experiments. [file 1471-2164-9-333-S6.xls]

## Sheet: cluster up totbis
ORF	Name	Mnorm WT/dRPN4 T0	Mnorm WT/dRPN4 T40	Mnorm WT/dRPN4 T60	Mnorm WT/dRPN4 T80	Mnorm WT/dPDR1 T0	Mnorm WT/dPDR1 T40	Mnorm WT/dPDR1 T60	Mnorm WT/dPDR1 T80	Mnorm WT/dPDR3 T0	Mnorm WT/dPDR3 T40	Mnorm WT/dPDR3 T60	Mnorm WT/dPDR3 T80	Mnorm WT/dYAP1 T0	Mnorm WT/dYAP1 T40	Mnorm WT/dYAP1 T60	Mnorm WT/dYAP1 T80
YDL020C	RPN4	2.519	3.739	2.893	3.495	0.194	0.124	0.382	0.376	0.069	0.442	0.474	0.708	0.49	1.495	1.356	1.391
YGL013C	PDR1	0.346	1.226	1.241	0.896	2.395	2.89	0.221	3.264	-0.061	0.033	0.092	0.198	0.114	0.321	0.351	0.471
YML058W-A	HUG1	0.447	1.014	0.687	1.056	0.446	0.209	-0.134	-0.647	-0.123	0.127	-0.48	-0.497	-0.375	-1.203	-1.507	-1.333
YBR008C	FLR1	0.238	2.524	2.488	1.939	0.031	0.604	0.826	1.635	0.212	1.294	1.237	1.091	0.682	4.028	3.764	3.889
YML116W	ATR1	0.104	1.737	1.326	1.304	0.179	0.418	1.1	1.254	0.179	0.946	1.224	1.258	0.499	3.521	2.266	2.986
YCL026C-B	FRM2	0.14	1.032	1.353	1.0	0.077	1.135	0.386	1.727	0.137	1.121	1.302	1.517	0.173	2.706	2.731	1.946
YML131W	YML131W	0.786	1.117	0.64	0.625	0.093	-0.062	0.407	0.787	-0.067	0.36	0.543	0.699	0.738	2.934	2.509	2.117
YLR460C	YLR460C	0.65	1.116	0.957	0.97	0.18	0.314	0.555	0.885	0.12	0.69	0.875	0.939	1.647	3.22	2.657	2.626
YCR102C	YCR102C	0.581	1.09	1.179	0.94	0.025	0.381	0.615	0.991	0.27	0.706	0.78	0.931	1.807	3.019	2.251	2.071
YFL056C	AAD6	0.25	1.292	1.242	1.245	0.115	-0.281	0.363	0.512	0.125	0.604	1.409	1.641	1.097	2.694	2.966	3.665
YFL057C	AAD16	0.203	1.101	0.914	1.035	0.045	-0.378	0.114	0.601	0.049	0.499	1.238	1.577	0.254	2.564	3.101	3.34
YNL331C	AAD14	0.08	0.955	0.859	0.792	0.052	-0.31	0.092	0.576	0.168	0.503	0.816	1.468	0.667	2.333	3.038	3.2
YLL060C	GTT2	0.112	0.86	0.596	0.54	-0.05	-0.118	-0.08	0.335	0.089	0.572	1.151	1.156	0.483	2.571	2.948	2.943
YBR244W	GPX2	0.639	0.723	0.35	-0.273	0.09	-0.251	0.046	0.614	0.112	0.722	1.166	1.583	2.014	5.263	5.262	4.487
YML007W	YAP1	0.542	0.98	0.627	0.504	-0.037	-0.068	0.077	0.157	0.044	0.399	0.61	0.76	4.128	4.895	4.28	3.844
YOL151W	GRE2	0.744	0.423	0.102	-0.05	0.126	0.183	0.732	1.011	0.183	0.819	0.946	0.877	2.789	4.258	3.703	3.718
YGR209C	TRX2	0.156	0.387	0.449	0.391	-0.251	-0.438	-0.053	0.608	0.379	0.428	0.509	1.05	1.671	3.413	3.716	3.55
YML028W	TSA1	-0.76	0.337	-0.932	-0.0090	-0.402	-0.64	-0.28	0.36	0.328	0.234	0.624	0.539	2.155	2.893	2.879	3.028
YLR109W	AHP1	0.364	0.063	-0.0030	-0.487	0.1	0.235	-0.201	0.394	0.093	0.267	0.242	0.455	1.869	2.46	2.356	2.224
YOR226C	ISU2	0.117	-0.034	-0.443	-0.523	-0.104	-0.1	0.236	0.63	0.219	0.638	1.163	1.225	1.166	3.174	2.884	2.678
YDR353W	TRR1	0.359	0.308	-0.461	-0.378	0.1	0.046	0.064	0.298	-0.128	0.342	0.953	1.195	0.79	3.164	2.998	2.397
YLR108C	YLR108C	0.454	0.313	0.157	0.103	-0.099	-0.274	0.491	0.452	0.16	0.484	0.603	0.447	1.552	3.039	2.683	2.36
YNL134C	YNL134C	0.202	0.357	0.085	-0.261	-0.093	0.253	0.061	0.167	-0.204	0.4	0.479	0.51	1.276	3.159	3.241	2.751
YDR453C	TSA2	0.295	-0.486	-0.973	-1.308	0.104	-0.706	-0.816	0.156	0.087	0.288	0.485	0.82	0.295	2.703	2.707	2.797
YDR533C	HSP31	0.555	0.258	-0.39	-0.4	-0.303	-0.771	-0.508	-0.438	0.041	0.242	0.28	0.482	0.652	2.702	2.439	2.26
YPL171C	OYE3	-0.138	0.099	0.063	0.052	-0.139	-0.41	0.014	0.748	0.058	0.575	0.701	1.114	0.122	2.079	2.788	2.232
YKR076W	ECM4	-0.06	-0.093	-0.15	-0.215	-0.153	-0.343	-0.104	0.291	0.038	0.333	0.667	0.895	-0.062	2.179	2.241	2.215
YBL064C	PRX1	-0.451	-0.255	-0.48	-0.639	-0.337	-0.569	0.475	0.092	-0.156	0.143	0.386	0.566	0.99	2.395	2.22	2.355
YJR104C	SOD1	-0.217	-0.476	-0.573	-0.257	-0.099	-0.218	-0.307	-0.046	0.053	0.176	0.286	0.289	0.7	2.276	2.265	2.425
YDR513W	GRX2	-0.323	0.0	-0.46	-0.361	-0.325	-0.542	-0.106	0.301	0.241	0.282	0.373	0.665	0.801	1.887	1.912	1.663
YHR008C	SOD2	0.074	0.037	-0.623	-0.725	-0.181	-0.112	-0.346	-0.159	0.153	0.09	0.652	0.66	0.544	1.927	1.74	1.579
YOR383C	FIT3	2.905	1.026	0.308	0.097	0.982	0.221	0.138	0.061	-0.304	0.543	0.672	0.776	0.055	0.738	1.056	0.988
YOR382W	FIT2	1.909	-0.881	-0.991	-1.041	0.365	-0.314	0.024	0.219	0.055	0.533	0.531	0.731	0.034	0.394	0.678	0.886
YGL117W	YGL117W	-0.124	1.448	1.642	1.313	-0.116	0.136	0.081	0.176	0.162	0.639	1.101	1.157	0.108	1.049	1.05	1.355
YHL040C	ARN1	1.166	1.623	1.118	1.002	0.48	0.591	0.469	0.51	0.222	0.543	0.628	0.546	0.181	1.25	1.135	0.953
YIL117C	PRM5	0.775	1.321	0.977	1.299	-0.029	-0.216	-0.023	0.044	0.548	0.67	0.631	0.771	0.234	0.723	1.132	1.257
YNL279W	PRM1	1.001	1.581	0.572	1.222	0.026	0.387	0.148	0.185	0.0050	0.313	0.387	0.684	0.127	0.402	0.797	0.613
YOL158C	ENB1	0.995	1.097	0.905	0.89	0.091	0.159	0.021	0.416	0.118	0.463	0.623	0.895	-0.113	0.378	0.697	0.827
YJR109C	CPA2	0.591	1.093	1.472	1.143	0.053	0.317	0.283	0.039	-0.0020	0.741	0.48	0.703	-0.028	0.917	0.818	0.605
YCR082W	AHC2	1.001	1.548	1.541	1.499	0.033	0.139	0.1	0.044	-0.023	-0.01	0.138	0.29	0.109	0.322	0.42	0.489
YHL030W	ECM29	0.872	1.781	1.989	1.32	-0.015	0.32	-0.01	-0.0060	-0.264	-0.084	0.023	0.079	-0.269	0.333	0.143	0.24
YER012W	PRE1	0.987	1.906	1.907	1.832	-0.071	-0.106	0.018	-0.0020	-0.133	0.306	0.443	0.737	-0.093	0.594	0.893	1.083
YDR427W	RPN9	0.669	1.419	1.54	1.582	-0.206	-0.263	-0.098	-0.124	0.267	0.627	0.36	0.55	0.09	0.392	0.598	1.018
YER142C	MAG1	0.708	1.48	2.183	1.405	-0.0090	0.068	-0.033	0.029	-0.23	0.307	0.491	0.546	-0.094	0.57	0.641	0.81
YDR515W	SLF1	0.464	1.432	1.855	1.585	-0.116	0.09	0.017	0.049	-0.056	0.284	0.408	0.439	0.02	0.634	0.617	0.656
YDL007W	RPT2	0.529	1.34	1.923	1.578	-0.144	0.289	-0.104	0.177	-0.052	0.058	0.383	0.605	-0.253	0.367	0.619	1.007
YLR387C	REH1	0.389	1.536	1.5	1.488	0.051	0.268	0.154	0.371	0.049	0.279	0.478	0.766	0.022	0.717	1.02	1.004
YOL038W	PRE6	0.688	1.427	1.408	1.355	0.064	0.338	0.135	0.103	-0.426	0.233	0.427	0.601	-0.341	0.4	0.821	0.81
YOR261C	RPN8	0.774	1.38	1.277	1.202	-0.086	0.229	-0.06	0.072	-0.19	0.249	0.529	0.738	-0.136	0.502	0.815	0.777
YGR253C	PUP2	0.775	1.349	1.407	1.383	0.126	0.213	0.0020	0.174	-0.087	0.398	0.681	0.587	-0.083	0.418	0.562	0.758
YGL048C	RPT6	0.55	1.503	1.478	1.489	0.029	0.116	0.141	0.101	-0.062	0.037	0.365	0.532	0.121	0.316	0.655	0.751
YGR135W	PRE9	0.525	1.429	1.556	1.41	0.029	0.228	0.0050	0.047	-0.174	0.082	0.523	0.632	0.063	0.391	0.693	0.756
YPR108W	RPN7	0.572	1.329	1.43	1.368	0.076	0.053	0.039	-0.022	-0.188	0.337	0.391	0.432	-0.04	0.386	0.81	0.747
YDL246C	SOR2	0.657	1.325	1.667	1.346	-0.0080	0.072	0.026	0.022	-0.0040	0.181	0.409	0.472	0.267	0.617	0.709	0.818
YDR394W	RPT3	0.688	1.288	1.42	1.435	-0.029	-0.052	-0.0090	0.168	0.046	0.139	0.279	0.578	0.054	0.497	0.706	0.932
YBL041W	PRE7	0.56	1.274	1.095	1.316	-0.094	-0.132	0.152	-0.05	-0.017	0.16	0.6	0.635	0.0070	0.49	0.827	1.105
YFR004W	RPN11	0.544	1.285	1.354	1.451	-0.072	-0.025	-0.048	-0.025	-0.2	0.231	0.546	0.596	-0.188	0.555	0.769	1.005
YBR062C	YBR062C	0.346	1.175	1.274	1.353	-0.03	0.021	0.011	0.085	-0.126	0.236	0.492	0.688	0.045	0.445	0.802	0.936
YGL088W	YGL088W	0.138	1.033	1.379	1.141	0.104	0.212	0.895	0.53	-0.028	-0.299	0.342	0.423	-0.3	0.165	0.324	0.619
YNL333W	SNZ2	0.387	0.642	1.18	1.387	-0.094	0.194	0.054	0.754	-0.029	0.157	0.351	0.419	0.07	0.66	0.678	0.628
YCL030C	HIS4	0.087	0.825	0.825	0.695	0.157	0.615	0.053	0.276	-0.419	0.107	0.131	0.285	-0.368	0.314	0.103	0.116
YCL057W	PRD1	0.627	1.394	1.347	1.167	0.032	0.185	-0.24	-0.12	-0.469	0.0090	-0.062	0.114	-0.312	0.084	0.12	0.059
YDR363W-A	SEM1	0.719	1.299	1.198	1.153	0.119	0.438	-0.024	0.076	-0.298	0.061	0.315	0.208	-0.361	0.142	0.324	0.239
YIL075C	RPN2	0.826	1.165	0.993	0.836	0.013	0.262	0.082	-0.124	-0.295	0.296	0.103	0.24	-0.157	0.072	0.262	0.128
YKL210W	UBA1	0.536	0.868	0.932	0.827	-0.05	-0.052	-0.069	-0.048	-0.195	0.346	0.098	0.147	-0.18	0.184	0.113	0.26
YER004W	FMP52	0.496	0.731	1.078	1.009	-0.024	0.156	-0.102	-0.34	0.189	-0.193	0.023	0.0020	0.01	0.112	0.405	0.345
YBR173C	UMP1	0.096	0.961	0.996	1.17	-0.391	-0.257	0.07	0.079	0.015	0.062	-0.231	0.117	0.115	0.329	0.378	0.823
YGL010W	YGL010W	0.376	1.083	0.639	0.926	0.027	-0.334	-0.214	-0.049	0.0010	0.487	0.332	0.445	0.245	0.464	0.517	0.7
YDR531W	YDR531W	0.659	0.949	1.077	1.135	0.038	-0.083	0.036	0.075	0.411	0.562	0.186	0.42	0.204	0.605	0.517	0.716
YFR052W	RPN12	0.795	1.422	0.94	1.315	-0.044	-0.212	-0.204	-0.212	0.067	0.149	0.198	0.481	0.496	0.362	0.41	0.653
YFR050C	PRE4	0.91	1.353	1.296	1.584	-0.062	-0.381	0.08	-0.168	0.306	0.246	0.214	0.52	0.19	0.576	0.52	0.84
YJL001W	PRE3	0.601	1.427	1.141	1.417	-0.043	-0.295	-0.145	-0.077	0.376	0.157	0.338	0.491	0.12	0.386	0.438	0.882
YGL011C	SCL1	0.766	1.359	1.188	1.432	-0.171	-0.134	-0.099	-0.138	0.019	0.173	0.298	0.455	-0.107	0.377	0.583	0.75
YOR157C	PUP1	0.95	1.357	1.207	1.295	0.147	0.186	-0.177	0.135	0.053	0.0090	0.428	0.654	-0.015	0.381	0.55	0.544
YOR362C	PRE10	0.706	1.276	1.185	1.166	-0.074	0.112	-0.036	0.111	-0.033	-0.0010	0.302	0.481	0.05	0.395	0.65	0.679
YOR117W	RPT5	0.662	1.143	1.36	1.198	-0.104	-0.191	-0.133	-0.081	0.102	0.029	0.238	0.432	0.126	0.397	0.603	0.642
YFL044C	OTU1	0.763	1.105	1.277	1.29	-0.028	-0.149	0.043	-0.082	0.056	0.025	0.32	0.399	0.27	0.307	0.391	0.727
YPR103W	PRE2	0.716	1.038	1.196	0.967	0.0030	-0.029	0.085	-0.115	0.078	0.039	0.119	0.425	0.173	0.376	0.524	0.667
YER021W	RPN3	0.692	1.162	1.047	1.047	0.03	-0.247	-0.064	-0.155	0.138	0.332	0.342	0.54	0.269	0.516	0.603	0.714
YMR067C	UBX4	0.648	1.074	0.922	1.143	-0.0050	-0.029	-0.071	-0.083	0.25	0.226	0.34	0.596	0.265	0.557	0.662	0.758
YER094C	PUP3	0.622	1.009	1.007	1.03	0.0030	-0.101	-0.141	-0.038	-0.036	0.087	0.346	0.465	-0.07	0.394	0.643	0.828
YML092C	PRE8	0.743	0.895	0.931	1.26	-0.143	-0.227	-0.068	-0.059	0.045	0.132	0.238	0.412	0.214	0.463	0.723	0.832
YGL180W	ATG1	0.379	1.302	1.21	1.111	-0.101	0.024	-0.162	0.085	-0.281	0.315	0.146	0.28	-0.238	0.616	0.351	0.546
YGL062W	PYC1	0.629	1.085	0.915	0.628	0.015	0.192	-0.151	0.151	-0.143	-0.089	0.109	0.279	-0.214	0.49	0.406	0.545
YKL145W	RPT1	0.513	1.101	1.374	0.866	0.019	0.207	0.045	0.01	-0.101	0.132	0.202	0.294	-0.079	0.34	0.368	0.408
YLR247C	YLR247C	0.312	0.97	1.041	0.889	0.084	0.153	-0.098	0.068	-0.224	0.179	0.155	0.117	-0.201	0.351	0.443	0.219
YOR259C	RPT4	0.703	1.227	1.107	0.927	-0.079	0.192	-0.024	0.129	-0.314	0.119	0.545	0.442	-0.481	0.4	0.426	0.551
YLR421C	RPN13	0.323	0.88	0.881	0.855	0.038	0.233	-0.051	0.121	-0.206	0.126	0.485	0.503	-0.309	0.359	0.678	0.539
YOR007C	SGT2	0.287	0.874	1.141	1.279	-0.107	0.189	0.087	0.194	0.02	0.126	0.291	0.453	-0.082	0.264	0.712	0.705
YGL047W	ALG13	0.102	0.895	1.026	0.848	-0.108	0.07	0.107	0.303	0.08	0.07	0.247	0.443	0.105	0.162	0.489	0.377
YPL034W	YPL034W	0.053	0.811	1.071	0.936	-0.012	-0.012	-0.049	0.063	0.227	0.184	0.294	0.503	0.079	0.342	0.479	0.524
YBR170C	NPL4	0.245	0.994	1.11	1.0	-0.0010	0.012	0.034	0.11	-0.078	0.056	0.273	0.368	-0.121	0.362	0.434	0.509
YNL181W	YNL181W	0.164	0.738	1.001	0.892	0.057	0.133	0.043	0.203	-0.104	0.154	0.329	0.388	0.0040	0.377	0.402	0.51
YOR059C	YOR059C	0.087	0.825	0.864	1.096	0.072	-0.079	-0.055	0.306	0.091	0.138	0.579	0.643	0.063	0.327	0.559	0.89
YER143W	DDI1	0.321	0.811	0.746	1.043	-0.1	-0.015	0.027	0.075	0.045	0.172	0.238	0.575	-0.039	0.664	0.697	0.916
YFR020W	YFR020W	0.122	0.824	0.806	1.008	0.031	0.037	0.079	0.101	-0.048	0.203	0.33	0.544	0.142	0.377	0.644	0.851
YHR012W	VPS29	0.126	0.792	0.906	0.883	0.0040	0.143	0.018	0.167	-0.122	0.214	0.394	0.503	-0.072	0.47	0.612	0.829
YIL168W	SDL1	0.081	0.686	1.03	0.621	0.042	0.768	1.236	1.511	-0.31	0.949	1.054	0.95	0.286	1.96	0.936	0.802
YIL167W	SDL1	0.019	0.382	0.932	0.524	0.04	0.619	1.183	1.284	-0.337	0.929	0.971	0.763	-0.012	1.762	0.923	1.002
YKR066C	CCP1	-0.283	0.849	0.925	0.467	-0.086	0.365	0.269	0.355	-0.389	0.211	0.372	0.322	-0.136	2.307	1.673	0.677
YGR142W	BTN2	-0.391	0.235	0.673	0.931	0.117	0.721	0.707	0.83	0.104	0.83	1.067	1.224	0.302	1.191	1.91	1.771
YOL058W	ARG1	-0.65	0.447	0.625	1.05	0.093	0.085	0.24	0.271	0.283	0.645	0.975	1.407	0.415	1.673	1.977	1.999
YHR018C	ARG4	-0.173	0.818	0.778	0.784	0.14	0.047	0.166	0.433	0.327	0.725	1.041	1.349	0.257	1.235	1.448	1.609
YNR074C	AIF1	0.176	0.947	0.871	0.778	0.04	0.059	0.387	0.777	0.168	0.773	0.859	0.938	0.363	1.791	1.858	1.64
YPL250C	ICY2	0.38	0.582	0.541	0.799	-0.16	-0.0040	0.542	0.487	0.225	0.867	0.692	1.285	0.141	1.602	1.892	1.919
YBR256C	RIB5	-0.312	0.536	0.374	0.129	-0.0070	-0.067	-0.101	0.105	-0.129	0.711	1.169	1.195	0.033	1.352	1.577	1.618
YBR047W	FMP23	0.048	0.416	0.224	0.145	0.02	-0.045	0.257	0.53	-0.025	0.733	1.131	1.232	0.134	1.599	1.818	1.741
YGR221C	TOS2	0.217	0.521	0.474	0.449	-0.071	-0.135	0.138	0.363	0.179	0.264	0.196	0.343	0.78	1.506	2.061	1.725
YLR043C	TRX1	0.018	0.73	0.264	0.464	-0.168	-0.276	-0.036	0.235	0.128	0.349	0.503	0.64	0.416	1.523	2.253	1.99
YGR197C	SNG1	0.034	0.789	0.413	0.446	-0.555	-0.157	-0.115	0.312	0.203	0.441	0.573	0.556	0.726	1.433	2.09	1.775
YHR029C	YHI9	0.089	0.978	1.038	1.175	0.145	0.332	0.5	0.631	-0.0020	0.576	0.717	0.828	0.556	1.301	1.254	1.333
YOL119C	MCH4	0.123	0.921	0.667	0.462	0.177	0.21	0.017	0.428	0.171	0.161	0.334	0.628	0.328	1.513	1.262	1.449
YLL055W	YLL055W	0.27	0.623	1.103	0.599	0.075	-0.178	0.418	0.384	0.113	0.254	0.359	0.353	0.162	1.287	1.013	0.884
YIL165C	(NIT1)	0.158	0.68	1.198	0.41	0.069	0.425	0.664	0.864	-0.119	0.514	0.896	0.865	0.032	1.331	1.61	1.188
YIL164C	NIT1	0.073	0.397	1.14	-0.031	0.054	0.29	0.726	0.713	-0.084	0.568	0.913	0.793	0.196	1.389	1.228	0.966
YDL182W	LYS20	0.077	0.444	0.414	0.375	-0.048	0.304	0.635	0.297	-0.02	0.479	0.8	0.568	0.229	1.63	1.53	1.224
YLR214W	FRE1	0.425	0.585	0.357	0.214	-0.049	0.245	0.703	0.901	0.185	0.555	0.849	0.702	0.751	1.163	1.034	0.692
YEL071W	DLD3	0.4	0.712	0.441	0.415	-0.084	0.373	0.306	0.506	0.293	0.422	0.538	0.841	0.165	0.877	0.937	1.203
YNL260C	YNL260C	0.116	0.568	0.598	0.351	0.126	0.26	0.57	0.792	0.032	0.789	0.72	0.684	0.221	1.389	1.173	0.696
YGR011W	(NMA2)	0.125	0.639	0.564	0.486	-0.041	0.089	0.392	0.683	0.107	0.706	0.538	0.64	0.168	1.345	1.023	0.982
YGR010W	NMA2	0.02	0.386	0.473	0.196	-0.05	-0.04	0.34	0.542	0.143	0.596	0.696	0.672	0.131	1.29	1.049	0.838
YGR065C	VHT1	-0.064	0.798	0.623	0.579	0.018	0.363	0.652	0.625	0.451	0.76	0.741	0.711	0.056	1.276	0.941	0.738
YLR154W-A	TAR1	0.091	0.181	0.86	-0.303	0.394	0.35	0.189	0.955	-0.205	0.614	0.418	-0.28	-0.018	-0.324	0.714	0.77
YHL047C	ARN2	1.163	0.404	0.107	0.093	0.494	0.198	-0.041	0.329	-0.032	0.209	0.49	0.828	0.017	0.023	0.402	0.726
YNL241C	ZWF1	0.685	0.956	0.755	0.282	0.129	0.356	0.048	0.238	-0.87	0.101	0.505	0.516	-0.377	1.054	0.854	1.014
YOR052C	YOR052C	0.304	0.909	0.743	0.732	-0.482	-0.532	-0.325	-0.188	-0.239	0.143	0.414	0.684	-0.014	0.512	1.11	1.202
YMR062C	ECM40	-0.495	0.297	0.442	0.504	0.17	-0.123	-0.073	-0.083	0.233	0.585	0.645	0.835	0.171	1.031	1.043	1.203
YER052C	HOM3	-0.119	0.469	0.482	0.918	0.019	0.073	0.103	-0.168	0.071	0.624	0.511	0.624	0.224	0.802	0.752	0.955
YIL116W	HIS5	-0.066	0.77	0.748	0.799	-0.029	0.073	-0.021	0.211	0.014	0.562	0.541	0.708	0.039	1.022	1.067	1.144
YMR096W	SNZ1	0.048	0.128	0.308	0.623	0.099	-0.263	0.139	0.047	-0.182	0.159	-0.135	0.691	0.037	0.56	0.983	1.165
YKR011C	YKR011C	-0.035	0.546	0.483	0.416	-0.108	-0.328	0.061	0.123	-0.013	0.293	0.507	0.919	-0.154	0.713	0.973	1.147
YPR107C	YTH1	-0.018	0.59	0.84	0.569	0.14	-0.151	0.018	0.099	-0.028	0.151	0.474	0.611	-0.0080	0.453	0.778	0.836
YGL091C	NBP35	-0.146	0.335	0.48	0.487	0.027	-0.109	0.098	0.269	-0.016	0.1	0.485	0.599	0.088	0.612	0.906	0.914
YLR216C	CPR6	-0.562	-0.686	-0.392	-0.368	-0.096	-0.0030	0.24	0.33	-0.13	0.22	0.566	0.921	-0.065	0.33	0.685	0.836
YOL032W	OPI10	-0.159	-0.333	-0.258	-0.087	-0.19	-0.173	0.081	0.364	-0.0090	0.194	0.706	0.866	-0.181	0.433	0.863	0.96
YER175C	TMT1	-0.034	0.015	0.246	0.013	0.018	-0.314	0.031	0.119	-0.024	0.412	0.543	1.228	0.093	0.654	0.841	1.32
YPR158W	YPR158W	-0.303	-0.079	0.116	0.342	-0.078	-0.129	0.255	0.348	0.011	0.452	0.727	0.906	-0.069	0.648	1.15	1.406
YLR136C	TIS11	0.455	-0.09	-0.168	-0.079	0.197	-0.183	0.454	0.437	-0.029	0.528	0.688	0.9	-0.238	0.861	0.926	0.967
YNR069C	BSC5	-0.102	0.041	0.215	0.288	0.066	0.225	0.701	0.468	0.043	0.617	0.885	0.896	-0.114	1.208	1.122	0.913
YNR068C	YNR068C	-0.254	-0.08	0.098	0.178	-0.149	0.223	0.519	0.557	-0.362	0.704	0.672	0.841	-0.082	1.109	0.979	1.007
YBL033C	RIB1	-0.142	-0.052	0.058	-0.0040	0.125	0.275	0.286	0.59	-0.122	0.331	0.752	0.564	0.092	1.006	1.157	0.925
YGR040W	KSS1	0.259	0.298	0.101	0.231	0.089	0.075	0.272	0.451	0.128	0.369	0.427	0.562	0.234	1.269	0.807	0.651
YNL231C	PDR16	0.197	0.334	0.175	0.213	0.072	0.264	0.339	0.436	0.029	0.502	0.503	0.535	0.066	1.12	0.979	0.925
YPL202C	AFT2	0.071	0.138	-0.134	-0.133	0.062	-0.107	0.208	0.295	0.2	0.488	0.337	0.378	0.109	1.028	0.835	0.759
YGL114W	YGL114W	-0.279	0.182	0.127	0.026	-0.134	-0.093	0.159	0.424	0.126	0.384	0.572	0.332	0.316	1.1	0.94	0.872
YLR163C	MAS1	0.011	0.298	0.063	0.225	-0.059	-0.054	0.211	0.369	-0.0050	0.329	0.515	0.54	0.341	0.96	0.975	0.726
YDR487C	RIB3	0.102	0.0030	0.201	0.471	-0.06	-0.106	0.325	0.61	0.044	0.348	0.441	0.496	0.174	0.847	0.721	0.837
YML130C	ERO1	-1.059	-0.172	0.142	0.57	-0.11	0.267	0.337	0.742	0.203	0.677	0.425	0.633	0.021	0.718	0.856	1.114
YBR101C	FES1	-0.055	0.0080	0.067	0.272	0.187	0.464	0.269	0.916	-0.233	0.345	0.412	0.662	-0.22	0.493	0.582	0.944
YBR099C	YBR099C	-0.364	-0.158	-0.055	0.217	0.014	0.166	0.377	0.82	-0.104	0.543	0.296	0.542	0.087	0.578	0.51	1.038
YOR020C	HSP10	-0.347	0.168	0.123	0.316	-0.152	0.18	0.292	0.297	-0.03	0.052	0.386	0.539	-0.044	0.253	0.835	1.103
YIL157C	FMP35	-0.163	-0.337	-0.366	-0.021	-0.064	-0.448	0.0050	-0.149	-0.099	0.029	0.22	0.305	1.306	1.174	0.883	1.002
YHR190W	ERG9	-0.362	-0.291	-0.418	-0.257	-0.174	-0.233	0.0080	-0.133	-0.122	0.363	0.178	0.375	0.732	1.558	1.417	1.272
YLR164W	YLR164W	-0.17	-0.389	-0.995	-0.833	-0.181	-0.604	-0.188	-0.316	0.237	0.577	0.342	0.407	0.412	1.171	0.968	0.666
YKL051W	SFK1	-0.36	-0.301	-0.514	-0.593	-0.199	-0.424	0.087	-0.188	0.314	0.476	0.369	0.317	0.377	0.89	0.875	0.722
YHR199C	FMP34	-0.011	-0.073	-0.476	-0.518	0.192	0.149	-0.032	0.132	-0.229	0.241	0.513	0.558	0.057	1.151	1.093	0.992
YKR067W	GPT2	-0.572	-0.068	-0.367	-0.62	-0.295	-0.09	0.233	0.364	-0.096	0.349	0.591	0.324	-0.089	1.091	0.926	0.61
YPL091W	GLR1	0.052	0.291	0.053	-0.094	0.077	-0.203	-0.232	0.125	0.035	0.138	0.227	0.291	0.27	1.148	1.097	0.978
YML091C	RPM2	-0.295	0.315	0.077	0.019	-0.228	-0.087	0.227	-0.033	-0.071	0.563	0.31	0.178	0.16	1.242	0.931	0.292
YHR071W	PCL5	-0.085	0.265	0.302	0.3	0.061	-0.134	0.113	-0.423	0.047	0.596	0.534	0.6	0.302	0.963	0.799	0.808
YIR034C	LYS1	-0.253	-0.062	-0.056	-0.038	-0.28	-0.176	0.0060	-0.358	0.013	0.628	0.539	0.705	-0.066	0.811	0.856	0.929
YLR205C	HMX1	-0.21	-0.654	-0.811	-0.182	0.029	0.401	0.187	0.361	-0.019	0.886	0.869	0.985	0.084	0.947	1.035	0.958
YNL208W	YNL208W	-0.656	-0.633	-0.799	-0.742	-0.308	-0.098	0.085	0.161	0.115	0.327	0.809	0.7	0.091	1.227	1.185	1.446
YDR380W	ARO10	-0.112	-0.432	-0.679	-0.845	-0.277	-0.385	-0.52	-0.486	-0.033	0.447	0.809	1.266	0.336	0.756	1.359	1.651
YHR137W	ARO9	-0.216	-0.342	-0.588	-0.627	-0.159	-0.487	-0.227	-0.556	-0.136	0.436	0.699	0.913	-0.025	0.631	1.013	1.542
YLR267W	BOP2	-0.033	0.109	-0.253	-0.302	-0.08	-0.471	-0.405	-0.542	-0.0050	0.434	0.67	0.822	-0.036	0.883	1.27	1.29
YOR298C-A	MBF1	-0.241	-0.163	-0.258	-0.292	-0.056	-0.458	-0.162	-0.073	-0.016	0.028	0.45	0.622	-0.033	0.398	0.859	1.315
YBL078C	ATG8	-0.365	0.022	-0.308	-0.393	-0.203	-0.482	-0.38	-0.245	-0.118	0.19	0.455	0.696	-0.197	0.452	0.816	1.18
YLL056C	YLL056C	0.098	0.3	0.303	0.47	-0.894	-1.377	-1.037	-0.782	0.55	0.761	0.771	0.903	0.513	1.19	1.109	1.319
YMR090W	YMR090W	-0.513	-0.792	-0.976	-1.267	-0.12	-0.935	-0.665	-0.382	0.086	-0.049	0.275	0.386	0.023	1.332	1.435	1.464
YDR171W	HSP42	-1.336	-1.281	-1.242	-0.936	-0.735	-0.744	-0.153	0.05	-0.343	0.131	0.46	0.882	-0.134	0.443	1.147	1.163
YLR327C	TMA10	-0.858	-0.661	-0.691	-0.488	-0.639	-0.96	-0.258	-0.123	-0.289	-0.36	0.302	0.72	-0.451	-0.457	0.64	1.067
YOR220W	WSP1	-0.36	-0.798	-0.972	-0.838	-0.111	-0.837	-0.233	0.04	0.149	0.208	0.299	0.75	0.072	0.272	0.626	1.061
YDL159W-A	YDL159W-A	-0.739	-0.686	-0.784	-0.936	-0.422	-1.073	-0.809	-0.412	-0.11	-0.125	0.07	0.495	-0.136	0.118	0.735	1.298
YNL274C	YNL274C	-0.646	-0.968	-1.265	-1.105	-0.332	-1.107	-0.682	-0.428	-0.077	-0.216	-0.07	0.315	-0.096	-0.194	0.62	0.816
