# Supplementary material for: Structure and properties of transcriptional networks driving selenite stress response in yeasts
Source: BMC Genomics. 2008 Jul 15;9:333. doi: 10.1186/1471-2164-9-333 (PMC2515152; doi:10.1186/1471-2164-9-333)
Supplement: Additional file 7 — Myc-Yap1p ChIP-chip results. The global DNA binding pattern of Yap1p was determined by chromatin immunoprecipitation using strains harboring a tagged version of Yap1p (myc-Yap1p). The immunoprecipitate obtained was hybridized with intergenic DNA microarrays, together with whole cell genomic DNA (see methods). The cells were previously treated with benomyl, hydrogen peroxide or selenite (oxidative conditions), or with DMSO (reducing condition). SAM was used to sequences significantly enriched in each set of conditions. This table lists the features significantly enriched in all oxidative conditions but not in the reducing condition (negative control). The genes which are potentially under the transcriptional control of the corresponding DNA regions are indicated, based on a previous annotation [30]. The presence of YRE in the corresponding sequences and the presence of the regulated genes in one of the five clusters defined in figure 4 are indicated. [file 1471-2164-9-333-S7.xls]

## Sheet: final
PROBE NAME	Regulated gene 1	Regulated gene 2	Regulated gene 3	YRE	Yap1 dependent for selenite induction (cluster number)
ISNR60	YJL047C-A			yes
ISNR62	WHI2			yes
IYAL003W	VPS8			yes
IYAL004W	EFB1	SSA1	snR18
IYAL013W	CYS3			yes
IYAL015C	NTG1			yes
IYBL028C	RPL19B	YBL028C		yes
IYBR025C	OLA1
IYBR053C-1	YRO2	YBR053C		yes
IYBR066C	NRG2
IYBR067C	TIP1
IYBR085W-2	YBR085C-A			yes
IYBR179C	FZO1	DTR1		yes
IYCL026C-A	FRM2			yes	1
IYCL027W	HBN1			yes
IYCR024C	SLM5	YCR024C-B		yes
IYCR102C	PAU3	YCR102C		yes	1
IYDL020C	RPN4			yes	1
IYDL025C	YDL025C			yes
IYDL121C	YFH1	YDL121C		yes
IYDL125C	HNT1	YDL124W		yes
IYDL169C	SFA1	UGX2		yes
IYDL171C	UGA3	GLT1		yes
IYDL181W	YDL180W			yes
IYDL183C-0	LYS20	YDL183C		yes	4
IYDL183C-1	LYS20	YDL183C		yes	4
IYDL219W	YDL218W			yes
IYDL239C	ADY3			yes
IYDL243C	AAD4	YDL241W		yes
IYDR002W	RCR2			yes
IYDR010C	SNQ2			yes
IYDR032C-1	PST2	MRH1		yes
IYDR032C-2	PST2	MRH1		yes
IYDR040C	ENA1	RSM10		yes
IYDR042C	YDR042C			yes
IYDR054C	CDC34	PST1		yes
IYDR069C	DOA4			yes
IYDR126W	ARO1			yes
IYDR135C	YCF1	RGP1		yes
IYDR256C	CTA1			yes
IYDR258C	HSP78			yes
IYDR259C	YAP6
IYDR309C	GIC2
IYDR352W	TRR1			yes	2
IYDR353W	TRP4			yes
IYDR381W	RPP2B	YDR381C-A
IYDR420W	ARO80			yes
IYDR453C	TSA2			yes	2
IYDR487C	RIB3			yes	5
IYDR525W	YDR524C-B	RBA50
IYDR533C	HSP31			yes	2
IYEL041W	UTR2			yes
IYEL045C	GLY1	IES6		yes
IYEL047C	YEL047C
IYEL050C	RML2			yes
IYEL053C	AFG1	MAK10
IYER068W	ARG5,6			yes
IYER072W	ALD5			yes
IYER089C	PTC2	TRP2		yes
IYER102W	SSA4			yes
IYER140W	COX15			yes
IYER147C	SCC4	SPT15		yes
IYFL005W	VTC2			yes
IYFL056C-0	AAD6	AGP3		yes	1
IYFR033C	QCR6			yes
IYGL115W	YGL114W			yes	5
IYGL252C	RTG2			yes
IYGR009C	SEC9	NMA2		yes	4
IYGR050C	FMP48
IYGR133W	CAF130
IYGR141W	BTN2				4
IYGR154C	CYS4	GTO1		yes
IYGR161C-0	RTS3	YGR161W-A	YGR161W-B	yes
IYGR189C	CRH1			yes
IYGR192C	TDH3			yes
IYGR197C	SNG1	YPP1		yes	4
IYGR209C	TRX2			yes	1
IYGR210C	ZPR1	YGR210C		yes
IYGR223C	AZR1	HSV2		yes
IYGR233C-0	PHO81	YHB1		yes
IYGR233C-1	PHO81	YHB1		yes
IYGR238C	KEL2
IYGRCDELTA18	KSS1	YGR038C-A	YGR038C-B	yes	5
IYHL038C	MUP3	CBP2		yes
IYHL045W	YHL044W	PAU13
IYHR007C	ERG11	YHR007C-A
IYHR022C	MYO1	YHR022C	YHR022C-A	yes
IYHR055C	CUP1-2			yes
IYHR108W	CTM1			yes
IYHR178W	OYE2			yes
IYHR182W	GND1
IYHR183W	SSP1
IYIL004C	BET1	CFD1		yes
IYIL046W	PIG2
IYIL057C	YIL057C	tS(UGA)I
IYIL117C	HIS5	PRM5		yes	3.5
IYIL119C-0	RHO3	RPI1		yes
IYIL169C-1	YIL169C
IYIL172C	YIL172c
IYIR031C	DAL7			yes
IYJL053W	TDH1	YJL052C-A		yes
IYJL057C	IKS1
IYJL089W	ARG3			yes
IYJL101C	LSB6	GSH1		yes
IYJL160C-0	HSP150	YJL160C		yes
IYJR011C	YJR011C	GPI14		yes
IYJR025C	BNA1	YJR026W	YJR027W	yes
IYJR047C	ANB1	CYC1
IYJR104C	SOD1	ADO1		yes	2
IYJR109C	CPA2	YMR1		yes	3
IYJR121W	CAF17			yes
IYJR145C	RPS4A	HMS2		yes
IYJR151C-1	DAN4	DAL5	YJR151W-A
IYKL040C	PTM1	NFU1		yes
IYKL045W	PHD1
IYKL103C	HSL1	LAP4		yes
IYKL110C-0	HAP4	KTI12		yes
IYKL185W	SPE1
IYKR039W	tA(AGC)K2
IYKR052C	MRS4			yes
IYKR060W	KTR2			yes
IYKR066C	CCP1	GPT2		yes	4.5
IYKR071C	DRE2			yes
IYKR075C-1	ECM4	YKR075C		yes	2
IYKRCDELTA11	GAP1	tD(GUC)K		yes
IYKRCDELTA12	YKR041W	tA(AGC)K2
IYLL003W	RTT109			yes
IYLL024C	SSA2			yes
IYLL027W	HSP104			yes
IYLL050C	COF1	LDB18		yes
IYLL051C	FRE6
IYLL056C-0	YCT1	YLL056C		yes	5
IYLL056C-1	YCT1	YLL056C		yes	5
IYLL060C	GTT2	YLL058W		yes	1
IYLLCDELTA1	tP(UGG)L
IYLR074C	BUD20	RPL10		yes
IYLR108C	AHP1	YLR108C		yes	2
IYLR110C	CCW12	HOG1		yes
IYLR213C	CRR1	FRE1		yes	4
IYLR219W	CCC1			yes
IYLR249W	SSP120			yes
IYLR254C	HAP1	NDL1		yes
IYLR296W	ATP14	YLR297W		yes
IYLR298C	YHC1	ECM38		yes
IYLR304C	ACO1
IYLR344W	YLR345W			yes
IYLR346C	YLR346C
IYLR412W-1	YLR412C-A	YLR413W		yes
IYLR460C-0	PAU4	YLR460C		yes	1
IYML008C	YAP1	ERG6	YML007C-A		1
IYML029W	TSA1				2
IYML086C	ALO1			yes
IYML087C	AIM33			yes
IYML089C	RPM2	UFO1			5
IYML117W-A	ATR1			yes	1
IYML132W-1	YML131W			yes	1
IYMR038C	LYS7			yes
IYMR083W	YMR084W			yes
IYMR089C	YTA12	YMR090W			5
IYMR172C-A	DDR48
IYMR176W	MMT1			yes
IYMR192W	MRPL24			yes
IYMR258C	YMR258C			yes
IYMR305C	SCW10	FKS3
IYMR314W	YMR315W			yes
IYMR318C	ADH6			yes
IYNL088W	TCB2			yes
IYNL104C	MET4	LEU4		yes
IYNL134C	YNL134C			yes	2
IYNL176C	YNL176C			yes
IYNL179C-0	RPS3	RHO5
IYNL179C-1	RPS3	RHO5
IYNL213C	VID27	YNL213C		yes
IYNL231C	PDR16			yes	5
IYNL240C	LAP3	NAR1		yes
IYNL241C	ZWF1			yes	5
IYNL260C	YNL260C			yes	4
IYNR018W	ARE2
IYNR059W	FRE4			yes
IYNR069C-0	BSC5	YNR070W		yes	5
IYNR074C	COS10	AIF1		yes	4
IYNR075W	PAU6	YNR075C-A		yes
IYOL028C	YAP7			yes
IYOL050C	GSH2
IYOL059W	ARG1			yes	4
IYOL110W	ZEO1			yes
IYOL119C	RRI2	MCH4		yes	4
IYOL152W	GRE2				1
IYOL157C	HXT11	YOL157C		yes
IYOL165C	AAD15	YOL164W-A		yes
IYOR008C	SLG1	TIR4		yes
IYOR017W	ROD1			yes
IYOR028C	CIN5	DFG16		yes
IYOR128C	ADE2
IYOR152C-1	YOR152C	PDR5		yes
IYOR162C	YRR1	DDP1		yes
IYOR172W	DCS2			yes
IYOR226C	ISU2	YOR227W		yes	2
IYOR298C-A	BUD7			yes
IYOR301W	YOR302W	CPA1		yes
IYOR314W	SPS4	SFG1
IYOR344C-1	tP(UGG)O3	TYE7
IYOR384W	YOR385W
IYPL063W	ALD6			yes
IYPL092W	GLR1			yes	5
IYPL095C	EEB1			yes
IYPL171C	DAP1	OYE3		yes	2
IYPL202C	AFT2			yes	5
IYPL216W	CBP3			yes
IYPL250C	ICY2			yes	4
IYPL275W-2	SAM3	YPL277C		yes
IYPR014C-0	YPR013C
IYPR036W	YPR036W-A			yes
IYPR047W	TAH18			yes
IYPR063C	YPR063C	ROX1		yes
IYPR064W	YPR063C	ROX1		yes
IYPR066W	ISA2			yes
IYPR078C	YPR078C	MRL1		yes
IYPR157W	YPR158W			yes	5
IYPR167C	MET16	NUT2		yes
IYPR200C	ARR2	ARR3
IYPR201W-0	YPR202W
IYPRCTAU3	BSP1			yes
YBL044W	YBL044W	ECM13	COR1	yes
YBR013C	YBR013C
YBR046C	ZTA1			yes
YBR069C	TAT1			yes
YBR178W	EHT1
YCR022C	HSP30			yes
YCR103C	YCR102C	PAU3		yes	1
YCR106W	RDS1			yes
YCRCDELTA6	YCRCDELTA6
YDL125C	HNT1			yes
YDL242W	AAD4	YDL241W		yes
YDR003W	RCR2			yes
YDR010C	SNQ2			yes
YDR132C	YDR132C			yes
YDR136C	VPS61	YCF1		yes
YDR181C	SAS4	CDC1		yes
YDR186C	YDR186C			yes
YDR353W	TRR1	TRP4		yes	2
YDR487C	RIB3			yes	5
YDR513W	GRX2			yes	2
YEL008W	GCN4	YEL007W
YEL044W	IES6
YEL045C	GLY1	IES6		yes
YGR034W	RPL26B			yes
YGR039W	KSS1			yes	5
YGR050C	FMP48
YGR107W	CLB1
YGR164W	MRPS35			yes
YGR193C	PDX1	TDH3		yes
YGR209C	TRX2			yes	1
YGR210C	TRX2			yes	1
YHL037C	CBP2	MUP3		yes
YHR012W	VPS29				3
YHR029C	YHI9			yes	4
YHR110W	ERP5	UBA4		yes
YHRCTY1-1D	YHR214C-B	YHR214C-C
YIR040C	PAU15
YJL170C	ASG7
YJR104C	SOD1			yes	2
YJR146W	HMS2			yes
YKL040C	NFU1			yes
YKL044W	PHD1
YKL086W	SRX1			yes
YKL087C	CYT2			yes
YKL102C	LAP4	HSL1		yes
YKL223W	PAU16
YKLCDELTA6	tH(GUG)K	YNK1		yes
YKR071C	DRE2			yes
YKR076W	ECM4			yes	2
YLL050C	COF1	LDB18		yes
YLL060C	GTT2			yes	1
YLR111W	HOG1	CCW12
YLR112W	HOG1	CCW12
YLR213C	CRR1			yes
YLR296W	ATP14	YLR297W		yes
YLR302C	MET17			yes
YLR344W	RPL26A	YLR345W		yes
YLR414C	YLR414C
YML089C	RPM2	UFO1			5
YML117W-A	ATR1			yes	1
YML131W	YML131W				1
YNL030W	HHF2
YNL130C	CPT1			yes
YNL134C	YNL134C			yes	2
YNL179C	RHO5			yes
YNL260C	YNL260C			yes	4
YOL049W	GSH2
YOL100W	PKH2
YOL110W	SHR5
YOL114C	YOL114C	SKM1		yes
YOL118C	MCH4			yes	4
YOL119C	MCH4			yes	4
YOL151W	GRE2				1
YOR008C-A	YOR008C-A	SLG1		yes
YOR028C	CIN5
YOR029W	CIN5			yes
YOR058C	ASE1
YOR226C	ISU2			yes	2
YOR258W	HNT3			yes
YOR302W	YOR302W	CPA1		yes
YOR318C	HSH49			yes
YPL062W	ALD6			yes
YPL156C	PRM4
YPL187W	MF(ALPHA)1
YPR064W	ROX1	YPR063C		yes
YPR066W	UBA3	ISA2		yes
YPR067W	ISA2			yes
YPR094W	RDS3	ASR1		yes
YPR118W	MRI1			yes
YPR158W	YPR158W				5
YPR200C	ARR2
