# Supplementary material for: Structure and properties of transcriptional networks driving selenite stress response in yeasts
Source: BMC Genomics. 2008 Jul 15;9:333. doi: 10.1186/1471-2164-9-333 (PMC2515152; doi:10.1186/1471-2164-9-333)
Supplement: Additional file 10 — Oligonucleotides used for quantitative PCR analyses of gene expression or transcription factor DNA binding. [file 1471-2164-9-333-S10.xls]

## Sheet: Feuil1
Expression analyses (RT-PCR)
Gene	Primer sequences	source
RPN4	CGATGGTGATGCAGTCGAAGG	This work
	CCTACATCAGCTGTAGTAAGCTC	This work
PDR1	TCCTTCGAACATTGATGACTCC	This work
	GCTTCGCTCCTGCGAACTAAG	This work
PDR3	CAGTTGTATGACAGTACTGCTCC	This work
	TCTGATGCGTCTTGAGTGTACG	This work
ACT1	GGTTGCTGCTTTGGTTATTG	Fardeau et al., 2007
	GACCCATACCGACCATGATAC	Fardeau et al., 2007
DNA binding analyses (PCR)
Promoter	Primer sequences
RPN4	GCACTGAGAGGACGTTACTTC	Fardeau et al., 2007
	CGGAACTTTCTAGAACCATCAC	Fardeau et al., 2007
PDR5	GACTCGTGATTCCGTGGAAAGG	Fardeau et al., 2007
	CAGCCATAAGGTTATGCACATC	Fardeau et al., 2007
FLR1-1	CTTAGGTAAGGAGCAATAACAGTGC	Lucau-Danila et al., 2005
	GCAATTCTCGTCTTCTTTCCTGTTC	Lucau-Danila et al., 2005
FLR1-2	CCGGCAATTGTAAGCCCATT	This work
	GAGAAAAGCGCAGGGCATTC	This work
FLR1-3	CCTCTGATGCTGACACACGC	This work
	CTTCCGGAAAAACTAGTGATG	This work
