# Supplementary material for: Structure and properties of transcriptional networks driving selenite stress response in yeasts
Source: BMC Genomics. 2008 Jul 15;9:333. doi: 10.1186/1471-2164-9-333 (PMC2515152; doi:10.1186/1471-2164-9-333)
Supplement: Additional file 11 — Genome-wide chromatin immunoprecipitation of Yap1p in different conditions. The ORF names are indicated, according to the SGD annotation. The intergenic regions are annotated as follows: iORFX is the intergenic region 5' to ORF X, when ORF X is on the Crick strand and 3' when ORF X is on the Watson strand. For each feature, the numbers are the median Log2 values of the ratio of expression between the immunoprecipitate and the whole cell extract, calculated from four independent experiments. Standard deviations (SD) are indicated. NA: value not available. [file 1471-2164-9-333-S11.xls]

## Sheet: selenium
ID	ChIP mycYap1/WCE. sodium selenite	SD
15S-rRNA1	0.30325	0.426701593622522
15S-rRNA2	-0.06	0.240654662673854
21S-rRNA0	-0.06725	0.324624269990194
21S-rRNA1	-0.135	0.0993411630023862
21S-rRNA2	0.1225	1.45837638031705
9S-rRNA	0.17625	0.177798340824654
CEN1	0.46175	0.231776293006856
CEN10	0.52875	0.0805496741147966
CEN11	0.96525	0.356686019724164
CEN12	0.15925	0.2598016871898
CEN2	0.712	0.186434975259473
CEN3	0.551	0.178011235600453
CEN4	0.38625	0.360316874431381
CEN5	0.51775	0.178490662687623
CEN6	0.2805	0.441515949126794
CEN7	0.577	0.171687700976706
CEN8	0.15775	0.241419931516297
CEN9	0.5415	0.0795759595187729
iCEN1	0.7555	0.10396313449167
iCEN10	-0.02325	0.387318452095086
iCEN11	0.2	0.0622735899077611
iCEN12	0.68525	0.128419559777059
iCEN13	0.45125	0.147845358398564
iCEN14	0.291	0.430312289699779
iCEN15	0.3205	0.449035633329917
iCEN16	0.15875	0.160690955978653
iCEN2	0.8245	0.0770043288826449
iCEN3	0.38525	0.203349248011068
iCEN4	0.03825	0.51307203847673
iCEN5	0.34975	0.16762532624875
iCEN6	0.08	0.70164996021283
iCEN7	0.34425	1.0156923336654
iCEN8	0.5305	0.253963908196946
iCEN9	0.05175	0.210539584559927
iLSR1	0.167	0.210708329213631
IntQ0185C	0.05625	0.3340732205171
IntQ0185D	0.3355	0.787896989882984
IntQ0185E	0.041	0.0525737577123797
IntQ0185G	-0.50225	0.106550066478941
IntQ0280A	0.262	1.13451105474267
IntQ0280D	0.188	1.32110837304641
IntQ0280E	-0.16225	1.35742142191239
IntYBL087C	0.15	0.162634559672906
IntYBR048W	0.8205	0.239725537507653
IntYBR084C-A	-0.387	0.177375308315448
IntYCR097W-A1	-0.09825	0.080875933791621
IntYCR097W-A2	-0.20475	0.17459739402408
IntYDL191W	0.0185	0.342817249663238
IntYDR064W	-0.078	0.2407363703307
IntYDR381W	-0.06075	0.177747714471945
IntYER133W	0.378	0.865395477994503
IntYGL033W	0.581	0.274307613213098
IntYGL103W	0.408	0.312539064225045
IntYGL178W	0.4075	1.12900118098551
IntYHL050C	0.698	0.236713610367747
IntYHR010W	0.3525	0.154483008774428
IntYHR021C	0.02575	0.228628337409575
IntYJR079W	0.212	0.300265438126557
iRDN37-1	-0.021	0.0818535277187245
iRDN5-1	0.2815	0.989009774134378
iRDN5-2	0.306	0.153792067415716
iRDN5-3	0.19425	0.126273182690018
irpr1	0.23525	0.0839459151279361
iSCR1	0.31175	0.237557536890189
isnR128	0.56075	0.622120232216678
iSNR13	1.085	0.0319687347262893
isnR14	-0.083	0.202629382535373
iSNR189	0.13825	0.121079519325111
iSNR190	0.1475	0.169112388665053
iSNR33	0.42325	0.172600453842586
iSNR34	0.34675	0.154385610296642
isnR37	0.892	0.0706871039629354
iSNR4	0.7765	0.307276748225439
iSNR42	-0.01125	0.27361819505776
iSNR44	0.529	0.132143861000048
iSNR45	0.86325	0.279836112751732
iSNR46	0.39875	0.3786144697006
iSNR47	0.021	0.0744311762637136
iSNR48	0.34975	0.226077236064728
iSNR50	0.1425	0.139375990280488
iSNR51	0.32325	0.357698546264868
iSNR52	0.79825	0.734222661504442
iSNR53	0.5015	0.20446434081929
iSNR54	-0.00525	0.0567589934136726
iSNR55	0.1155	0.919162481102589
iSNR56	0.35575	0.27626240545298
iSNR57	0.227	0.124520413319798
iSNR58	-0.0535	0.11914836689327
iSNR59	0.1605	0.122105145946707
iSNR6	0.39225	0.114906846329248
iSNR60	0.983	0.0994886928248635
iSNR61	0.49775	0.24467308120565
iSNR62	0.804	0.0974234742417515
iSNR63	-0.0225	0.119544970617755
iSNR64	0.0125	0.0713232080041272
iSNR65	0.52325	0.108349357789206
iSNR66	0.4215	0.204474122242074
iSNR67	1.087	0.101383759383177
iSNR68	0.1565	0.0739977477134721
iSNR69	-0.05625	0.0951047667925571
iSNR70	0.23125	0.129438209196512
iSNR71	0.40475	0.291909089729434
iSNR7-S	0.1315	0.181799339932795
iSNR8	0.273	0.328204204726265
itA_AGC_D	0.58425	0.34534173895819
itA_AGC_F	0.071	0.05349143233578
itA_AGC_G	-0.0925	0.161471359689575
itA_AGC_K1	0.19725	0.0744373338229324
itA_AGC_M1	-0.06475	0.167412414911997
itA_AGC_M2	0.39675	0.102324239552513
itA_AGC_P	0.01125	0.0527154310109162
itA_UGC_A	0.35375	0.109332444102075
itA_UGC_E	0.372	0.147948189129393
itA_UGC_G	0.5465	0.123637912200641
itA_UGC_L	0.45	0.107607310780139
itC_GCA_B	0.13875	0.216459965505556
itC_GCA_P1	0.71925	0.249399779470632
itC_GCA_P2	0.27025	0.121200591307688
itD_GUC_B	0.50575	0.113878224432944
itD_GUC_D	0.17525	0.0857102677629699
itD_GUC_G1	0.361	0.382136973697478
itD_GUC_G2	0.3625	0.0715937613669421
itD_GUC_I2	0.22175	0.178949480766686
itD_GUC_J1	0.15125	0.128971250026249
itD_GUC_J2	0.022	0.187591755327004
itD_GUC_J4	0.1495	0.0970171806090722
itD_GUC_K	0.522	0.214043609263782
itD_GUC_L1	0.32975	0.279157512287717
itD_GUC_L2	0.77925	0.0965828659752855
itD_GUC_M	0.45175	0.210735814073767
itE_CUC_D-0	2.84975	0.0442972911135731
itE_CUC_D-1	0.09375	0.124025199052451
itE_CUC_I	0.119	0.234803463915392
itE_UUC_B	0.03225	0.139445030985929
itE_UUC_C	0.084	0.337222972724773
itE_UUC_E1	0.14375	0.220032383980177
itE_UUC_E2	0.47475	0.0989322158517304
itE_UUC_E3	0.0915	0.150285284265182
itE_UUC_G1	0.47625	0.194649043152028
itE_UUC_G3	0.09275	0.145373943103066
itE_UUC_I	0.25875	0.165021968234535
itE_UUC_J	0.00749999999999999	0.198468301415281
itE_UUC_K	0.6075	0.096452060631176
itE_UUC_L	0.5495	0.39008417894945
itE_UUC_M	0.2155	0.172645108049239
itE_UUC_P	0.7485	0.152668486160919
itF_GAA_B	0.01475	0.256137170281863
itF_GAA_D	0.41575	0.0402688879078298
itF_GAA_F	1.13775	0.0614891589360809
itF_GAA_G	0.27425	0.29862504360262
itF_GAA_H1	-0.076	0.161083829107704
itF_GAA_H2	0.6005	0.255339643090009
itF_GAA_M	0.533	0.0987758405009374
itF_GAA_N	0.30375	0.12046126625047
itF_GAA_P1	1.15525	0.25591714153869
itF_GAA_P2	0.03175	0.0683587351160528
itG_CCC_D	0.44675	0.215205909150593
itG_CCC_O	1.26925	0.274927111552621
itG_GCC_C	0.1335	0.320743407310787
itG_GCC_D2	0.38	0.0862245131425319
itG_GCC_E	0.43275	0.533306900386635
itG_GCC_F1	0.30175	0.186045469352701
itG_GCC_F2	0.374	0.130746574206236
itG_GCC_G1	0.2835	0.0623671922301033
itG_GCC_G2	0.6315	0.120090243844646
itG_GCC_J1	1.529	0.153746544676622
itG_GCC_J2	0.59625	0.154986827397255
itG_GCC_M	0.42725	0.153974835606342
itG_GCC_O2	0.24925	0.140053263677312
itG_GCC_P1	0.59225	0.21251098010848
itG_GCC_P2	0.29825	0.133387593126197
itG_UCC_G	0.234	0.123079919835311
itG_UCC_O	0.07925	0.124999666666222
itH_GUG_E1	0.326	0.108080217122901
itH_GUG_G1	0.31125	0.280606931489584
itH_GUG_G2	-0.044	0.0503520936340619
itH_GUG_H	0.3065	0.661420945137563
itH_GUG_K	0.338	0.0728102556878721
itH_GUG_M	0.546	0.148272272076294
itI_AAU_B	0.3655	0.691124928407785
itI_AAU_E1	0.147	0.442678965692596
itI_AAU_E2	0.10375	0.102138386515551
itI_AAU_G	0.06375	0.144672906931464
itI_AAU_I1	0.19575	0.101896597915076
itI_AAU_I2	0.283	0.198645412733343
itI_AAU_L1	0.5155	0.562803991930879
itI_AAU_L2	1.1915	0.196389918274844
itI_AAU_N1	0.144	0.369357099115025
itI_AAU_N2	0.005	0.0442342250600897
itI_AAU_P1	0.42575	0.247860679952805
itI_UAU_D	0.205	0.129393456815508
itI_UAU_L	0.20525	0.164817828728165
itK_CUU_C	-0.01325	0.110689882103108
itK_CUU_D1	0.138	0.210591231219789
itK_CUU_D2	0.4095	0.253426517949484
itK_CUU_E1	0.28025	0.154780220527904
itK_CUU_E2	0.9325	0.226433949162516
itK_CUU_F	0.2425	0.287891762068085
itK_CUU_G1	0.3585	0.615868221835375
itK_CUU_G2	0.01675	0.235997704791099
itK_CUU_G3	0.646	0.24159056272959
itK_CUU_I	0.63875	0.073400158946241
itK_CUU_J	0.044	0.11593963946813
itK_CUU_K	0.08025	0.208539964195515
itK_CUU_M	-0.11525	0.179639221775201
itK_CUU_P	0.17425	0.289501151408188
itK_UUU_D	0.5455	0.312143663505551
itK_UUU_G1	0.65825	0.130298055754234
itK_UUU_K	0.37025	0.111616531033714
itK_UUU_L	0.27925	0.189207778205161
itK_UUU_O	0.45275	0.0969995704457844
itL_CAA_A	-0.057	0.0680930735586716
itL_CAA_C	0.2555	1.78543150713397
itL_CAA_D	0.43225	0.132834169800796
itL_CAA_G1	-0.04425	0.0534127013608811
itL_CAA_G2	0.04525	0.111278554387926
itL_CAA_G3	-0.1405	0.162615087450909
itL_CAA_K	0.272	0.093982267831047
itL_CAA_L	0.40425	0.211468476768209
itL_CAA_M	0.731	0.151620139383483
itL_CAA_N	-0.07175	0.188611372933872
itL_GAG_G	0.248	0.155972219748689
itL_UAA_B1	0.8125	0.101634967735847
itL_UAA_B2	0.11975	0.212772766114463
itL_UAA_D	0.24475	0.0997275455094194
itL_UAA_J	0.1375	0.231488660629414
itL_UAA_K	0.09175	0.207675026584004
itL_UAA_L	0.55675	0.210371694864114
itL_UAG_J	0.06625	0.207241204075509
itL_UAG_L1	0.91325	0.291741180957825
iTLC1	0.0125	0.374415544549101
itM_CAU_C	0.09075	0.133320103510311
itM_CAU_D	0.17375	0.195709606304852
itM_CAU_E	0.54075	0.20527440983555
itM_CAU_J1	0.8205	0.15451105677804
itM_CAU_J2	0.73675	0.260686753275523
itM_CAU_J3	0.23775	0.375198947226668
itM_CAU_M	0.9855	0.143864519600907
itM_CAU_O1	0.08275	0.212182900661984
itM_CAU_O2	0.237	0.214938750965634
itM_CAU_P	0.22675	0.132238105955381
itN_GUU_C	0.399	0.325855796327148
itN_GUU_F	0.5355	0.181071808959871
itN_GUU_G	0.1125	0.110304125036193
itN_GUU_K	0.438	0.280953139627709
itN_GUU_N2	0.19625	0.0958796989287444
itN_GUU_O1	0.2455	0.327321961784825
itN_GUU_O2	0.41675	0.0910617922072701
itN_GUU_P	0.27375	0.21514239470639
itP_AGG_C	0.4915	0.122628164247316
itP_AGG_N	0.2735	0.0881986394452884
itP_UGG_A	0.447	0.155475614379447
itP_UGG_F	0.4015	0.166784291826299
itP_UGG_L-0	0.28025	0.124457154608859
itP_UGG_L-1	0.03625	0.143444240037723
itP_UGG_M	0.6145	0.158178169585229
itP_UGG_N1	-0.0275	0.210563529605675
itP_UGG_N2	0.297	0.27039230758289
itP_UGG_O1	0.336	0.243848313506573
itP_UGG_O2	0.15675	0.227108454267999
itP_UGG_O3	0.338	0.140111860073776
itQ_CUG_M	0.255	0.269432737431813
itQ_UUG_B	0.56325	0.26050895697973
itQ_UUG_C	-0.01225	0.260780079760706
itQ_UUG_D1	0.116	0.203718760386306
itQ_UUG_D2	0.225	0.253011198698134
itQ_UUG_D3	0.5125	0.184936926184758
itQ_UUG_E1	0.57175	0.214454929219794
itQ_UUG_E2	0.02975	0.19471239474329
itQ_UUG_H	0.28525	0.197870959634471
itQ_UUG_L	-0.136	0.246111086029595
itR_ACG_D-0	0.0115	0.0916606058602422
itR_ACG_J	0.36825	0.151838455822847
itR_ACG_K	0.13825	0.159003930769022
itR_ACG_L	0.25975	0.0510579735855884
itR_ACG_O	0.4425	0.102581674776736
itR_CCG_L	0.26025	0.423416560060342
itR_CCU_J	0.14125	0.34825601215198
itR_UCU_E	0.71575	0.109072987795635
itR_UCU_G1	0.31375	0.199039987607181
itR_UCU_G2	0.70275	0.180170983605389
itR_UCU_G3	0.333	0.186409942510228
itR_UCU_J2	1.21825	0.0823220302632683
itR_UCU_K	0.3995	0.150498062003026
itR_UCU_M1	0.1965	0.217259445517719
itR_UCU_M2	1.51475	0.198547013744018
itS_AGA_B	0.119	0.0433358973600409
itS_AGA_D1	1.1735	0.118337089142274
itS_AGA_D2	0.3825	0.213657826130162
itS_AGA_D3	0.26425	0.208484012176793
itS_AGA_E	0.2985	0.306452280135097
itS_AGA_G	0.385	0.184883747257567
itS_AGA_H	0.6685	0.374579319592882
itS_AGA_J	0.54925	0.254884777889932
itS_AGA_M	0.22625	0.086519265677266
itS_GCU_F	0.2375	0.55779356994023
itS_GCU_L	0.09575	0.137998490329907
itS_GCU_O	0.34575	0.116631542331681
itS_UGA_E-0	0.09425	0.157711498206905
itS_UGA_E-1	0.42575	0.183523613376226
itS_UGA_I	0.36825	0.262979561943509
itS_UGA_P	0.528	0.151580561638578
itT_AGU_B	0.2505	0.0519519008314422
itT_AGU_C	0.15975	0.162136516553181
itT_AGU_D	0.48375	0.317600771409643
itT_AGU_H	0.34775	0.105733548759764
itT_AGU_I1	0.644	0.327494529216393
itT_AGU_I2	0.3715	0.0780619412176424
itT_AGU_J	0.21025	0.051629287553997
itT_AGU_N2	0.06725	0.266603794671669
itT_AGU_O1	0.23025	0.205038817463101
itT_CGU_K	0.20575	0.200759184098761
itT_UGU_G1	-0.21775	0.163336819690683
itT_UGU_G2	0.567	0.302606455097486
itT_UGU_H	0.57075	1.18602455708134
itT_UGU_P	0.7095	0.149082751070225
itV_AAC_E1	-0.402	0.282210323458704
itV_AAC_E2	0.24575	0.150182943993872
itV_AAC_G1	0.40425	0.621915522130351
itV_AAC_G2	0.8065	0.0841645214248069
itV_AAC_G3-0	-0.02675	0.134490086375663
itV_AAC_G3-1	0.0465	0.798118829916114
itV_AAC_J	-0.14625	0.183305528194506
itV_AAC_K1-0	0.08925	0.156352966073561
itV_AAC_K1-1	0.01025	0.0622488286369042
itV_AAC_K2	0.28575	0.125399029767645
itV_AAC_L	0.56275	0.117144853351168
itV_AAC_M1	0.9615	0.577794946326116
itV_AAC_M2	0.12175	0.0198221256848671
itV_AAC_M3	0.15775	0.202981731526099
itV_AAC_O	0.302	0.0666983258160701
itV_CAC_D	1.19775	0.141325569755322
itV_CAC_H	0.56275	0.471622288842812
itV_UAC_B	0.46375	0.11104466068509
itV_UAC_D	0.33725	0.0314894162113766
itW_CCA_G1	0.28925	0.174167304624031
itW_CCA_G2	0.721	0.142984847682076
itW_CCA_J	1.5115	0.25950401409869
itW_CCA_K-0	0.6785	0.169293630516134
itW_CCA_K-1	3.2795	0.244818980745647
itW_CCA_M	0.20875	0.0822774776796988
itY_GUA_D	0.526	0.128065087618236
itY_GUA_F1	0.3625	0.295048583570006
itY_GUA_F2	0.4575	0.159144588346572
itY_GUA_J1	0.35525	0.115523085715944
itY_GUA_J2	0.20225	0.23119886822099
itY_GUA_M1	0.38925	0.123037595880283
itY_GUA_M2	0.1395	0.124666221033072
itY_GUA_O	0.004	0.1665432876662
iYAL001C	-0.09325	0.193992053101839
iYAL002W	0.1415	0.338733425178758
iYAL003W	0.796	0.141882580561063
iYAL004W	1.002	0.384398231005295
iYAL007C	-0.19575	0.182017169519801
iYAL008W	0.07575	0.132751333954378
iYAL009W	-0.25625	0.0857957846672354
iYAL010C	-0.41275	0.103538640130147
iYAL011W	0.501	0.709160536597086
iYAL012W	0.02275	0.121453351813224
iYAL013W	1.1845	0.292379319834126
iYAL014C	0.99075	0.126629051432388
iYAL015C	0.52275	0.16454254768904
iYAL016W	0.0035	0.114759168115958
iYAL017W	0.05	0.0710774225756674
iYAL018C	0.08	0.147774603140504
iYAL019W	-0.19625	0.302828196617598
iYAL020C	0.18975	0.0393054279542491
iYAL021C	-0.2015	0.0997012203201812
iYAL022C	-0.031	0.203271575320637
iYAL023C	-0.27475	0.11442719665068
iYAL024C	0.117	0.196205674399765
iYAL025C	0.38375	0.133552424163697
iYAL026C	-0.093	0.137404512298541
iYAL027W	-0.13325	0.287343435630606
iYAL028W	-0.09975	0.230423342278222
iYAL029C	-0.30575	0.204415222851268
iYAL030W	0.38375	0.264870251255214
iYAL031C	-0.5745	0.206901748019038
iYAL032C	-0.11175	0.269644673598423
iYAL033W	0.116	0.13606126071247
iYAL034C	-0.2105	0.229248773170109
iYAL034W-A	0.192	0.135398178225066
iYAL036C	-0.435	0.250680407424806
iYAL037W	0.02925	0.32145645117185
iYAL038W	0.454	0.114615298571642
iYAL039C-0	0.0245	0.273247750829414
iYAL039C-1	-0.04375	0.176462224475004
iYAL040C	0.29675	0.301708882865586
iYAL041W	0.244	0.203178082807505
iYAL042W	-0.06575	0.333741791409667
iYAL043C	-0.333	0.0815270916117257
iYAL044C	-0.0555	0.179581921881538
iYAL045C	-0.038	0.122509863548478
iYAL046C	-0.27	0.0986880607436044
iYAL047C	-0.21525	0.097020186902864
iYAL048C	-0.0195	0.392447448711289
iYAL049C	-0.271	0.29242092948351
iYAL051W	0.12575	0.335100358101868
iYAL053W	0.082	0.122245654319489
iYAL054C	-0.49725	0.128131117740123
iYAL055W	0.22875	0.339932713930272
iYAL056W	-0.22	0.202838194956801
iYAL058C-A	-0.00275	0.197190897355836
iYAL059W	-0.0975	0.24660562307728
iYAL060W	-0.022	0.168649537997193
iYAL061W	-0.287	0.244268977427207
iYAL062W	0.18075	0.118991246176627
iYAL063C-0	0.77975	0.202771423035891
iYAL063C-1	0.00674999999999999	0.248467804755465
iYAL063C-2	-0.137	0.104530697245674
iYAL064C-A-0	0.50175	0.176632150716303
iYAL064C-A-1	-0.15325	0.636815711175533
iYAL064C-A-2	0.35225	0.482193166687376
iYAL064C-A-3	0.57225	0.0989962120487453
iYAL064C-A-4	-0.1085	0.151684980579269
iYAL064C-A-5	0.10875	0.0932787042505773
iYAL064W	-0.15	0.212103748198847
iYAL064W-B	-0.08125	0.203364000419609
iYAL065C	0.1455	0.107939798035757
iYAL066W	-0.16925	0.198698054008253
iYAL067C	0.18925	0.425232779388733
iYAL068C-0	0.179	0.228052625505606
iYAL068C-1	0.13025	0.255986164990741
iYAL068C-2	-0.0835	0.455475209716914
iYAL068C-3	0.0435	0.546523863461911
iYAL069W	-0.3175	0.707223915508141
iYALCdelta2	0.36625	0.506961126057347
iYALWdelta1	-0.12925	0.123610611734322
iYAR002C-A	-0.06025	0.183192749128707
iYAR002W	0.1695	0.129949990380915
iYAR003W	-0.05675	0.255022057869511
iYAR007C	-0.2655	0.0998682465384602
iYAR008W	0.10675	0.149513377327917
iYAR009C	-0.0305	0.208199423630326
iYAR014C	0.4335	0.22477321904533
iYAR015W	0.1355	0.173855303820927
iYAR018C	-0.20925	0.0850583133307184
iYAR019C-0	-0.17325	0.0743970205496608
iYAR019C-1	-0.06075	0.110732033907688
iYAR020C-0	-0.12725	0.0798722939030383
iYAR020C-1	-0.076	0.102120843448665
iYAR023C	-0.08775	0.189684606650092
iYAR027W	-0.22575	0.0814263470874139
iYAR028W	0.45275	0.186989081677692
iYAR031W	-0.088	0.169530724845577
iYAR033W	0.027	0.116252598537266
iYAR035W	-0.301	0.155595629758679
iYAR042W	-0.07175	0.0388018470350747
iYAR044W-0	0.32175	0.0923954363952391
iYAR044W-1	0.259	0.117527301792676
iYAR044W-2	0.02725	0.206029730864261
iYAR044W-3	0.22025	0.0905773150407982
iYAR047C-0	0.071	0.113134138673229
iYAR047C-1	-0.0165	0.203293711986705
iYAR050W	0.00175	0.0656423389792493
iYAR053W	-0.17925	0.172089850562625
iYAR060C	-0.13025	0.0947747329196975
iYAR061W	-0.26925	0.13040545745226
iYAR062W	0.1125	0.186600285816144
iYAR064W	-0.08675	0.191828699625473
iYAR066W	-0.03175	0.232052257045692
iYAR068W	0.124	0.134716987298064
iYAR069C	-0.02225	0.345362008140251
iYAR070C	-0.0305	0.0620779080403542
iYAR071W	0.80775	0.180861595333743
iYARCdelta5	0.63025	0.261498725299634
iYARCdelta8-0	0.05	0.0592002252247968
iYARCdelta8-1	-0.13925	0.102327497119135
iYARCdelta8-2	0.26575	0.108999617736333
iYARCdelta8-3	0.179	0.0834665601703261
iYARCdelta8-4	-0.1055	0.0857301969358911
iYARWdelta6	-0.175	0.222418524408377
iYARWdelta7	0.07925	0.24952538281038
iYARWsigma1	0.0605	0.167724973294577
iYBL001C	-0.1825	0.230591268987647
iYBL002W	0.21225	0.182782885778
iYBL003C	0.32125	0.21782619218083
iYBL004W	0.2285	0.156521564009564
iYBL005W	0.3365	0.0700785273817882
iYBL006C	-0.2305	0.352812036831701
iYBL007C	-0.2715	0.145603342452477
iYBL008W	-0.219	0.0192700112437262
iYBL009W	2.209	0.329439928768001
iYBL010C	-0.10675	0.346699077010597
iYBL011W	0.073	0.167882895694191
iYBL013W	-0.10275	0.183461848895077
iYBL014C	-0.353	0.337602330165734
iYBL015W	0.531	0.0434741302385686
iYBL016W	0.07775	0.312758026808799
iYBL017C	-0.31125	0.0667351731348118
iYBL018C	-0.12075	0.246612212457805
iYBL019W	0.098	0.547412702324916
iYBL020W	-0.167	0.111259456526925
iYBL021C	-0.0045	0.15696390243195
iYBL022C	-0.035	0.232391910358343
iYBL023C	-0.27225	0.217121125948935
iYBL024W	0.02175	0.235123194659027
iYBL025W	-0.3075	0.108567951072128
iYBL026W	-0.0785	0.176243203178638
iYBL027W	0.0675	0.0476270231416297
iYBL028C	1.82975	0.216884569913737
iYBL029W	0.152	0.146676514820881
iYBL030C-0	-0.297	0.141908421173657
iYBL030C-1	0.24075	0.317370839870332
iYBL031W	0.31225	0.658039702449632
iYBL032W	0.06375	0.104058877564579
iYBL033C	0.54775	0.232192987261315
iYBL034C	0.565	0.259146033476622
iYBL035C	-0.11175	0.406926180856758
iYBL036C	-0.39625	0.299819251105284
iYBL037W	0.225	0.464603773840319
iYBL038W	-0.10625	0.146965698945933
iYBL039C	-0.07325	0.217427957417317
iYBL040C	0.13825	0.0656930995868921
iYBL041W	0.11825	0.200559841443894
iYBL042C	-0.11825	0.130415681572424
iYBL043W	0.27025	0.183774091391215
iYBL044W	0.2755	0.489747213706554
iYBL045C	0.1025	0.151247038538501
iYBL046W	-0.01275	0.172519322589288
iYBL047C	-0.36025	0.227265446853087
iYBL048W	-0.234	0.127663620503259
iYBL050W	0.16525	0.183875637320445
iYBL051C	-0.07075	0.270259597424402
iYBL052C	0.373	0.0717913643831905
iYBL054W	0.0725	0.12240506525467
iYBL055C	-0.382	0.151146727828734
iYBL056W	0.3335	0.0533697792138337
iYBL057C	-0.29675	0.362727055327648
iYBL058W	-0.017	0.0242899156029822
iYBL059W	-0.25675	0.106299498274137
iYBL060W	-0.11075	0.162397403509621
iYBL061C	-0.269	0.112575900322109
iYBL063W	0.31775	0.139184230428594
iYBL064C	0.2655	0.164265029753749
iYBL065W	-0.1765	0.173221438242114
iYBL067C	-0.1085	0.0548057174632963
iYBL068W	0.08225	0.261223244243948
iYBL069W	-0.13425	0.122616950976065
iYBL071C	-0.11125	0.120743184762812
iYBL072C	0.0755	0.22955246313933
iYBL073W	-0.0515	0.124537812196403
iYBL075C	-0.12125	0.320108705494451
iYBL078C	-0.15975	0.149203161271246
iYBL079W	-0.034	0.440058329467053
iYBL081W	-0.0105	0.302174894170026
iYBL082C	-0.20275	0.251779500092177
iYBL084C	-0.18375	0.0289525473836066
iYBL085W	-0.021	0.310029030898721
iYBL086C	-0.28575	0.268000466417505
iYBL087C	-0.12475	0.115228396384456
iYBL088C	-0.09025	0.156410517549172
iYBL089W	-0.1425	0.279309267061919
iYBL090W	-0.1775	0.0808558387914359
iYBL091C	-0.53675	0.184711261161847
iYBL091C-A	0.12225	0.106343390329003
iYBL092W	0.00899999999999999	0.243511806695281
iYBL093C	-0.24	0.0710539700978536
iYBL094C	-0.04175	0.106277545449011
iYBL097W	-0.1565	0.204428471598259
iYBL098W	-0.108	0.407858635640667
iYBL099W	-0.03075	0.252786306327433
iYBL101C	-0.06425	0.123510795749467
iYBL102W	0.09775	0.0907794947478045
iYBL103C	-0.2005	0.273593981415284
iYBL104C	0.09925	0.113693667369823
iYBL105C	0.3375	0.199495196266309
iYBL106C	0.17575	0.12785245402416
iYBL107C	0.0465	0.0894930164873215
iYBL108W	0.354	0.109930280935995
iYBL109W-0	-0.12325	0.29120253547431
iYBL109W-1	-0.01425	0.268656379042077
iYBL111C	-0.142	0.191694200920807
iYBLCdelta7	0.37025	0.184622813685994
iYBLCsigma1	0.112	0.0751842182021378
iYBLWdelta10	0.48825	0.174750059608955
iYBLWdelta3	0.40425	0.162335814491648
iYBLWdelta3	0.54675	0.185120456280048
iYBLWtau1	0.18675	0.105686249499797
iYBR001C	0.83775	0.141283108214205
iYBR002C	-0.22775	0.198656109898488
iYBR003W	0.1315	0.255607120401604
iYBR004C	-0.22925	0.243423328106956
iYBR005W	-0.01025	0.114117994491082
iYBR006W	0.107	0.125416638981171
iYBR007C-0	-0.3175	0.214560791696277
iYBR007C-1	-0.00775	0.0880960649896842
iYBR009C	0.2055	0.227005873639134
iYBR010W	0.26675	0.324404454346731
iYBR011C	-0.0335	0.186787758342635
iYBR013C	0.2705	0.227599794961829
iYBR014C	0.0005	0.180821274559531
iYBR015C	-0.17725	0.204421745418632
iYBR016W	-0.06175	0.299457704303407
iYBR019C	0.6355	0.309375176767626
iYBR020W	-0.4095	0.132992480990468
iYBR021W	-0.17025	0.117636091400556
iYBR022W	-0.0505	0.42400668233728
iYBR023C	-0.103	0.180967768769285
iYBR024W	0.05375	0.123259550001883
iYBR025C	0.58375	0.160543607783057
iYBR027C	0.01025	0.646332925047146
iYBR028C	0.69225	0.208226439243435
iYBR029C	-0.347	0.143670920277325
iYBR032W	-0.1395	0.679023563655931
iYBR033W	0.07	0.320029165337578
iYBR034C	-0.0895	0.565960245953724
iYBR035C	0.1165	0.197322916391719
iYBR036C	-0.274	0.263761255683999
iYBR037C	-0.239	0.223163617106373
iYBR038W	-0.3685	0.1883056026782
iYBR039W	0.72775	0.206356285745472
iYBR040W	-0.07125	0.201359338828209
iYBR043C	-0.00975	0.131897371720086
iYBR044C	-0.0475	0.0838947753637456
iYBR045C	0.36475	0.132291030182196
iYBR046C	2.1105	0.200142449270513
iYBR047W	0.90925	0.137790602001732
iYBR048W	0.41025	0.172725938990066
iYBR049C	-0.32175	0.17923983002298
iYBR051W	0.108	0.212660919462572
iYBR053C-1	0.52375	0.06340544140687
iYBR054W	0.2095	0.307871726535582
iYBR055C	0.5355	0.377144092710819
iYBR056W	0.21875	0.165502014086435
iYBR057C	0.19725	0.166766053699986
iYBR058C	-0.3465	0.0476829808911592
iYBR059C	-0.2185	0.127824097884554
iYBR060C-0	-0.05725	0.104541459080437
iYBR060C-1	-0.02875	0.0784872601127087
iYBR061C	-0.2015	0.197248574139333
iYBR062C	-0.005	0.140506227619988
iYBR064W	0.12875	0.399385674087926
iYBR065C	0.33575	0.169185056471703
iYBR066C	0.463	0.255533428993807
iYBR067C	0.7165	0.494495365667532
iYBR068C	1.7365	0.335311298149446
iYBR069C	-0.0425	0.336935701086523
iYBR070C	0.64975	0.304783393029651
iYBR071W	0.064	0.133977610069743
iYBR072W	-0.1525	0.142099730236666
iYBR073W	-0.245	0.250257201028595
iYBR074W	-0.129	0.255005882285096
iYBR075W	0.00599999999999999	0.291356597087944
iYBR076W	0.25	0.31509046320065
iYBR077C	0.02825	0.182784709426144
iYBR078W	0.254	0.203163316898827
iYBR079C	-0.148	0.212704803268129
iYBR080C	-0.4195	0.210504948477069
iYBR081C	0.069	0.100819971566484
iYBR082C-0	0.11275	0.0524110357335807
iYBR082C-1	0.2575	0.348236031067053
iYBR083W	0.187	0.0268452354556012
iYBR084C-A	-0.2615	0.224167348202186
iYBR084W	0.06575	0.127025915990924
iYBR085W-0	-0.054	0.274960603238597
iYBR085W-1	0.16675	0.120690720438648
iYBR085W-2	0.725	0.336524392379908
iYBR086C	-0.15525	0.152762069899566
iYBR087W	0.04175	0.23372116577951
iYBR089W	0.02525	0.130520432627744
iYBR090C	-0.0945	0.160450407706971
iYBR091C	-0.22875	0.118164786068721
iYBR092C	-0.17325	0.270168311736715
iYBR093C	-0.045	0.106395488626163
iYBR094W	0.3385	0.319376997710647
iYBR095C	-0.3005	0.404995884752755
iYBR096W	0.00749999999999998	0.69316881060821
iYBR097W	-0.28975	0.359962382293854
iYBR100W	0.2885	0.183203893699524
iYBR101C	0.4425	0.1696771444047
iYBR102C	-0.22275	0.120311747833147
iYBR103W	-0.129	0.314762344211205
iYBR105C	-0.21775	0.196982867275304
iYBR106W	-0.09125	0.0916310536881466
iYBR107C	-0.39975	0.0967208181658254
iYBR108W	0.1425	0.127526467840994
iYBR109C	-0.22525	0.280233682248702
iYBR110W	-0.159	0.208132970317855
iYBR111C	-0.01875	0.112716088765831
iYBR113W	0.07025	0.219381516997217
iYBR114W	-0.0635	0.580738323171461
iYBR115C	0.428	0.999787644119157
iYBR117C	0.69175	0.16325516837148
iYBR118W	0.61975	0.453015360298817
iYBR119W	0.1335	0.242452057116453
iYBR120C	-0.0775	0.193711985518019
iYBR121C	-0.34875	0.0780528666994364
iYBR122C	-0.377	0.315480585773515
iYBR124W	-0.06925	0.0855272860943609
iYBR125C	0.042	0.620644288891256
iYBR126C	-0.07975	0.217299140970844
iYBR127C	-0.2115	0.201924903532642
iYBR128C	-0.1575	0.257369384348644
iYBR129C	-0.20675	0.222854773339051
iYBR131W	0.209	0.478028590497821
iYBR132C	0.01975	0.0950171037234876
iYBR134W	-0.088	0.174989523495932
iYBR135W	0.0395	0.24843845649711
iYBR136W	-0.1325	0.116188065939091
iYBR137W	0.00899999999999999	0.292542874350638
iYBR138C	-0.2045	0.633564782270395
iYBR139W	0.11925	0.2086885638138
iYBR141C	-0.08975	0.305209627414776
iYBR142W	0.33625	0.313956870711037
iYBR143C	-0.2545	0.123186849947549
iYBR145W	0.33075	0.142115856492746
iYBR146W	-0.17725	0.248384614392008
iYBR147W	-0.12425	0.43558418627555
iYBR148W	-0.076	0.262209839632307
iYBR149W	0.1	0.555154633112853
iYBR150C	0.2515	0.472190286501816
iYBR151W	-0.152	0.172883390372432
iYBR152W	-0.077	0.251585638169855
iYBR153W	0.82	0.232612696701334
iYBR154C	0.319	0.12177301288326
iYBR155W	-0.05275	0.058914486051112
iYBR156C	-0.12275	0.318387997051815
iYBR157C-0	0.2	0.249527553588777
iYBR157C-1	0.18825	0.295036014750742
iYBR158W	-0.17675	0.192529434979001
iYBR159W	-0.107	0.176240366166967
iYBR160W	-0.112	0.190831513819565
iYBR161W	0.1285	0.319858823024575
iYBR162C	-0.26325	0.186081299436563
iYBR162W-A	-0.222	0.10042907945411
iYBR163W	0.44125	0.280230113775566
iYBR164C	-0.0485	0.0701498396291823
iYBR165W	0.04825	0.15012966617783
iYBR166C	-0.1225	0.114325558530599
iYBR167C	-0.424	0.227604920860688
iYBR168W	0.0935	0.261850466233434
iYBR169C	0.50575	0.203255791225408
iYBR170C	-0.516	0.318440994010926
iYBR171W	0.198	0.363654598027671
iYBR172C	-0.18725	0.250998505971649
iYBR173C	-0.38	0.290662461743285
iYBR175W	0.41975	0.154143601878249
iYBR176W	0.067	0.418216849652586
iYBR178W	0.33575	0.256275080073476
iYBR179C	1.1995	0.164443506003327
iYBR180W	0.24275	0.530449730574601
iYBR181C	-0.18425	0.148261874173144
iYBR182C	0.3885	0.051649459500237
iYBR183W	-0.0905	0.808583329039129
iYBR184W	0.014	0.119124584644257
iYBR185C	-0.066	0.123558353285671
iYBR186W	-0.15075	0.218060198110522
iYBR187W	-0.1255	0.0846266309542491
iYBR188C	-0.268	0.102296953359651
iYBR189W	0.14075	0.0725459624422108
iYBR191W	-0.21325	0.0739205654740276
iYBR192W	-0.058	0.151395728693602
iYBR193C	-0.275	0.0970120267458283
iYBR194W	-0.2195	0.184698853993918
iYBR195C	0.506	0.134208792558461
iYBR196C	-0.13525	0.200157229863592
iYBR197C	0.1585	0.0635845893279181
iYBR198C	-0.49825	0.092762690057299
iYBR199W	-0.03425	0.189710964364214
iYBR200W	0.9985	0.240655355228177
iYBR201W-0	0.0385	0.123435543233436
iYBR201W-1	0.404	0.235894044011289
iYBR202W	-0.064	0.312702201250114
iYBR203W	0.23875	0.12482087165214
iYBR204C	-0.2935	0.315383893057334
iYBR206W	-0.36325	0.118999649859429
iYBR207W	-0.12675	0.35837724537141
iYBR208C	-0.1535	0.145174607513389
iYBR209W	0.17125	0.0927519092346172
iYBR210W	-0.234	0.0929121448825
iYBR211C	-0.139	0.0580804040389986
iYBR212W	-0.23875	0.0517646919563261
iYBR213W	-0.30825	0.217167178305869
iYBR214W	-0.22025	0.101019387578161
iYBR215W	-0.04925	0.216268929807312
iYBR216C	-0.21875	0.156049938588047
iYBR217W	-0.23	0.220857420070053
iYBR218C	0.07925	0.133292597944022
iYBR220C	-0.22325	0.166907908740119
iYBR221C	-0.10975	0.105588430553099
iYBR222C	-0.2745	0.13656378241198
iYBR227C	0.02525	0.46124568652003
iYBR228W	-0.0005	0.200184081951255
iYBR229C	-0.17875	0.326295750304331
iYBR230C	-0.01725	0.267747860246663
iYBR231C	-0.23775	0.33058874249839
iYBR233W	-0.20975	0.177640789234905
iYBR234C	-0.60375	0.106362195664938
iYBR235W	-0.03225	0.257694101601104
iYBR236C	-0.288	0.223632138417834
iYBR237W	1.18675	0.12272564252565
iYBR238C	0.22725	0.28260971320887
iYBR239C	-0.03125	0.246687893230833
iYBR240C	0.01825	0.189842698042353
iYBR241C	-0.26875	0.231986170564828
iYBR242W	-0.00700000000000001	0.57727232164147
iYBR243C	1.4265	0.230780559550989
iYBR244W	-0.11675	0.35327267561097
iYBR246W	-0.09075	0.100071224635257
iYBR247C	-0.359	0.138864442292955
iYBR248C	-0.1745	0.139555245930301
iYBR249C	-0.105	0.213114992433662
iYBR250W	-0.0305	0.502952946772028
iYBR251W	-0.35625	0.408277989446733
iYBR252W	-0.23625	0.0492366733238548
iYBR253W	-0.32575	0.321945518165212
iYBR254C	0.2555	0.29956913503675
iYBR255W	-0.18775	0.173455806090966
iYBR256C	0.13325	0.553290384879405
iYBR258C	-0.3145	0.442662023068014
iYBR259W	0.1055	0.218562729363143
iYBR260C	-0.41325	0.118469053624424
iYBR261C	0.02725	0.152676946524353
iYBR264C	-0.233	0.368150331612871
iYBR265W	-0.16725	0.130737332082309
iYBR267W	0.01225	0.119761916595664
iYBR268W	-0.251	0.051504045148577
iYBR269C	0.01525	0.0977356127519544
iYBR270C	0.165	0.0598275298949683
iYBR271W	0.03125	0.101299473509655
iYBR272C	0.086	0.335830314295777
iYBR273C	-0.254	0.165724671267336
iYBR274W	0.08775	0.206679099088418
iYBR275C	-0.04	0.18095303258028
iYBR276C	-0.2175	0.272052078347756
iYBR278W	-0.32775	0.214282329338344
iYBR279W	0.45075	0.121760352058186
iYBR280C	0.24875	0.252426061781795
iYBR281C	-0.07675	0.150785443594533
iYBR282W	0.12675	0.414641511830802
iYBR283C	-0.0935	0.136492979062417
iYBR284W	0.0315	0.303058300221811
iYBR285W	0.0665	0.18127051608025
iYBR286W	-0.185	0.0877762306474063
iYBR287W	-0.07875	0.646942746049963
iYBR288C	0.0095	0.0789155666941996
iYBR289W	-0.11025	0.279629963821238
iYBR290W	-0.231	0.637805090394654
iYBR291C	-0.09925	0.148592002925236
iYBR292C-0	-0.049	0.0722634070605587
iYBR292C-1	0.06525	0.0629675842530636
iYBR293W	-0.092	0.025521232990068
iYBR294W	0.00375	0.114085859480189
iYBR295W	0.05175	0.142724384742062
iYBR296C-0	0.114	0.130222885853447
iYBR296C-1	-0.033	0.191909700988078
iYBR297W	2.272	0.0359165699921485
iYBR298C	-0.243	0.091822292137222
iYBR299W	0.14425	0.153384864529284
iYBR301W	0.071	0.0937692202519924
iYBRCdelta11	-0.20175	0.39618209197287
iYBRCdelta14	0.271	0.163362582415109
iYBRCdelta18	-0.22675	0.171233515021641
iYBRCdelta19	0.085	0.167314075917121
iYBRWdelta16	0.11775	0.0924098659956464
iYBRWdelta17	0.2915	0.146907000060129
iYCL001W	0.23975	0.236928083322063
iYCL001W-A	-0.06225	0.33743184497021
iYCL002C	0.0385	0.235726536478183
iYCL004W	-0.00475	0.735924984854661
iYCL005W	0.4775	0.194000859104627
iYCL007C	0.0735	0.0660580552746345
iYCL008C	0.0095	0.133572701801928
iYCL009C	0.31825	0.565186326208741
iYCL010C	0.09625	0.039024564913227
iYCL011C	-0.30125	0.149907471461565
iYCL012W	0.00124999999999999	0.193149984899473
iYCL014W	0.189	0.158835344513325
iYCL016C	-0.04075	0.168940571405056
iYCL018W	0.4975	2.81436843122337
iYCL022C	0.2555	0.150697268278714
iYCL025C	0.508	0.0719583212700239
iYCL026C-A	1.67325	0.199990624780262
iYCL027W	1.643	0.227110839312731
iYCL028W	0.1035	0.226286691315832
iYCL029C	0.023	0.146385336241943
iYCL030C	0.00250000000000001	0.165328964996055
iYCL031C	-0.0435	0.0707130351019763
iYCL032W	-0.10025	0.210463575629292
iYCL033C	-0.3835	0.14645704717311
iYCL035C	-0.2355	0.175707142711957
iYCL036W	-0.12	0.192736434887992
iYCL037C	-0.413	0.29705667248299
iYCL038C	0.3275	0.166706328614123
iYCL040W	-0.21825	0.0804337201261594
iYCL044C	-0.04275	0.148219150809424
iYCL046W	-0.1535	0.293085311812107
iYCL047C	-0.21525	0.156267665668024
iYCL048W	0.085	0.289059394127458
iYCL049C	0.09075	0.115995330365781
iYCL050C	0.0035	0.0920452787128885
iYCL051W	0.000249999999999993	0.281089991521102
iYCL052C	0.18175	0.157937487633557
iYCL054W	1.02025	0.218908466411573
iYCL055W-0	-0.172	0.177177876722801
iYCL055W-1	0.11325	0.496508056329401
iYCL056C	-0.31725	0.177214324101261
iYCL058C	-0.0975	0.144463374827901
iYCL059C	-0.35325	0.11121263417436
iYCL061C	-0.2045	0.0408370746585338
iYCL063W	-0.08975	0.40381709968747
iYCL064C	-0.169	0.167910690547088
iYCL065W-0	1.44375	0.0639915358986404
iYCL065W-1	1.80725	0.0716676356523614
iYCL067C	-0.067	0.330671034917383
iYCL068C	0.05275	0.186000672041797
iYCL069W	0.07475	0.343742515070025
iYCL073C	0.2	0.208588909900151
iYCL074W	0.32475	0.124641820162148
iYCL075W	-0.264	0.205432876304321
iYCLCdelta1	0.0395	1.91406939964743
iYCLWdelta5	0.238	0.945272800130558
iYCLWomega2-0	0.013	0.117532974096634
iYCLWomega2-1	-0.0795	0.331787582648899
iYCR001W	0.45425	0.311589874675029
iYCR002C	0.402	0.0952575456328786
iYCR003W	-0.002	0.0289482296522603
iYCR004C	0.21475	0.278182643839139
iYCR005C	0.20275	0.031773941104832
iYCR006C	0.225	0.574123680055091
iYCR007C	0.15725	0.211465324186575
iYCR008W	0.0265	0.230097805291576
iYCR009C	0.1735	0.332710584943331
iYCR010C	0.6025	0.149605035565875
iYCR011C	0.22575	0.577427268147253
iYCR013C	0.12825	0.148551618413713
iYCR014C	-0.195	0.100872857267619
iYCR015C	0.322	0.216205149491557
iYCR016W	0.15725	0.161260400181404
iYCR017C	0.06825	0.165344841669363
iYCR018C	-0.25	0.2408332756632
iYCR018C-A	0.65075	0.0819893285739056
iYCR019W	-0.13825	0.501343112714902
iYCR020C	0.11375	0.591177567797245
iYCR020C-A	-0.012	0.152251984114056
iYCR020W-B	0.31725	0.191898193495058
iYCR021C	0.938	0.150539031483532
iYCR022C	0.05725	0.263269665299036
iYCR023C	0.17525	0.254981535279191
iYCR024C	0.77975	0.136741544528355
iYCR024C-A	0.04325	0.137529087832356
iYCR025C	0.03925	0.152160825006526
iYCR026C	-0.17975	0.14512379772686
iYCR027C	-0.0945	0.20456213400008
iYCR028C	-0.162	0.0606739922317078
iYCR028C-A	-0.10775	0.139533448797531
iYCR030C	-0.05425	0.0485618162757531
iYCR031C	0.3795	0.218071089326394
iYCR033W	-0.327	0.194190627992187
iYCR034W	0.12775	0.204232506390796
iYCR036W	0.14125	0.302299382511223
iYCR037C	-0.014	0.0859185660960424
iYCR038C	-0.06425	0.153758197613439
iYCR039C	-0.1855	0.193029358734192
iYCR042C	-0.09175	0.261833757691148
iYCR043C	-0.25875	0.305994961832163
iYCR044C	-0.13825	0.139984225301758
iYCR045C	-0.08	0.0955928867646542
iYCR046C	-0.43375	0.0724908040144858
iYCR047C	-0.3525	0.127536922758339
iYCR050C	-0.06425	0.0376596601153011
iYCR051W	-0.297	0.163505351594374
iYCR052W	-0.409	0.101767709351575
iYCR053W	-0.0875	0.266048241239567
iYCR054C	-0.2305	0.246825849537685
iYCR057C	-0.2745	0.138416039532996
iYCR059C	-0.02825	0.479262888889456
iYCR060W	-0.26075	0.164548625032238
iYCR062W	0.131	0.120667587473466
iYCR063W	0.3195	0.175894854956022
iYCR065W	-0.0625	0.164836282413794
iYCR066W	0.6575	0.086357782895734
iYCR067C	0.24075	0.096278675382108
iYCR068W	0.154	0.422354511439541
iYCR069W	0.001	0.0831745153277132
iYCR071C	0.0645	0.196825641960933
iYCR072C	-0.19625	0.0972946555572299
iYCR073C	0.083	0.053160135440008
iYCR073W-A	0.0865	0.705875579215865
iYCR075C	-0.23575	0.0794580602162761
iYCR076C	-0.13775	0.249009203310507
iYCR077C	-0.35975	0.164574957592784
iYCR079W	-0.1865	0.125151907696207
iYCR081W	-0.223	0.18562507014589
iYCR082W	-0.2155	0.0606217782649108
iYCR083W	0.05125	0.26732174746299
iYCR084C	-0.2425	0.241270940369259
iYCR085W	-0.07025	0.154512944441558
iYCR087C-A	-0.362	0.107576329490584
iYCR088W	-0.088	0.0930770290315142
iYCR090C-0	-0.19375	0.220943997429213
iYCR090C-1	0.21725	0.108923138037793
iYCR091W	1.49975	0.228693936663538
iYCR092C	-0.2545	0.229452246302653
iYCR093W	0.111	0.244855059167664
iYCR094W	-0.1285	0.379185530666278
iYCR095C-0	-0.135	0.100169855745129
iYCR095C-1	0.2675	0.140362625604777
iYCR096C	-0.09725	0.153606369225585
iYCR097W	0.07725	0.251393947155986
iYCR098C-0	0.05575	0.204095361698072
iYCR098C-1	0.205	0.156556698994326
iYCR100C	-0.30225	0.146781867635845
iYCR101C	-0.00275000000000001	0.196717013329639
iYCR102C	1.721	0.179577281413878
iYCR102W-A	1.33175	0.307936546494024
iYCR103C	0.1745	0.221850550296065
iYCR104W	0.375	0.22224910948453
iYCR105W	1.00925	0.157907937313695
iYCR106W	-0.04	0.0949139961579253
iYCRCdelta14	0.0445	0.150334072429817
iYCRCdelta6-0	0.06575	0.163880800177039
iYCRCdelta6-A	-0.00625000000000001	0.158634538063647
iYCRCdelta6-B	0.131	0.127302788657594
iYCRCdelta7	0.65825	0.183534510832886
iYCRCtau1	-0.03575	0.207194554304242
iYCRWdelta11	0.3355	0.368233168884427
iYCRWdelta12	0.16975	0.104821673967426
iYCRWdelta13	0.515	0.164798867310023
iYCRWdelta8	0.05575	0.258445835718048
iYCRWdelta9	-0.13025	0.148129166608065
iYCRWomega3	0.03925	0.6119223126073
iYDL001W	0.0065	0.149506967507649
iYDL002C	0.5445	0.0901424798120547
iYDL003W	0.66025	0.0187149672722138
iYDL004W	0.777	0.145528920378963
iYDL005C	-0.3025	0.0322748612183954
iYDL006W	-0.09525	0.115595198862236
iYDL007W	0.27875	0.0553255516616568
iYDL008W	0.3395	0.106070731118438
iYDL009C	-0.22175	0.131370658824564
iYDL012C	-0.11125	0.187686573840539
iYDL013W	0.00825	0.0886129223082051
iYDL014W	0.29225	0.0710698013692642
iYDL015C	-0.13375	0.073992679818119
iYDL016C	0.03125	0.212324241040286
iYDL018C	-0.121	0.170510996712822
iYDL019C	0.75575	0.103067534493976
iYDL020C	1.59	0.38498917733706
iYDL021W	0.43625	0.210273433097638
iYDL022W	-0.035	0.178827663780896
iYDL024C	0.04475	0.117358070309062
iYDL025C	0.998	0.103643620160626
iYDL026W	-0.1255	0.131708010386612
iYDL028C	-0.07775	0.22543938579287
iYDL029W	0.05975	0.263819856467755
iYDL030W	1.08025	0.262645991149049
iYDL031W	-0.2455	0.364018772409702
iYDL032W	-0.43025	0.31953651330221
iYDL034W	-0.16675	0.196837284747242
iYDL036C	-0.08125	0.169313072934923
iYDL037C-0	1.13875	0.236653579450358
iYDL037C-1	0.9645	0.0579108510269589
iYDL038C	-0.16525	0.192196730808131
iYDL040C	0.02625	0.194967304951369
iYDL041W	-0.32925	0.162272147949055
iYDL043C	-0.09125	0.210403382418946
iYDL044C	-0.02825	0.157290336638968
iYDL045C	0.29775	0.149704987670195
iYDL045W-A	0.354	0.800447791343487
iYDL046W	0.1215	0.0949333099250907
iYDL047W	0.05225	0.298710980715474
iYDL048C-0	-0.2675	0.241982781756609
iYDL048C-1	-0.16325	0.203652277178528
iYDL049C	0.34875	0.366494542933452
iYDL050C	-0.061	0.415803639554377
iYDL052C	0.15425	1.35621197335323
iYDL053C	-0.041	0.114754811082876
iYDL054C	0.0765	0.0932434090610877
iYDL055C-0	0.3495	0.151035315958443
iYDL055C-1	0.02025	0.244570882704108
iYDL056W	0.74775	0.225421641966043
iYDL057W	-0.33375	0.0853282876112409
iYDL058W	-0.09975	0.267241931590086
iYDL059C	0.1315	0.0947083241677661
iYDL060W	0.1835	0.224009672410218
iYDL061C	-0.07125	0.188165485676837
iYDL062W	0.25825	0.268016635055861
iYDL064W	0.174	0.180142536157714
iYDL065C	-0.252	0.298135316033956
iYDL066W	-0.00899999999999999	0.329423739278152
iYDL067C	-0.41875	0.199098593666555
iYDL068W	0.17225	0.157419556176057
iYDL070W	0.51875	0.128120711310336
iYDL072C	-0.50625	0.284524603505567
iYDL073W	0.2015	0.479786410812145
iYDL074C	-0.25475	0.0957266072381829
iYDL075W	0.0835	0.215080605045333
iYDL076C	0.1375	0.277426867240119
iYDL077C	-0.08375	0.0192764969155013
iYDL078C	-0.06625	0.0405986452975958
iYDL079C	-0.032	0.0914585516322376
iYDL080C	0.652	0.0593352059629574
iYDL081C	0.0615	0.112399584815366
iYDL082W	0.2665	0.111263950436189
iYDL083C	-0.2775	0.172840003085705
iYDL084W	0.24925	0.280275311078232
iYDL085W	-0.2515	0.0758353479585873
iYDL086W	0.16725	0.120974859647229
iYDL087C	-0.18475	0.092726749107256
iYDL088C	-0.19925	0.158645044044874
iYDL089W	0.355	0.317108814131679
iYDL090C	-0.3095	0.198401108867869
iYDL091C	-0.09	0.153051189693732
iYDL092W	0.13	0.226458237503813
iYDL093W	-0.1115	0.137689263682153
iYDL095W	0.0525	0.290930117611315
iYDL097C	-0.41	0.111337325277734
iYDL098C	-0.08475	0.387037788852717
iYDL099W	-0.05025	0.203828972425414
iYDL100C	-0.44475	0.294435476802643
iYDL101C	-0.184	0.113448960624003
iYDL102W	0.10925	0.162294742161702
iYDL103C	-0.00275000000000001	0.323621563970429
iYDL104C	0.118	0.362650428558045
iYDL106C	-0.41525	0.0657793027225636
iYDL107W	-0.10525	0.315922326951842
iYDL108W	-0.12575	0.231833812604345
iYDL109C	-0.09225	0.0647630295770666
iYDL110C	-0.36075	0.254323121245395
iYDL111C	-0.26175	0.0622755971468759
iYDL112W	-0.16425	0.219284252360568
iYDL113C	-0.4165	0.124285960590889
iYDL114W	-0.0635	0.267983208429185
iYDL115C	-0.22425	0.109731110751084
iYDL116W	-0.05925	0.255087403321554
iYDL117W	-0.31825	0.311716083426356
iYDL118W	-0.25125	0.118508438518107
iYDL121C	0.41475	0.10370591432829
iYDL122W	0.2565	0.232046690703976
iYDL123W	-0.14075	0.130387563312866
iYDL124W	-0.03175	0.233552813441985
iYDL125C	0.93825	0.311754577619426
iYDL126C	-0.17775	0.0694760150459617
iYDL127W	-0.0195	0.128118434791147
iYDL128W	0.111	0.196806165215083
iYDL129W	0.06425	0.0965241765914979
iYDL130W	0.15575	0.0184096894777361
iYDL130W-A	-0.04925	0.0588295560638245
iYDL131W	-0.21775	0.0664749326187448
iYDL132W	-0.1065	0.166738317931622
iYDL133C-A	-0.17975	0.118663038334043
iYDL133W	-0.14875	0.137727690268394
iYDL134C	0.13125	0.0933715695487658
iYDL136W	0.09725	0.120001041662146
iYDL137W	0.1105	0.0784113087082044
iYDL138W	-0.05325	0.207800184472167
iYDL139C	-0.40725	0.107068124730628
iYDL140C	-0.38975	0.255845493739223
iYDL141W	0.289	0.130749123642697
iYDL142C	-0.29325	0.0916637878335822
iYDL143W	-0.16375	0.374844301010433
iYDL144C	-0.35425	0.103818350979006
iYDL145C	-0.06575	0.130070173368071
iYDL146W	0.07325	0.167400467940405
iYDL147W	0.51575	0.144831798994558
iYDL149W	0.157	0.113360780990017
iYDL150W	-0.147	0.172588141732469
iYDL152W	-0.39075	0.103206508192717
iYDL154W	-0.184	0.341865470616733
iYDL155W	0.23625	0.21759653030322
iYDL156W	-0.03325	0.229229688304111
iYDL157C	-0.36025	0.198592337885092
iYDL160C	-0.3435	0.123780720092697
iYDL161W	-0.0735	0.213436173129111
iYDL163W	-0.14375	0.305533822459424
iYDL165W	0.441	0.324254015652338
iYDL166C	0.25675	0.195527278574287
iYDL167C	0.3955	0.119237857522964
iYDL168W	0.0925	0.213550150237987
iYDL169C	0.87525	0.187274086123343
iYDL170W	-0.09625	0.137014293658241
iYDL171C	0.92975	0.148250632376393
iYDL172C	0.109	0.649351471341471
iYDL174C	-0.157	0.24048146151696
iYDL175C	-0.26025	0.203188541343584
iYDL176W	-0.2005	0.268847540438814
iYDL177C	0.016	0.127399633699107
iYDL178W	0.206	0.356846372173423
iYDL179W	-0.339	0.278882292972023
iYDL180W	0	0.110317722964173
iYDL181W	0.5545	0.0762648892566779
iYDL182W	-0.0265	0.215800061785595
iYDL183C-0	0.4735	0.225969761988929
iYDL183C-1	2.10275	0.278413810720663
iYDL184C	-0.1975	0.0750177756712813
iYDL185W	0.3025	0.152281537510844
iYDL186W	-0.17075	0.134542124754046
iYDL188C	-0.2315	0.191702025723952
iYDL189W	1.12125	0.154085203702368
iYDL190C	0.0455	0.263277420224371
iYDL191W	0.16275	0.217849145052259
iYDL192W	-0.11875	0.28067107082847
iYDL194W	-0.351	0.098698193161442
iYDL195W	-0.26275	0.0913505154154406
iYDL196W	-0.17825	0.179438708198649
iYDL197C	-0.314	0.0935913101379253
iYDL198C	0.10775	0.10816153043789
iYDL199C	-0.151	0.129130425023178
iYDL200C	-0.12725	0.300590945749646
iYDL202W	-0.094	0.332891373674156
iYDL203C	-0.15225	0.101700131104471
iYDL204W	0.14625	0.144880122860246
iYDL205C	0.976	0.0861432914780174
iYDL206W	0.371	0.400234931009276
iYDL207W	-0.147	0.147383852575511
iYDL208W	0.3125	0.28226878443545
iYDL209C	-0.11375	0.0761943786202981
iYDL210W	0.09	0.0188856206322871
iYDL211C-0	0.51675	0.302962456419933
iYDL211C-1	-0.00175	0.172903393064836
iYDL211C-2	0.01425	0.139076417842854
iYDL212W	0.0075	0.139019183328537
iYDL213C	-0.40425	0.119307376134085
iYDL214C	0.27	0.190068408737486
iYDL215C	-0.0885	0.16971446608937
iYDL216C	-0.215	0.368674201249106
iYDL217C	-0.2965	0.275392447245744
iYDL218W	0.09025	0.128463678394582
iYDL219W	0.99925	0.189862011295924
iYDL220C	-0.19675	0.178002574887743
iYDL222C	0.01825	0.200451781400582
iYDL224C	-0.18375	0.19765689970249
iYDL225W	-0.161	0.11009995458673
iYDL226C	-0.371	0.198950580128165
iYDL227C-0	0.17525	0.162764400284583
iYDL227C-1	0.0835	0.191920990688009
iYDL227C-2	0.26575	0.0803341977823476
iYDL228C	0.11525	0.334633505993248
iYDL230W	-0.16725	0.120394836544873
iYDL231C	-0.07525	0.187588867828913
iYDL232W	0.025	0.142119667885905
iYDL233W	-0.21025	0.317093440487185
iYDL235C	-0.17775	0.133024747071112
iYDL236W	0.0845	0.182425327188962
iYDL237W	-0.05825	0.155555724206258
iYDL238C	-0.29625	0.143369859686988
iYDL239C	1.56825	0.204225977779519
iYDL240W	-0.23825	0.147831830131403
iYDL241W-0	-0.03025	0.0906104298632337
iYDL241W-1	-0.06475	0.286717485805569
iYDL242W	0.19825	0.0852344805032956
iYDL243C	2.6275	0.28914875064575
iYDL244W	-0.18675	0.0884359466883611
iYDL245C-0	0.03325	0.0576100396343091
iYDL245C-1	0.28075	0.135662264465842
iYDL246C-0	-0.36375	0.274595915240316
iYDL246C-1	-0.2715	0.235256597498703
iYDL247W	0.0825	0.157294839923841
iYDL248W-0	0.24	0.0629761859753352
iYDL248W-1	0.46625	0.0869535316514903
iYDLCdelta1-0	0.25875	0.0733274618861629
iYDLCdelta1-1	-0.06175	0.162930199778924
iYDLWtau1	1.238	0.169288708030591
iYDR001C	-0.31875	0.0787585974142929
iYDR002W	1.26275	0.132497484252847
iYDR003W	-0.12675	0.194751765075442
iYDR004W	1.316	0.193678427640595
iYDR005C	-0.29025	0.247862024790675
iYDR006C	-0.18275	0.14898182215738
iYDR008C	-0.12225	0.186664360104797
iYDR010C	2.72175	0.31274630293578
iYDR011W	-0.0365	0.115961200407723
iYDR012W	0.01325	0.361660407011882
iYDR013W	-0.0785	0.0991480374658689
iYDR014W-0	0.107	0.206681719881883
iYDR014W-1	-0.1735	0.216111853754794
iYDR015C	-0.07225	0.0759226580145875
iYDR016C	-0.027	0.0862477052834837
iYDR017C	-0.309	0.310061284264901
iYDR018C	-0.16025	0.274655390140688
iYDR019C	-0.0725	0.16111590031196
iYDR020C	-0.2025	0.261377759829205
iYDR021W	0.29875	0.397840315537109
iYDR022C	0.44225	0.0597180877121831
iYDR023W	-0.02825	0.348244526159422
iYDR025W	0.38625	0.0751459690646587
iYDR026C	-0.3555	0.151517875733085
iYDR027C	-0.22775	0.111152672782379
iYDR028C	-0.1255	0.12370529495539
iYDR029W	-0.00374999999999999	0.390575110147417
iYDR030C	-0.35625	0.185021395159227
iYDR031W	0.02275	0.262442850921872
iYDR032C-0	0.1875	0.186702079974131
iYDR032C-1	0.70025	0.208868978069985
iYDR032C-2	0.94225	0.0897194702020324
iYDR033W	1.07575	0.112754526886209
iYDR034C	-0.012	0.090081444630216
iYDR034C-A	0.4035	0.202192152831574
iYDR034W-B	0.1455	0.156623752987853
iYDR035W	0.242	0.328484398411858
iYDR036C	0.1295	0.198805600189398
iYDR037W	2.03075	0.162557425750607
iYDR038C	-0.284	0.0756350888587214
iYDR039C	-0.29275	0.107985724365152
iYDR040C	0.856	0.267799676375208
iYDR041W	0.014	0.252847780294785
iYDR042C	1.2805	0.220672457124428
iYDR043C-1	-0.048	0.325783158967229
iYDR043C-2	-0.2685	0.180341343013742
iYDR044W	0.04425	0.248622035762453
iYDR045C	-0.12675	0.231887005529274
iYDR046C	-0.0655	0.0399040515904505
iYDR049W	0.00699999999999999	0.258020671006543
iYDR051C	-0.0605	0.189331279331581
iYDR054C	0.88275	0.217768034079078
iYDR055W	-0.01275	0.574134348388946
iYDR056C	-0.4065	0.155083848288595
iYDR057W	-0.19225	0.58068429460422
iYDR058C	0.351	0.194211225216258
iYDR059C	0.407	0.0621128006130778
iYDR060W	-0.27875	0.216432244979039
iYDR062W	0.17975	0.0899050424985532
iYDR063W	0.0795	0.179364619327967
iYDR064W	0.18025	0.106955987833002
iYDR067C	0.026	0.184432462796909
iYDR068W	0.0285	0.187375736600731
iYDR069C	0.53	0.0813592854770327
iYDR070C	-0.00975	0.00818026079453868
iYDR071C	-0.0695	0.244340609259561
iYDR072C	-0.0775	0.319370735457503
iYDR075W	0.57625	0.325268478849908
iYDR077W	0.59175	0.114188075851495
iYDR078C	0.095	0.251469017309621
iYDR080W	-0.29125	0.174127108745307
iYDR081C	-0.261	0.136760130642426
iYDR082W	-0.2445	0.294440146719159
iYDR084C	-0.162	0.116653332571341
iYDR085C	-0.36075	0.201886725665656
iYDR086C	-0.25825	0.213239106794853
iYDR087C	-0.18	0.419757866712068
iYDR088C	0.7625	0.295545258801423
iYDR089W	0.43	0.0278926513619631
iYDR090C	0.06825	0.0564114350109975
iYDR091C	-0.143	0.100952133872114
iYDR092W	-0.37125	0.213214094280843
iYDR095C	-0.229	0.19645695033094
iYDR096W	0.8135	0.189867497657357
iYDR099W	-0.13075	0.22757471300652
iYDR100W	-0.06475	0.22773138416418
iYDR101C	0.319	0.297304557650905
iYDR102C	-0.355	0.202826691208693
iYDR104C	-0.1825	0.0845872330792301
iYDR105C	0.183	0.13729530217746
iYDR106W	0.15825	0.265358091390986
iYDR107C	0.02775	0.122532648710456
iYDR108W	0.0285	0.158039024716471
iYDR109C	0.047	0.142646416008254
iYDR110W	0.21375	0.17455538758037
iYDR112W	-0.08425	0.0842985765004368
iYDR113C	-0.34275	0.34467122015045
iYDR115W	0.5895	0.182797702392563
iYDR116C	-0.048	0.290037928554181
iYDR117C	-0.16725	0.318790814380423
iYDR118W	-0.13	0.130478606164638
iYDR119W	-0.017	0.171417618697729
iYDR120C	-0.2835	0.226392726620505
iYDR122W	-0.072	0.141433140859324
iYDR123C	-0.3045	0.164609639247929
iYDR124W	0.0045	0.322470153657668
iYDR125C	-0.07275	0.188750938187514
iYDR126W	0.90125	0.0393478080710974
iYDR127W	0.242	0.230288225201956
iYDR128W	0.17675	0.117519856478242
iYDR129C	-0.08625	0.0597738794680977
iYDR130C	-0.29775	0.18798825317911
iYDR131C	-0.24275	0.214681741189138
iYDR134C	0.1835	0.178845370828173
iYDR135C	1.25475	0.0993625516312191
iYDR137W	-0.21625	0.0954231802725802
iYDR138W	0.04425	0.156433958376477
iYDR139C	-0.22275	0.258878832661151
iYDR140W	0.11425	0.921476487310808
iYDR141C	0.3585	0.144417219656568
iYDR142C	-0.288	0.144879260075416
iYDR143C	-0.126	0.148526091983867
iYDR144C	-0.31425	0.184891634928859
iYDR145W	0.05325	0.727029286434414
iYDR146C	-0.297	0.10194442930669
iYDR147W	0.3665	0.258836499229404
iYDR150W	0.02025	0.356275525401339
iYDR151C	0.47125	0.350286906216414
iYDR152W	0.23975	0.364858305830268
iYDR153C	0.1615	0.560790216272241
iYDR155C	0.1105	0.301416102202033
iYDR158W	-0.276	0.317972745163271
iYDR159W	0.085	0.0590987873536054
iYDR162C	-0.1615	0.132082045209281
iYDR163W	-0.08625	0.170037985952159
iYDR167W	-0.34275	0.178888000342859
iYDR168W	0.05125	0.392723291050242
iYDR169C-0	-0.03575	0.0751548401634918
iYDR169C-1	1.0165	0.208493804863998
iYDR170C	-0.1315	0.152327498064751
iYDR171W	-0.05375	0.213273494211853
iYDR173C	-0.4285	0.0526149535145029
iYDR176W	-0.105	0.503900122378764
iYDR177W	-0.19175	0.016660832312143
iYDR178W	-0.38175	0.42169766025752
iYDR179W-A	-0.1705	0.255223431526183
iYDR180W	0.44375	0.171186788820477
iYDR182W	0.215	0.27760043227632
iYDR184C	-0.44625	0.175843443627184
iYDR186C	0.478	0.279948804843552
iYDR188W	-0.0645	0.429887194505721
iYDR189W	0.244	0.752363830426034
iYDR190C	-0.551	0.156646097940549
iYDR191W	-0.05525	0.545386330961824
iYDR193W	-0.185	0.307433461635739
iYDR194C	-0.45925	0.160605884076518
iYDR196C	-0.399	0.265903491264531
iYDR197W	2.60625	0.152882035133849
iYDR198C	0.284	0.424486356278581
iYDR200C	-0.272	0.411685154780527
iYDR201W	0.1285	0.393141619945451
iYDR204W	0.50475	0.135672092438595
iYDR205W	-0.25975	0.326929528593957
iYDR207C	-0.242	0.0971836748979306
iYDR208W	-0.142	0.221380517059052
iYDR211W	0.46625	0.0518933200582382
iYDR212W	0.02225	0.123051141129749
iYDR213W	0.518	0.388040375906082
iYDR214W	0.218	0.210841172449785
iYDR215C	-0.251	0.221756623350916
iYDR216W	-0.15825	0.103193588302116
iYDR217C	-0.37875	0.32165444709087
iYDR219C	-0.121	0.359302101301955
iYDR221W	-0.176	0.0898072008991113
iYDR224C	-0.04225	0.0873016800143808
iYDR225W	0.106	0.215986110664552
iYDR226W	0.3405	0.603106126647707
iYDR227W	-0.01775	0.973019484217385
iYDR228C	-0.07475	0.0333204141630923
iYDR229W	0.21175	0.391091101918722
iYDR231C	0.15	0.287354600914387
iYDR232W	0.04925	0.416271846273562
iYDR233C	-0.1025	0.385798306545445
iYDR234W	-0.07125	0.318980015047965
iYDR235W	-0.0475	0.413823231182913
iYDR236C	-0.1165	0.0544089453429611
iYDR237W	-0.0885	0.289217910925309
iYDR238C	-0.097	0.110093899316296
iYDR239C	-0.329	0.327229786745237
iYDR242W	0.1655	0.32693985175666
iYDR243C	0.455	0.258963317865678
iYDR244W	-0.18875	0.160227702556913
iYDR245W	-0.08925	0.346788480200828
iYDR246W	-0.0835	0.22088986697749
iYDR247W	-0.0315	0.301315449321803
iYDR248C	0.17725	0.227691860489859
iYDR249C	0.21325	0.22046825168264
iYDR250C	0.263	0.184219072483461
iYDR251W	0.30875	0.179804291754489
iYDR252W	0.037	0.298235924507204
iYDR253C	-0.12675	0.1815
iYDR254W	0.145	0.360722423293405
iYDR255C	-0.41475	0.350615054820335
iYDR256C	1.164	0.196528199842498
iYDR257C	0.07075	0.441401838842265
iYDR258C	0.894	0.260521272324033
iYDR259C	1.579	0.411237157854198
iYDR260C	0.002	0.0736523364644101
iYDR261C-0	0.0645	0.160417164501392
iYDR261C-1	0.14325	0.270064652753126
iYDR262W	0.18375	0.242870850453487
iYDR263C	0.09975	0.218897807206925
iYDR264C	-0.228	0.0569619756211692
iYDR265W	0.1235	0.265412257943499
iYDR266C	-0.0885	0.245324954567067
iYDR267C	-0.0905	0.0760285034268947
iYDR268W	0.061	0.199347268186282
iYDR271C	-0.036	0.147666290443464
iYDR272W	-0.0775	0.167287178229534
iYDR273W	-0.321	0.1210261679693
iYDR274C	-0.0775	0.391210514514458
iYDR275W	0.18175	0.283700986956338
iYDR276C	0.06675	0.0820990255727801
iYDR277C	-0.0945	0.194618430096775
iYDR279W	0.01175	0.327321834489136
iYDR280W	-0.0595	0.261860649964824
iYDR281C	-0.14425	0.0797637135544729
iYDR282C	-0.285	0.0680930735586714
iYDR283C	0.087	0.108003086375653
iYDR284C	0.1195	0.211378806884702
iYDR285W	0.29025	0.26903949524187
iYDR286C	-0.2735	0.101075879087611
iYDR287W	-0.27475	0.256968707563132
iYDR288W	0.06525	0.343059154277121
iYDR291W	-0.11375	0.209230933022183
iYDR292C	-0.0685	0.069476614770727
iYDR293C	0.011	0.0872276714504444
iYDR294C	-0.21775	0.200418520434947
iYDR295C	-0.294	0.151813482053912
iYDR296W	0.3035	0.19017623405673
iYDR297W	0.126	0.137115523069661
iYDR298C	-0.37775	0.0898011692574209
iYDR299W	0.39275	0.112491110759917
iYDR301W	-0.0385	0.213086054603924
iYDR302W	0.0315	0.513072769367725
iYDR303C	-0.15975	0.0945
iYDR304C	-0.14375	0.226682413668698
iYDR305C	-0.121	0.613228070677351
iYDR306C	1.4295	0.0763260549659545
iYDR307W	-0.14625	0.301495577634786
iYDR308C	0.03725	0.268620395105559
iYDR309C	0.70275	0.390633993229809
iYDR310C	-0.01075	0.246309256829702
iYDR311W	-0.076	0.176759723919223
iYDR312W	-0.05675	0.192733624466516
iYDR313C	-0.087	0.113001474916628
iYDR314C	-0.05925	0.193356966946285
iYDR315C	-0.16175	0.208525577967468
iYDR316W	0.47075	0.202526335736039
iYDR317W	0.00525	0.177832083719446
iYDR319C	0.124	0.263983585348281
iYDR320C	0.17125	0.110521114121541
iYDR321W	0.163	0.140871099472769
iYDR322W	-0.15575	0.0899346985317681
iYDR323C	-0.04425	0.0657336798503375
iYDR324C	-0.25	0.187657489414447
iYDR325W	-0.2415	0.231206257124095
iYDR326C	-0.2235	0.0893998508574446
iYDR328C	-0.0425	0.348067522184992
iYDR329C	-0.40325	0.172870616358015
iYDR330W	-0.03725	0.113270693473643
iYDR331W	0.16475	0.4310509443983
iYDR332W	0.016	0.17844513629311
iYDR333C	-0.30675	0.211937687383187
iYDR334W	0.0325	0.212691482355704
iYDR335W	-0.23575	0.283774998898775
iYDR336W	-0.1785	0.20222512207933
iYDR337W	1.00975	0.125584964599006
iYDR338C	0.423	0.122245654319489
iYDR339C	0.0795	0.150648597736587
iYDR341C	0.25375	0.208674187830375
iYDR342C-0	0.10375	0.179730121756668
iYDR342C-1	0.00375	0.187709660557646
iYDR342C-2	-0.11625	0.133402586181828
iYDR343C	0.12	0.194279866858784
iYDR344C	0.42725	0.210808562444698
iYDR345C-0	0.0345	0.325726367779255
iYDR345C-1	0.11825	0.572411492430635
iYDR346C	-0.21725	0.231672721743411
iYDR347W	0.08875	0.190452750045779
iYDR348C	-0.25525	0.258874969821341
iYDR349C	-0.07225	0.32134755328149
iYDR350C	-0.107	0.160093722550261
iYDR351W	-0.24625	0.274063709138344
iYDR352W	2.0135	0.247556727505703
iYDR353W	1.03125	0.208841846062197
iYDR354W	-0.1365	0.163931896428568
iYDR356W	-0.1895	0.163883088409594
iYDR357C	-0.225	0.135811143381781
iYDR358W	-0.01475	0.0808718121473731
iYDR360W	0.0675	0.242472678873311
iYDR361C	0.516	0.101472492167418
iYDR362C	-0.23875	0.0942916574605975
iYDR363W	0.22025	0.525924186551636
iYDR363W-A	0.007	0.135457250328901
iYDR364C	0.046	0.141908421173657
iYDR365C	0.09025	0.0412340878400383
iYDR367W	1.3665	0.0855316705476237
iYDR368W	0.29375	0.530068155995057
iYDR369C	0.549	0.482262031126925
iYDR370C	-0.3525	0.141252728587215
iYDR371W	0.1835	0.563239735814156
iYDR372C	-0.0805	0.381800558756357
iYDR373W	0.28875	0.587535176251885
iYDR374C	-0.082	0.180910659350594
iYDR375C	-0.4895	0.147669676417785
iYDR376W	-0.31375	0.192624634976942
iYDR377W	-0.1105	0.266595198756467
iYDR378C	-0.033	0.126177124181314
iYDR379W	-0.00899999999999999	0.163647996219528
iYDR380W	0.10375	0.23219155166945
iYDR381W	0.5955	0.118562219952226
iYDR382W	0.39625	0.134792123904428
iYDR383C	0.206	0.302530439239867
iYDR384C	-0.08525	0.484384403134535
iYDR385W	-0.0585	0.228586234639505
iYDR386W	0.182	0.179374840301903
iYDR387C	-0.01475	0.20498353592423
iYDR388W	0.40225	0.212167190363323
iYDR389W	0.2	0.250592630910541
iYDR390C	0.13975	0.1575
iYDR391C	-0.2715	0.288777307511053
iYDR392W	-0.1045	0.209762564184683
iYDR393W	-0.2925	0.201640769687085
iYDR394W	0.0105	0.165910618506874
iYDR395W	-0.05875	0.486926671412989
iYDR397C	-0.0635	0.235429394936146
iYDR398W	-0.0625	0.202547936712934
iYDR399W	-0.10625	0.0342576025625457
iYDR400W	-0.07275	0.156327380839058
iYDR402C	0.24625	0.102532515167954
iYDR403W	0.1855	0.161671477591648
iYDR404C	-0.36525	0.197087755411982
iYDR405W	0.0895	0.28580237927631
iYDR406W	0.03325	0.267410265322781
iYDR407C	-0.1365	0.157958855402285
iYDR408C	-0.29675	0.224341072179542
iYDR409W	0.4755	0.373692832863213
iYDR410C	-0.1085	0.236741068117328
iYDR411C	-0.3625	0.115961200407722
iYDR413C	0.0895	0.36945861292798
iYDR414C	0.09775	0.277093696548057
iYDR415C	0.000749999999999994	0.14306729185946
iYDR416W	-0.248	0.344976327690273
iYDR418W	-0.0585	0.0776165789849909
iYDR419W	0.35475	0.0444550334607902
iYDR420W	0.6665	0.258005813887982
iYDR421W	1.341	0.227907876125419
iYDR422C	-0.0045	0.267673308344332
iYDR423C	-0.44825	0.285218483505774
iYDR424C	-0.143	0.15853916445682
iYDR426C	0.07475	0.217426424337062
iYDR427W	0.01125	0.132013572534544
iYDR428C	-0.19125	0.193716932662068
iYDR429C	-0.21375	0.341424833113625
iYDR431W	-0.10525	0.260433452792327
iYDR433W	0.1955	0.124390514107789
iYDR434W	0.15575	0.154301382581838
iYDR435C	-0.357	0.261338860485769
iYDR436W	0.41	0.146656060222549
iYDR437W	-0.17275	0.0759402177154284
iYDR438W	-0.3325	0.258217608488138
iYDR439W-0	0.59375	0.198486565456372
iYDR439W-1	-0.2725	0.233940875721481
iYDR440W	-0.154	0.133058884207958
iYDR441C	0.1895	0.362264636235262
iYDR443C	-0.43925	0.220752312181171
iYDR446W	0.30625	0.24783243667177
iYDR447C	-0.484	0.328935657335392
iYDR448W	0.1165	0.282284135815907
iYDR449C	-0.05525	0.19788443597211
iYDR450W	0.188	0.310468463240096
iYDR451C	-0.00550000000000001	0.386295655338412
iYDR452W	0.0165	0.144504901877641
iYDR453C	1.60825	0.185844693225286
iYDR454C	-0.02025	0.104464906388063
iYDR456W	-0.36	0.245755976529565
iYDR457W	0.329	0.0732165737157008
iYDR458C	0.614	0.2771329404215
iYDR459C	-0.309	0.0842970936628304
iYDR460W	0.01275	0.118156323007559
iYDR461W	-0.1895	0.222366814070805
iYDR462W	-0.0305	0.088383633477396
iYDR463W	1.2185	0.132308981806478
iYDR464W	-0.0435	0.204206594735168
iYDR465C	-0.503	0.128890134093602
iYDR467C	-0.18675	0.267599669905128
iYDR468C	-0.26775	0.250388198603688
iYDR469W	0.0405	0.395462176868197
iYDR470C	-0.35875	0.201475184576166
iYDR471W	0.7115	0.10639705509709
iYDR472W	0.064	0.210171358657644
iYDR473C-0	-0.281	0.118560814212229
iYDR473C-1	-0.032	0.128351081023885
iYDR474C	0.18725	0.043045518543359
iYDR475C	-0.20625	0.146069332852588
iYDR476C	-0.1265	0.147047611337281
iYDR477W	-0.045	0.187461996148553
iYDR479C	0.65225	0.127703758754392
iYDR480W	-0.04	0.734462615340858
iYDR481C	-0.16125	0.275173127321692
iYDR482C	-0.41575	0.0563996158379356
iYDR483W	-0.2245	0.4173539664761
iYDR484W	-0.078	0.193654331219315
iYDR485C	0.0465	0.234652224934405
iYDR486C	-0.09175	0.238881246647785
iYDR487C	1.10575	0.192077024480632
iYDR488C	-0.48175	0.0783640010889353
iYDR489W	0.047	0.106979748862421
iYDR490C	-0.23675	0.108102960181486
iYDR492W	0.25125	0.181835777557663
iYDR493W	-0.3425	0.309830598876225
iYDR494W	0.0135	0.0455375303092588
iYDR495C	-0.15875	0.179850632470392
iYDR496C	0.0755	0.130885446096959
iYDR497C	-0.1075	0.309688553227271
iYDR498C	-0.038	0.160031246948838
iYDR499W	-0.0795	0.675396920336479
iYDR500C	-0.017	0.275580599220385
iYDR501W	-0.20175	0.173328926226025
iYDR502C	0.03075	0.222330647160185
iYDR503C	-0.10375	0.109097433517017
iYDR505C	-0.294	0.134533762800768
iYDR506C	0.29325	0.198541977089649
iYDR507C	0.1655	0.0820426718238747
iYDR509W	0.66225	0.373915654481952
iYDR510W	0.0685	0.187279648298118
iYDR511W	0.193	0.565581117082245
iYDR513W	0.1185	0.752461073190279
iYDR514C	-0.1575	0.368878028621928
iYDR515W	0.13125	0.832630920636509
iYDR516C	-0.33575	0.0894142978872321
iYDR517W	-0.0215	0.0831885408775351
iYDR518W	0.61825	0.318158634436765
iYDR519W	-0.018	0.15347095273482
iYDR521W	0.164	0.338107477980992
iYDR522C	-0.07625	0.391269195482258
iYDR523C	-0.07325	0.157016718855031
iYDR524C	0.64075	0.328059318823085
iYDR525W	1.09675	0.464467706089454
iYDR525W-A	0.07425	0.601054836655248
iYDR527W-0	-0.0655	0.227926157632978
iYDR527W-1	0.00025	0.168101903618014
iYDR528W	0.19925	0.132643318716021
iYDR529C	-0.000249999999999993	0.204915226374225
iYDR530C	-0.028	0.200314752327431
iYDR531W	-0.0125	0.637382930427227
iYDR532C	0.009	0.114359083591991
iYDR533C	2.36425	0.330009469561101
iYDR534C-0	-0.0255	0.144449529825011
iYDR534C-1	-0.07925	0.139960411069226
iYDR535C	-0.01425	0.293502271427894
iYDR536W	-0.14975	0.243195908682691
iYDR538W	-0.1385	0.250711653764506
iYDR539W-0	0.18625	0.100064562491757
iYDR539W-1	-0.126	0.267105472301361
iYDR539W-2	-0.22975	0.168707587262695
iYDR540C	-0.00849999999999999	0.233833986694264
iYDR541C-0	-0.06975	0.121040971024966
iYDR541C-1	0.21975	0.136946157302788
iYDR542W	-0.00825	0.19791980699263
iYDR543C	-0.1155	0.422093591517332
iYDR544C	-0.19325	0.26145410687155
iYDRCdelta3	0.31	0.148094564383707
iYDRCdelta5	0.595	0.216519437156729
iYDRCdelta9-1	0.0585	0.237932063132876
iYDRCsigma1	-0.13425	0.13511815816783
iYDRCsigma2	0.2465	0.40170096672359
iYDRCTy1-2	0.41325	0.176380979700193
iYDRWdelta10	0.13175	0.633819309162057
iYDRWdelta12	1.55675	0.197275399716571
iYDRWdelta24	0.07775	0.227334371942887
iYDRWdelta25	0.393	0.23786270549766
iYDRWdelta26	0.35425	0.154297061972461
iYDRWdelta30	-0.1005	0.301735535416917
iYDRWdelta31	0.59225	0.20855275112067
iYEL001C	0.166	0.112614386292338
iYEL002C	-0.0115	0.132947358003083
iYEL003W	0.1945	0.188632800258421
iYEL004W	0.40975	0.118691125756449
iYEL005C	0.037	0.12240370364767
iYEL006W	-0.03375	0.270924805065908
iYEL007W	1.3335	0.274202479930434
iYEL008W	0.792	0.372275883362505
iYEL009C	0.55175	0.0665300683901648
iYEL010W	-0.19125	0.161854615833675
iYEL011W	0.07175	0.162692706249133
iYEL012W	0.0175	0.133817039273779
iYEL013W	0.172	0.145136717155469
iYEL014C	0.00399999999999999	0.387467848128504
iYEL016C	-0.13575	0.181308898476238
iYEL017C-A	0.0295	0.220074987220265
iYEL017W	0.0815	0.114802729351992
iYEL018W	0.156	0.130089712634525
iYEL019C	-0.1865	0.167476366491912
iYEL020C	-0.1075	0.260094213699575
iYEL021W	0.123	0.206014562592065
iYEL022W	0.19975	0.194440007885894
iYEL023C	-0.2445	0.197579519856352
iYEL024W	0.30525	0.0702489620326639
iYEL025C	-0.22925	0.0901494130134339
iYEL026W	0.06075	0.137708327029753
iYEL027W	-0.03375	0.200699402091785
iYEL028W	-0.00425	0.134851461492513
iYEL029C	-0.0495	0.0568770604022395
iYEL030W	0.12425	0.22868227594926
iYEL031W	-0.1455	0.166470217556575
iYEL032W	-0.02275	0.2029094625689
iYEL035C	0.33875	0.119122835762082
iYEL036C	0.022	0.281893596947501
iYEL037C	-0.23275	0.43117542833515
iYEL038W	0.1335	0.332595349736984
iYEL039C	-0.2825	0.244587407688949
iYEL040W	0.4305	0.248548452687466
iYEL041W	0.8895	0.315686025453562
iYEL042W	0.012	0.245627088625556
iYEL043W	0.15675	0.190097124298782
iYEL044W	0.05425	0.200458432931452
iYEL045C	2.08725	0.45613037244484
iYEL047C	1.09175	0.177507511578148
iYEL048C	-0.06125	0.475243358712144
iYEL049W	0.0035	0.0524372641035616
iYEL050C	1.549	0.16326461139308
iYEL051W	0.30075	0.24242576183236
iYEL052W	0.38275	0.215100557879332
iYEL053C	1.8575	0.194895698601413
iYEL054C	-0.29025	0.29166119042478
iYEL055C	0.3365	0.204152720612127
iYEL056W	0.145	0.372452234073937
iYEL057C	0.4065	0.058066054340438
iYEL058W	0.203	0.22738073797048
iYEL059W	-0.182	0.148335205980689
iYEL060C	-0.24325	0.236210887414897
iYEL061C	-0.358	0.0481248376620637
iYEL062W	-0.1345	0.249947327784609
iYEL063C	-0.071	0.0872811548961172
iYEL064C	0.03875	0.149593616173953
iYEL065W	0.02475	0.0643292313027289
iYEL066W	0.00825	0.147561004333801
iYEL068C	-0.03725	0.244431824169167
iYEL069C-0	0.3045	0.137677158599384
iYEL069C-1	0.00275	0.103564392207618
iYEL070W	0.9075	0.160790754294725
iYEL071W-0	0.4065	0.250653146798519
iYEL071W-1	-0.13	0.272950544971063
iYEL072W-0	0.09425	0.0655610402602033
iYEL072W-1	0.1695	0.321756118822937
iYEL073C-0	0.107	0.153051189693732
iYEL073C-1	0.14825	0.141608321318582
iYEL073C-2	-0.145	0.187936159373336
iYEL073C-3	-0.023	0.177527462664231
iYEL073C-4	-0.12925	0.142350213675053
iYEL074W	-0.000750000000000008	0.170552777755157
iYEL075C	0.000750000000000001	0.123397393273386
iYEL077C	-0.1385	0.297693914393067
iYELCdelta3	0.1835	0.252948611381838
iYELCdelta4	-0.0265	0.144283286165331
iYELCtau1	-0.44825	0.933238581499929
iYELWdelta2	0.0225	0.252442072563192
iYELWdelta5	1.0525	0.173690337478322
iYELWdelta6	0.50425	0.224838275211317
iYER001W	-0.06475	0.0547806230949107
iYER002W	0.00199999999999999	0.235114156670045
iYER003C	-0.32925	0.135568863190139
iYER004W	-0.2785	0.189965786393234
iYER005W	-0.578	0.0939396969692072
iYER006W	0.073	0.106670833251956
iYER007C-A	0.2605	0.143769491432176
iYER007W	0.1365	0.0512412594172574
iYER008C	0.0055	0.12712854387063
iYER009W	0.593	0.346855397344004
iYER010C-0	0.01375	0.140000892854296
iYER010C-1	-0.1085	0.125391387264038
iYER011W	0.12325	0.0732501422069154
iYER012W	-0.231	0.376743060099763
iYER013W	-0.34525	0.242271713853131
iYER014W	-0.47325	0.144084176785655
iYER015W	-0.18725	0.196464373360668
iYER016W	-0.00625000000000001	0.295515792020212
iYER017C	-0.1875	0.359750376418612
iYER018C	-0.1005	0.118840228878945
iYER019C-A	0.4205	0.252655892470372
iYER020W	-0.0425	0.204698965963843
iYER021W	-0.09725	0.299690256765214
iYER022W	-0.1925	0.0880321910818234
iYER023W	0.1835	0.293230853310721
iYER024W	-0.12725	0.165908358238316
iYER025W	0.24325	0.119100447802125
iYER026C	-0.128	0.0795445367912425
iYER027C	-0.32	0.0863056583699277
iYER028C	0.16575	0.219332890070474
iYER029C	-0.2615	0.177948494420904
iYER030W	0.58425	0.0689510696073669
iYER031C	-0.2535	0.105784371876631
iYER032W	0.96225	0.196000637754065
iYER033C	-0.38625	0.124534801026326
iYER034W	-0.229	0.152739429530601
iYER035W	0.14875	0.104493620219929
iYER036C	0.146	0.26394317570265
iYER038C	0.64725	0.0836356184090646
iYER039C-A	-0.26475	0.172725938990066
iYER040W	0.274	0.0987589658377067
iYER041W	-0.058	0.168979288671719
iYER042W	0.18975	0.0781296998586325
iYER043C	-0.00699999999999999	0.166975048036126
iYER044C	-0.06975	0.0653420487384145
iYER044C-A	-0.231	0.156565215378981
iYER045C-0	0.258	0.27562897767349
iYER045C-1	-0.098	0.158520240558317
iYER046W	0.94275	0.132746311938725
iYER047C	0.00175	0.14620163017787
iYER048C	0.5435	0.143864519600908
iYER048W-A	0.05725	0.126949793225511
iYER049W	0.03275	0.121054739684161
iYER050C	-0.12775	0.0946585970739055
iYER051W	0.068	0.252891280988491
iYER052C	-0.03625	0.0473171920834982
iYER053C-0	-0.1185	0.095430603057929
iYER053C-1	0.0465	0.236150375820154
iYER054C	0.26	0.127880152225955
iYER055C	-0.071	0.201932331900235
iYER056C	0.1945	0.17370185184198
iYER056C-A	-0.06725	0.355576878700889
iYER057C	-0.119	0.197791135628808
iYER058W	0.03425	0.175556970810048
iYER059W	0.141	0.248921674427921
iYER060W	0.0915	0.0609726714739207
iYER060W-A	0.1875	0.311342790720025
iYER062C	-0.3755	0.290120090077655
iYER063W	0.36025	0.262670103615416
iYER064C	1.52575	0.144135063973576
iYER065C	-0.2235	0.164662280643342
iYER066W	0.0785	0.0978927985093898
iYER067W	-0.255	0.256477419408935
iYER068W	0.37075	0.166435923606253
iYER069W	-0.12925	0.283673961911675
iYER070W	0.2815	0.240306054855054
iYER071C	-0.36975	0.102620254660894
iYER072W	0.576	0.208817304519206
iYER073W	0.067	0.211913504367545
iYER074W	0.13425	0.103959527381252
iYER075C	-0.03225	0.257221532276492
iYER076C	-0.0885	0.227719857134448
iYER077C	-0.07025	0.165112840203299
iYER078C	-0.08825	0.198484886074482
iYER079W	-0.04025	0.0723619375086102
iYER080W	0.067	0.693207520636257
iYER081W	0.107	0.292587308906817
iYER082C	-0.23	0.221223868513323
iYER084W	-0.18025	0.200516624414702
iYER085C	-0.3705	0.142544729821905
iYER086W	0.05725	0.148592002925236
iYER087C-A	-0.24775	0.288422577710784
iYER087W	-0.1815	0.184545387371237
iYER088C	-0.0395	0.380606971384743
iYER089C	1.19975	0.114674539458415
iYER090W	0.379	0.277582420192634
iYER091C	-0.1915	0.137495454470321
iYER091C-A	-0.52575	0.118224010533676
iYER092W	0.14475	0.188342551396828
iYER093C	-0.177	0.304995081927562
iYER093C-A	0.82	0.270563609280085
iYER094C	-0.396	0.187948574526828
iYER095W	0.12225	0.272085005099509
iYER096W	-0.053	0.304529144746443
iYER098W	-0.2215	0.0908643677870118
iYER099C	-0.3615	0.127112810788947
iYER100W	-0.04425	0.206545192794862
iYER101C	-0.049	0.233265228155991
iYER102W	0.4995	0.205266493450181
iYER103W	-0.21475	0.205420503682893
iYER104W	0.42375	0.118331103265372
iYER105C	0.354	0.331833291478316
iYER106W	-0.03625	0.141290186023894
iYER107C	-0.208	0.0730981075906437
iYER108C	-0.071	0.236745996094267
iYER109C	0.202	0.271289513251065
iYER110C	-0.09925	0.34327964790629
iYER111C	-0.05125	0.150156307448827
iYER112W	0.034	0.4746437260374
iYER113C	-0.1915	0.249549594269356
iYER114C	0.385	0.268535534582173
iYER115C	-0.193	0.250455584884825
iYER116C	-0.2145	0.182892500301862
iYER117W	0.27425	0.152569929322043
iYER118C	-0.25275	0.153049828487326
iYER120W	-0.19325	0.0752612117893409
iYER121W	-0.13025	0.186537529735976
iYER122C	-0.20425	0.187233143433528
iYER123W	0.477	0.210589648368575
iYER124C	-0.1325	0.180563008393192
iYER125W	0.0855	0.174307200080777
iYER126C	-0.29325	0.112778174602476
iYER127W	0.086	0.140202234884707
iYER128W	0.005	0.173844758333405
iYER129W	0.20575	0.151726453417546
iYER130C	-0.10225	0.0841283741274805
iYER131W	0.287	0.249834611960259
iYER132C	0.18925	0.138401288529647
iYER133W	0.36725	0.348879515974594
iYER134C	0.04525	0.231028677873549
iYER135C	0.36075	0.0955209401126265
iYER136W	0.2135	0.264177339426883
iYER138W-A	0.23775	0.219179340571445
iYER139C	-0.43625	0.268209339882115
iYER140W	2.3935	0.37135921513632
iYER141W	0.0075	0.148343070841434
iYER142C	-0.016	0.189538034881305
iYER143W	-0.28975	0.21016243717658
iYER144C	-0.1725	0.197731299157889
iYER145C	0.73675	0.385108967263379
iYER146W	-0.01225	0.634235169318132
iYER147C	1.26125	0.135959246344876
iYER148W	0.21875	0.422279824287166
iYER149C	0.20025	0.191249183004791
iYER150W	0.1205	0.156120679817463
iYER151C	-0.0465	0.160852934902247
iYER153C	-0.2115	0.197387098531456
iYER154W	0.12575	0.333715822220044
iYER155C	-0.4015	0.234765840786091
iYER156C	-0.224	0.135727668513093
iYER157W	0.38275	0.188528291422446
iYER158C	0.21425	0.21902720531173
iYER159C	0.0845	0.267955842133239
iYER161C	-0.1855	0.10999848483805
iYER162C	-0.22375	0.215733438916332
iYER163C-0	-0.00725	0.123933786084882
iYER163C-1	0.0125	0.0656480515070072
iYER164W	-0.25875	0.172351143502637
iYER165W	0.034	0.203442047440215
iYER166W	0.32075	0.197229772938401
iYER167W	0.3095	0.447340660645404
iYER168C	-0.3085	0.15412657136263
iYER169W	0.22175	0.0737580504080741
[truncated: 10,704 more rows]

## Sheet: H2O2
ID	ChIP mycYap1/WCE. hydrogen peroxyde	SD
15S-rRNA1	-0.346	1.2821884936831
15S-rRNA2	-0.14575	0.733553622216308
21S-rRNA0	-0.21475	0.720243650903406
21S-rRNA1	-0.22775	0.201726506273552
21S-rRNA2	0.20125	1.14723126846043
9S-rRNA	-0.24025	0.922410384084365
CEN1	0.259	0.38927539523239
CEN10	0.1565	0.585615630483568
CEN11	0.89975	0.529007482618787
CEN12	0.02875	0.855033868724898
CEN2	0.53525	0.562392730512525
CEN3	0.544	0.589574988162377
CEN4	0.08525	0.808884571493362
CEN5	0.47575	0.168940571405056
CEN6	0.027	1.74229599475328
CEN7	0.097	0.945493874473371
CEN8	-0.22925	0.925188764523219
CEN9	0.63725	0.057534772094794
iCEN1	0.74225	0.34556174074493
iCEN10	-0.1695	0.511888334177159
iCEN11	0.13375	0.115871696285158
iCEN12	0.91975	0.230184527426729
iCEN13	-0.05825	1.13970562719795
iCEN14	0.375	0.337269427411775
iCEN15	-0.08175	0.810648865621444
iCEN16	-0.03275	1.03730881772659
iCEN2	1.53475	0.598401969136689
iCEN3	0.28825	0.133330104127562
iCEN4	0.238	0.187744507243221
iCEN5	0.77975	0.385786966256422
iCEN6	-0.03325	0.350676845543016
iCEN7	-0.12725	0.690098241798465
iCEN8	0.5785	0.278148042116664
iCEN9	-0.0345	0.336881284728018
iLSR1	-0.033	0.553478093514097
IntQ0185C	-0.00499999999999999	0.302490771209084
IntQ0185D	-0.3385	2.12115338122133
IntQ0185E	-0.37075	0.612018722480503
IntQ0185G	-0.103	0.699818547910814
IntQ0280A	-0.12175	1.76229346307589
IntQ0280D	-0.362	1.79330662929312
IntQ0280E	-0.17425	1.93185219845274
IntYBL087C	-0.15225	0.449508157137702
IntYBR048W	0.04125	1.33217025313333
IntYBR084C-A	-0.12025	0.823954438465299
IntYCR097W-A1	-0.104	0.415018875072769
IntYCR097W-A2	-0.14025	0.23892449992972
IntYDL191W	-0.02525	0.505184042371359
IntYDR064W	-0.13925	0.329943808347219
IntYDR381W	-0.24625	0.248282601081912
IntYER133W	-0.37575	1.24355039436821
IntYGL033W	0.449	0.433053499389317
IntYGL103W	0.2165	0.825538410170397
IntYGL178W	-0.52575	1.32414434636108
IntYHR010W	-0.31075	0.95256893888754
IntYHR021C	-0.25725	0.179418272945279
IntYJR079W	0.16825	0.471594016784211
iRDN37-1	-0.03575	0.420465912213265
iRDN5-1	-0.41175	1.84245133359518
iRDN5-2	-0.0675	0.687728870994958
iRDN5-3	-0.12975	0.930104429620674
irpr1	-0.01825	1.15217659960037
iSCR1	0.61625	0.610090908526481
isnR128	0.61825	0.509402509482106
iSNR13	1.2845	0.0890299575049511
isnR14	0.17525	0.443949978413484
iSNR189	0.3605	0.646910864545237
iSNR190	0.569	0.263375524046307
iSNR33	0.404	0.710114544750822
iSNR34	0.02575	1.01265899986126
isnR37	0.81625	0.361135593187194
iSNR4	0.87775	0.248863248927331
iSNR42	-0.02725	0.201946156190208
iSNR44	0.576	0.190467845055274
iSNR45	0.78025	1.0689775098975
iSNR46	0.0135	0.176949145236704
iSNR47	0.33875	0.325379137827448
iSNR48	0.25225	1.20450304413618
iSNR50	-0.12925	0.555429188405987
iSNR51	-0.04675	0.953480422801993
iSNR52	-0.3125	1.10980854204678
iSNR53	0.56625	0.378426897387946
iSNR54	-0.07175	0.116637258198228
iSNR55	0.4525	0.61690328793634
iSNR56	0.36375	0.112235986504626
iSNR57	0.295	0.151551971283781
iSNR58	0.0195	0.432626474763932
iSNR59	0.1875	0.242522163935588
iSNR6	0.87475	0.205697796131444
iSNR60	2.342	0.464215467213232
iSNR61	0.46825	0.489136228468103
iSNR62	2.864	0.281847476483294
iSNR63	0.14025	0.259430626565176
iSNR64	-0.0705	0.46275443451864
iSNR65	0.18525	0.703908315526011
iSNR66	0.64875	0.163030416385001
iSNR67	1.2495	0.205349295916333
iSNR68	0.0725	0.625936365242772
iSNR69	-0.1335	0.0883534568272987
iSNR70	0.00749999999999999	0.705540218555966
iSNR71	0.1925	0.600003055547775
iSNR7-S	0.15075	0.0655508708307271
iSNR8	-0.3155	0.968046314319034
itA_AGC_D	0.578	0.931584671406738
itA_AGC_F	0.178	0.330322065061762
itA_AGC_G	0.52175	0.267878548351052
itA_AGC_K1	0.1635	0.817766266525263
itA_AGC_M1	-0.153	0.272442042766286
itA_AGC_M2	0.1665	0.712983169506826
itA_AGC_P	0.3775	0.543066294295641
itA_UGC_A	0.54375	0.241187859008975
itA_UGC_E	0.2485	0.556524033622987
itA_UGC_G	-0.05875	1.12166851163791
itA_UGC_L	0.424	0.344982125140806
itC_GCA_B	0.46375	0.322006599311256
itC_GCA_P1	0.29625	0.620901159605939
itC_GCA_P2	-0.055	0.324901010565782
itD_GUC_B	0.341	0.140894759779536
itD_GUC_D	0.174	0.351368752167861
itD_GUC_G1	-0.0625	1.11916888805935
itD_GUC_G2	0.6685	0.73502131488368
itD_GUC_I2	0.07825	0.326447928466394
itD_GUC_J1	0.064	0.127205869885526
itD_GUC_J2	0.08825	0.482388760924907
itD_GUC_J4	0.3695	0.186512734149709
itD_GUC_K	0.6885	0.336075884288058
itD_GUC_L1	0.39325	0.269477735629495
itD_GUC_L2	0.779	0.228220653462097
itD_GUC_M	0.26325	0.390428290470862
itE_CUC_D-0	2.85225	0.526088316413384
itE_CUC_D-1	0.2055	0.687930471292945
itE_CUC_I	0.357	0.476375901993373
itE_UUC_B	0.16925	0.122162119060425
itE_UUC_C	-0.2705	0.296006193628895
itE_UUC_E1	0.5145	0.359453752240813
itE_UUC_E2	0.45875	0.128468867824076
itE_UUC_E3	0.149	0.30955990265752
itE_UUC_G1	-0.02475	1.03273726087519
itE_UUC_G3	-0.0345	0.321364279284428
itE_UUC_I	0.16875	0.277574464483557
itE_UUC_J	0.04075	0.164997727257075
itE_UUC_K	0.64875	0.186410613074113
itE_UUC_L	0.04325	0.929198713946592
itE_UUC_M	0.02475	0.111482061337239
itE_UUC_P	0.26675	0.958978058490739
itF_GAA_B	0.178	0.598715848016959
itF_GAA_D	0.34275	0.0893434384831925
itF_GAA_F	0.1025	1.60597561210208
itF_GAA_G	0.27175	0.0464641438817792
itF_GAA_H1	0.00225	0.223912743421777
itF_GAA_H2	0.448	0.27275630148541
itF_GAA_M	0.27125	1.09143800404176
itF_GAA_N	0.4445	0.0526402887530075
itF_GAA_P1	1.059	0.765360917040668
itF_GAA_P2	-0.347	0.573421311079384
itG_CCC_D	0.30675	0.135924918000098
itG_CCC_O	1.09075	0.99947932278095
itG_GCC_C	0.03025	0.645376569660432
itG_GCC_D2	0.0415	0.635606534474487
itG_GCC_E	0.395	0.57026368170055
itG_GCC_F1	0.17025	0.273632813578099
itG_GCC_F2	0.3175	0.0913217754244116
itG_GCC_G1	-0.08025	0.816568990757466
itG_GCC_G2	0.5275	0.460235084857004
itG_GCC_J1	1.44325	0.26303659441226
itG_GCC_J2	0.2915	0.318182861470151
itG_GCC_M	0.1865	0.530359940669228
itG_GCC_O2	0.08875	0.626137564757139
itG_GCC_P1	0.14025	0.722364808574357
itG_GCC_P2	-0.15375	0.764223080433107
itG_UCC_G	0.2425	0.19109247325139
itG_UCC_O	0.08575	0.52602685292673
itH_GUG_E1	0.3665	0.282432882882524
itH_GUG_G1	0.28625	0.41481431588925
itH_GUG_G2	0.40975	0.303121950156478
itH_GUG_H	0.046	0.554601959366655
itH_GUG_K	0.206	0.542949967001258
itH_GUG_M	0.63825	0.29396981137525
itI_AAU_B	-0.3705	1.10505158250645
itI_AAU_E1	-0.029	0.434148208180878
itI_AAU_E2	0.04625	0.384695875551931
itI_AAU_G	0.2615	0.333986526674356
itI_AAU_I1	0.36775	0.167101516051371
itI_AAU_I2	0.00874999999999999	0.559734088652817
itI_AAU_L1	0.1575	0.530371882110405
itI_AAU_L2	1.13675	0.482428146636021
itI_AAU_N1	-0.08975	0.583629091689805
itI_AAU_P1	0.0825	0.534135126473941
itI_UAU_D	0.112	0.285408479201302
itI_UAU_L	0.09625	0.111819422880523
itK_CUU_C	0.4365	0.156080107637072
itK_CUU_D1	0.48	0.421954973901245
itK_CUU_D2	0.4685	0.123
itK_CUU_E1	0.326	0.535688342228949
itK_CUU_E2	1.0165	0.725160442017259
itK_CUU_F	0.31475	0.972859830602538
itK_CUU_G1	0.3645	0.195660420116078
itK_CUU_G2	0.0365	0.219947721061165
itK_CUU_G3	0.6335	0.591115611929398
itK_CUU_I	0.404	0.640259322462391
itK_CUU_J	0.6735	0.970342035916545
itK_CUU_K	0.4065	0.433782203415493
itK_CUU_M	0.05175	0.136155242278805
itK_CUU_P	-0.10425	0.631242359689737
itK_UUU_D	0.5765	0.538933824014291
itK_UUU_G1	1.23725	0.351727522380606
itK_UUU_K	0.5255	0.265054082531597
itK_UUU_L	0.046	0.790431527711288
itK_UUU_O	0.27775	0.600397299016798
itL_CAA_A	0.22625	0.498813508905549
itL_CAA_D	0.62775	0.719575048205537
itL_CAA_G1	0.36675	0.328822520518288
itL_CAA_G2	0.452	0.338728012816576
itL_CAA_G3	0.0415	0.367608940769037
itL_CAA_K	0.03875	0.279453484501446
itL_CAA_L	0.05325	0.807170521017709
itL_CAA_M	0.36575	0.827183323091079
itL_CAA_N	-0.39825	0.90605422023188
itL_GAG_G	-0.0995	1.15853139793447
itL_UAA_B1	0.6135	0.112310581276507
itL_UAA_B2	-0.16425	1.03403751543807
itL_UAA_D	-0.03025	0.14889006011148
itL_UAA_J	-0.16075	0.116551490766957
itL_UAA_K	-0.13425	0.344312237172405
itL_UAA_L	0.2155	0.467447323235464
itL_UAG_J	-0.20425	0.359947565625884
itL_UAG_L1	0.36925	0.773639181617201
iTLC1	0.078	0.335274017285364
itM_CAU_C	-0.00399999999999996	0.820814635996865
itM_CAU_D	0.20325	0.358156739431216
itM_CAU_E	0.4335	0.327114149291446
itM_CAU_J1	0.54375	0.707566899075039
itM_CAU_J2	1.027	0.647717531027222
itM_CAU_J3	0.462	0.379688468791631
itM_CAU_M	0.74275	0.65502538118763
itM_CAU_O1	-0.0455	0.428394288788572
itM_CAU_O2	-0.2505	0.614172885540654
itM_CAU_P	0.5165	1.0590588589246
itN_GUU_C	0.1805	0.363576218510874
itN_GUU_F	0.37425	0.378587176222333
itN_GUU_G	0.1535	0.232233359647862
itN_GUU_K	0.6445	0.193495047309571
itN_GUU_N2	0.1305	0.229405754069073
itN_GUU_O1	0.118	0.906918959995875
itN_GUU_O2	0.44075	0.230900230980107
itN_GUU_P	0.426	0.294938411650071
itP_AGG_C	0.26975	0.117519856478242
itP_UGG_A	0.14225	1.04167313331326
itP_UGG_F	0.123	0.646214618631715
itP_UGG_L-0	0.1375	0.126760929837759
itP_UGG_L-1	-0.129	0.152569110023403
itP_UGG_M	0.32725	0.450389738633849
itP_UGG_N1	-0.21175	0.594072596573853
itP_UGG_N2	-0.049	0.610429903155691
itP_UGG_O1	-0.10825	0.967144034429895
itP_UGG_O2	0.123	1.11860091185373
itP_UGG_O3	0.07525	0.370865092273008
itQ_UUG_B	0.83275	0.867080301932872
itQ_UUG_C	-0.3185	0.938905213533294
itQ_UUG_D1	0.076	0.140634277471746
itQ_UUG_D2	0.01175	0.268980017845192
itQ_UUG_D3	0.569	0.0604869131851403
itQ_UUG_E1	0.3695	0.254773755843624
itQ_UUG_E2	0.191	0.662495786150121
itQ_UUG_H	0.2085	0.265677122337121
itQ_UUG_L	0.101	0.382134356825798
itR_ACG_D-0	-0.15875	0.406536898694325
itR_ACG_J	0.51975	0.137913922429898
itR_ACG_K	0.099	0.226681862235748
itR_ACG_L	0.2915	0.128790527601994
itR_ACG_O	0.21225	0.540227344118505
itR_CCG_L	0.13	0.238246371081142
itR_CCU_J	-0.07775	0.60749725650958
itR_UCU_E	0.77375	0.279986160372259
itR_UCU_G1	0.10375	0.440760989653123
itR_UCU_G2	0.63225	0.144527679009939
itR_UCU_G3	0.30325	0.206962758324616
itR_UCU_J2	0.95775	0.498635053587959
itR_UCU_K	0.4495	0.135229434665682
itR_UCU_M1	-0.2035	0.80998621387445
itR_UCU_M2	1.335	0.923939752725613
itS_AGA_B	0.17775	0.0941643067550899
itS_AGA_D1	1.418	0.149984443637773
itS_AGA_D2	0.374	0.408948244484148
itS_AGA_D3	0.498	0.52972005185129
itS_AGA_E	0.21275	0.521398360181541
itS_AGA_G	0.3135	1.04921256187676
itS_AGA_H	0.62175	0.716301321605184
itS_AGA_J	0.369	0.211935524786824
itS_AGA_M	0.382	0.527052812028042
itS_GCU_F	0.37675	0.122164847644484
itS_GCU_L	0.08525	0.518394556941589
itS_GCU_O	-0.02075	0.511807499619404
itS_UGA_E-0	0.15275	0.566817063375242
itS_UGA_E-1	0.32025	0.238258088355184
itS_UGA_I	0.31	1.21129462422099
itS_UGA_P	0.2795	0.568610294196884
itT_AGU_B	0.4135	0.428611323539949
itT_AGU_C	0.476	0.376619171046828
itT_AGU_D	0.4555	0.089
itT_AGU_H	0.2765	0.304224149819394
itT_AGU_I1	0.29675	0.310735015728836
itT_AGU_I2	-0.05175	0.477931916350715
itT_AGU_J	0.34725	0.279603737457138
itT_AGU_N2	0.08475	0.115237074474031
itT_AGU_O1	-0.077	0.641964692694751
itT_CGU_K	0.1765	0.0806701101193414
itT_UGU_G1	-0.458	0.684906319628215
itT_UGU_G2	0.2195	0.356464584496132
itT_UGU_H	-0.26925	0.577013214753354
itT_UGU_P	0.5085	0.262029896513102
itV_AAC_E1	0.37325	0.755775264215494
itV_AAC_E2	0.19625	0.117820131273621
itV_AAC_G1	0.00775000000000002	1.0126754580483
itV_AAC_G2	0.79925	0.355240176969517
itV_AAC_G3-0	-0.03125	0.199912272426349
itV_AAC_G3-1	-0.1815	0.674265279149584
itV_AAC_J	-0.2625	0.376990273968264
itV_AAC_K1-0	-0.0105	0.0841605608346332
itV_AAC_K1-1	0.0055	0.28332137229655
itV_AAC_K2	0.35675	0.173701611967189
itV_AAC_L	0.22025	0.433636848833983
itV_AAC_M1	0.26475	0.66636895435887
itV_AAC_M2	0.11	0.180262771161066
itV_AAC_M3	-0.02725	0.244012807040942
itV_AAC_O	0.41775	0.233277195627862
itV_CAC_D	1.43225	0.174740521917499
itV_CAC_H	0.02275	1.34577768718809
itV_UAC_B	0.678	0.271915428028643
itV_UAC_D	0.32975	0.211733126049437
itW_CCA_G1	0.40375	0.153230490873498
itW_CCA_G2	0.567	0.162306294805018
itW_CCA_J	2.07475	0.80829424304107
itW_CCA_K-0	0.9195	0.374077086529858
itW_CCA_K-1	3.11725	0.460871185907734
itW_CCA_M	0.081	0.479907630001163
itY_GUA_D	0.3615	0.208439439646148
itY_GUA_F1	0.0535	0.124548517989309
itY_GUA_F2	0.46075	0.517008945763997
itY_GUA_J1	0.29575	0.276981798439296
itY_GUA_J2	-0.016	0.514062901468942
itY_GUA_M1	-0.0315	1.12443304232252
itY_GUA_M2	-0.0575	0.41008007348159
itY_GUA_O	-0.13	0.514612475558065
iYAL001C	0.1625	0.557538937354752
iYAL002W	0.34525	0.509523551958101
iYAL003W	0.88175	0.169104257781997
iYAL004W	1.382	0.132632323863126
iYAL007C	0.22475	0.508970447734116
iYAL008W	0.136	0.503042079088155
iYAL009W	-0.2825	0.14565827588343
iYAL010C	-0.3115	0.149925537073131
iYAL011W	0.443	0.541101962049052
iYAL012W	-0.08975	0.836886043616453
iYAL013W	1.2435	0.954710951021303
iYAL014C	0.67125	0.420579263239008
iYAL015C	0.49875	0.17493117694301
iYAL016W	0.11375	0.261742080427788
iYAL017W	0.0605	0.469466008709186
iYAL018C	0.07925	0.440707291369982
iYAL019W	-0.088	0.260119203443344
iYAL020C	-0.33475	1.06985275466611
iYAL021C	-0.75375	1.35706530793474
iYAL022C	-0.2225	0.179633886929313
iYAL023C	-0.5675	0.810105548678689
iYAL024C	0.131	0.133384156980255
iYAL025C	0.26025	0.363073339698745
iYAL026C	-0.245	0.171127632680017
iYAL027W	0.02525	0.689129100145007
iYAL028W	-0.063	0.263341350088942
iYAL029C	-0.31625	0.368261116600708
iYAL030W	0.19075	0.505168866155995
iYAL031C	-0.15325	0.466406385748166
iYAL032C	-0.08375	0.194950207318006
iYAL033W	-0.173	0.527215958281487
iYAL034C	-0.32875	0.147707763280517
iYAL034W-A	-0.00025	0.364186193221727
iYAL036C	-0.7525	0.64878784411136
iYAL037W	0.163	0.444847539425963
iYAL038W	0.54975	0.287198392521035
iYAL039C-0	0.12075	0.189179588398608
iYAL039C-1	0.04125	0.501644213229523
iYAL040C	0.13	1.00243603287192
iYAL041W	0.07175	0.264072433245123
iYAL042W	-0.30625	0.321877176368047
iYAL043C	-0.4615	0.48377439645631
iYAL044C	-0.3685	0.684939656709504
iYAL045C	-0.14275	0.755274067254177
iYAL046C	-0.44975	0.652221013154283
iYAL047C	-0.24	0.62832210423211
iYAL048C	-0.19375	0.380989391803324
iYAL049C	0.00124999999999999	0.510021159691766
iYAL051W	-0.223	0.505624366501457
iYAL053W	0.2435	0.194981195674523
iYAL054C	-0.69	0.667935625640675
iYAL055W	0.07125	0.532668361490837
iYAL056W	-0.17075	0.433897357293942
iYAL058C-A	0.2895	0.446190168724801
iYAL059W	-0.2085	0.227250962594221
iYAL060W	-0.07125	0.175852921499758
iYAL061W	-0.466	0.36935168426131
iYAL062W	-0.05075	0.344621894255139
iYAL063C-0	1.04225	0.538578607694983
iYAL063C-1	0.25625	0.802083277056275
iYAL063C-2	-0.05125	0.33697613664274
iYAL064C-A-0	0.25425	0.408649299522219
iYAL064C-A-2	0.78125	0.768432332739845
iYAL064C-A-3	0.53325	0.363706268848916
iYAL064C-A-4	-0.08175	0.627452720662415
iYAL064C-A-5	0.1245	0.494115033839962
iYAL064W	-0.086	0.540849332069478
iYAL064W-B	-0.09725	0.91128531024409
iYAL065C	0.027	0.604359164735673
iYAL066W	-0.15075	0.418287281661778
iYAL067C	0.1925	0.237909646714882
iYAL068C-0	0.36075	1.04523565923352
iYAL068C-1	0.032	0.529872311662599
iYAL068C-2	-0.221	0.985173081240043
iYAL068C-3	0.07175	0.0657438210024334
iYAL069W	-0.4715	1.53872902097803
iYALCdelta2	0.50775	0.214005256944777
iYALWdelta1	-0.27475	0.584268987710284
iYAR002C-A	0.137	0.0892972563968233
iYAR002W	0.128	0.24315564288469
iYAR003W	0.33675	0.31104809381616
iYAR007C	-0.2985	0.293160365670396
iYAR008W	0.029	0.177735758923183
iYAR009C	-0.44275	0.52409819372582
iYAR014C	0.26525	0.205243554506997
iYAR015W	0.4885	0.288899636552212
iYAR018C	-0.1635	0.453220696791309
iYAR019C-0	-0.063	0.615987553986821
iYAR019C-1	-0.548	0.793010718716967
iYAR020C-0	-0.083	0.268843200893507
iYAR020C-1	0.1655	0.912391180726045
iYAR023C	0.16475	0.747111939403996
iYAR027W	0.028	0.625995207649388
iYAR028W	0.601	0.547645262312506
iYAR031W	-0.0595	0.0946167708883226
iYAR033W	-0.21425	0.494413035831379
iYAR035W	-0.60575	1.014214104615
iYAR042W	-0.52775	1.12107132541452
iYAR044W-0	0.4185	0.842038993554733
iYAR044W-1	0.09275	0.318186920954754
iYAR044W-2	-0.05275	0.480539540516699
iYAR044W-3	-0.025	0.285800629810363
iYAR047C-0	0.04175	0.522073669769571
iYAR047C-1	0.01575	0.755528236842718
iYAR050W	-0.3635	0.327418692197009
iYAR053W	-0.22175	0.673948254690225
iYAR060C	-0.13175	0.290212996492806
iYAR061W	-0.112	0.077880249956798
iYAR062W	-0.21175	0.581417448998566
iYAR064W	-0.39125	0.691377550016391
iYAR066W	-0.587	1.2416910512147
iYAR068W	-0.08725	0.0714207019474512
iYAR069C	-0.0575	0.255162040019017
iYAR070C	-0.07025	0.564780414556548
iYAR071W	0.79725	0.271773649691552
iYARCdelta5	0.455	0.136499084246012
iYARCdelta8-0	0.2765	0.68812716847978
iYARCdelta8-1	-0.1545	0.465653304508837
iYARCdelta8-2	0.40275	0.669906150143436
iYARCdelta8-3	0.1935	0.723903078227097
iYARCdelta8-4	0.0515	0.702578346758092
iYARWdelta6	-0.20675	0.170505865001765
iYARWdelta7	-0.422	1.36911479917987
iYARWsigma1	-0.12825	0.552999924653401
iYBL001C	-0.1995	0.613771129982504
iYBL002W	0.666	0.604233398613483
iYBL003C	0.457	0.203183004538602
iYBL004W	0.2845	0.0706611633077181
iYBL005W	0.50275	0.498499331326867
iYBL006C	-0.55425	0.758356721251066
iYBL007C	-0.51475	0.574403676288142
iYBL008W	0.07875	0.506291335761009
iYBL009W	1.22175	0.435235855600156
iYBL010C	-0.4005	0.334454281878206
iYBL011W	-0.02325	0.30365482047878
iYBL013W	-0.4195	1.29166675268817
iYBL014C	-0.23875	0.330894117002202
iYBL015W	0.61425	0.565301910486777
iYBL016W	-0.4945	0.886541031199346
iYBL017C	-0.154	0.311130197827212
iYBL018C	-0.056	0.573048572694032
iYBL019W	-0.05525	0.552977621608687
iYBL020W	-0.24125	0.412299547254986
iYBL021C	-0.04725	0.891976223524671
iYBL022C	-0.2125	0.492213029761166
iYBL023C	-0.3485	0.807115646401844
iYBL024W	-0.09875	0.173563388996643
iYBL025W	0.11225	0.269323071174132
iYBL026W	0.0145	0.231833992330719
iYBL027W	0.426	0.646761676869206
iYBL028C	1.9125	0.736756178573798
iYBL029W	0.402	0.227131386353068
iYBL030C-0	-0.178	0.307058083539038
iYBL030C-1	0.45325	0.842628180160146
iYBL031W	0.2425	0.240763369306878
iYBL032W	-0.06975	0.334769945883239
iYBL033C	0.504	1.08062173462009
iYBL034C	0.8145	0.373806099468695
iYBL035C	-0.188	0.149240298400488
iYBL036C	-0.1455	0.182306518442613
iYBL037W	0.3145	0.335633232363344
iYBL038W	-0.05	0.296608608551179
iYBL039C	-0.2045	0.233824007891976
iYBL040C	0.17175	0.0854922023734718
iYBL041W	0.12275	0.217928696290017
iYBL042C	0.41175	0.472746849099318
iYBL043W	0.1365	0.380771585074307
iYBL044W	0.43825	0.806472721175366
iYBL045C	0.0915	0.136870985481462
iYBL046W	0.01625	0.512105051071881
iYBL047C	-0.37225	0.250480039124877
iYBL048W	-0.04975	0.390821677153831
iYBL050W	0.7045	0.893155641531754
iYBL051C	0.2705	0.795287159877906
iYBL052C	0.07025	0.57583236854719
iYBL054W	0.142	0.357695401144605
iYBL055C	-0.78525	0.912288834014023
iYBL056W	0.17375	0.110584432297981
iYBL057C	-0.2575	0.143251527042472
iYBL058W	0.05125	0.128810907923203
iYBL059W	-0.21525	0.151603375072369
iYBL060W	-0.01175	0.814095152096281
iYBL061C	0.229	0.961605948400903
iYBL063W	0.54375	0.30189774759014
iYBL064C	1.381	0.621238011286066
iYBL065W	0.65125	0.279298376889901
iYBL067C	0.041	0.469672935846496
iYBL068W	0.05825	0.285391397908206
iYBL069W	0.02475	0.446938008378492
iYBL071C	0.2265	0.40416951889028
iYBL072C	0.11925	0.584020761617256
iYBL073W	0.178	0.28538745592615
iYBL075C	0.3575	0.692783997120796
iYBL078C	0.0285	0.230936499208477
iYBL079W	0.11375	1.08125802501839
iYBL081W	-0.085	0.415470817266388
iYBL082C	-0.49825	0.190778012359915
iYBL084C	-0.222	0.164606601730712
iYBL085W	-0.17775	0.169364252426538
iYBL086C	-0.12325	0.504510571412202
iYBL087C	0.14025	0.541649563832558
iYBL088C	0.01775	0.306905387158106
iYBL089W	-0.06125	0.0784617741323761
iYBL090W	-0.095	0.591345922451487
iYBL091C	-0.50575	0.276785566820237
iYBL091C-A	0.1525	0.175333016476266
iYBL092W	0.01025	0.41937443492262
iYBL093C	-0.7635	0.786013782745994
iYBL094C	-0.1455	0.468120710928282
iYBL097W	-0.4325	0.874373871216808
iYBL098W	-0.071	0.201788668330674
iYBL099W	0.077	0.143124654293615
iYBL101C	-0.30725	0.11530936648859
iYBL102W	-0.087	0.306631157364457
iYBL103C	-0.07325	0.191917299897638
iYBL104C	0.539	1.13804979387254
iYBL105C	0.4495	0.681283347807651
iYBL106C	0.30525	0.0595895684383324
iYBL107C	-0.18925	0.356696299392074
iYBL108W	0.379	0.203137063744327
iYBL109W-0	-0.33925	0.696128041383193
iYBL109W-1	-0.4355	0.691165440879871
iYBL111C	-0.442	0.73607110163806
iYBLCdelta7	0.54675	0.347787650729579
iYBLCsigma1	0.11875	0.367617894921706
iYBLWdelta10	0.687	0.156775848480136
iYBLWdelta3	0.28675	0.391063826845013
iYBLWdelta3	0.16625	0.961167475868106
iYBLWtau1	0.3655	0.254009842328993
iYBR001C	0.53775	0.532752209443252
iYBR002C	-0.11025	0.338479319900049
iYBR003W	0.00674999999999999	0.251749048326569
iYBR004C	-0.071	0.228621958700384
iYBR005W	-0.17475	0.217637887326633
iYBR006W	0.30125	0.747739872326377
iYBR007C-0	-0.5575	0.935447308332579
iYBR007C-1	0.57975	0.340179731906532
iYBR009C	0.49375	0.0752169085600662
iYBR010W	0.361	0.226160709820841
iYBR011C	-0.036	0.371362356735305
iYBR013C	0.24775	0.419968550409829
iYBR014C	-0.024	0.197823153346619
iYBR015C	-0.704	1.15219298152118
iYBR016W	-0.4925	0.134671204544006
iYBR019C	-0.1555	0.878477660501393
iYBR020W	-0.2005	0.873530957283904
iYBR021W	-0.01975	0.482574605631088
iYBR022W	-0.363	0.660153517499276
iYBR023C	-0.04525	0.258266496730283
iYBR024W	0.1085	0.260729105906239
iYBR025C	0.89975	0.479635538716639
iYBR027C	-0.0865	0.289763696828985
iYBR028C	0.49325	0.207528913648195
iYBR029C	-0.3905	0.257734359370263
iYBR032W	-0.17425	0.321846107117465
iYBR033W	0.05775	0.298263166795142
iYBR034C	-0.22275	0.206157504512125
iYBR035C	0.2435	0.158270864869902
iYBR036C	-0.43425	0.205822536828858
iYBR037C	-0.319	0.322621553320088
iYBR038W	-0.078	0.64293960317695
iYBR039W	0.523	0.338314449390898
iYBR040W	-0.31925	0.169120026411225
iYBR043C	0.1835	0.418269849100633
iYBR044C	0.23175	0.744607446914144
iYBR045C	0.32325	0.237356798933589
iYBR046C	2.359	0.208376262243729
iYBR047W	0.9895	0.252196352075124
iYBR048W	0.67125	0.289650795499224
iYBR049C	-0.16625	0.369660542480079
iYBR051W	0.23075	0.363773166501691
iYBR053C-1	1.35775	0.251121982311385
iYBR054W	-0.182	0.124174608247151
iYBR055C	0.47175	0.308192986076365
iYBR056W	0.11825	0.158884391933254
iYBR057C	-0.2455	1.08848288916271
iYBR058C	-0.4515	0.0452585166939139
iYBR059C	-0.243	0.221912895824766
iYBR060C-0	-0.051	0.545564539414602
iYBR060C-1	0.1725	0.105275828184821
iYBR061C	-0.11575	0.205146086159758
iYBR062C	0.25075	0.66783399883504
iYBR064W	0.19375	0.696684230241123
iYBR065C	0.63825	0.359862357946294
iYBR066C	0.7315	0.419076365356005
iYBR067C	1.002	0.137891261507032
iYBR068C	1.84875	0.837957586436609
iYBR069C	0.34275	0.1505
iYBR070C	0.94225	0.21894805319984
iYBR071W	0.08575	0.137487878253563
iYBR072W	-0.3845	0.183202074224066
iYBR073W	-0.039	0.294269717549507
iYBR074W	-0.26525	0.324364378438817
iYBR075W	0.0935	0.679671734491487
iYBR076W	0.30425	0.0723619375086101
iYBR077C	0.617	0.45511097547741
iYBR078W	-0.06275	0.695405577103511
iYBR079C	-0.222	0.325276292813766
iYBR080C	-0.17925	0.429222844219643
iYBR081C	0.22425	0.483678526158301
iYBR082C-0	0.012	0.0429262934186807
iYBR082C-1	0.6	0.750819996181952
iYBR083W	0.337	0.269306516816805
iYBR084C-A	-0.7915	0.951269502647208
iYBR084W	0.17675	0.0219298122806984
iYBR085W-0	-0.14875	0.644879510709817
iYBR085W-1	0.2525	0.141632152658451
iYBR085W-2	1.779	0.538946503220247
iYBR086C	-0.0285	0.72375617441235
iYBR087W	0.263	0.485944441268752
iYBR089W	-0.05525	0.341790749826069
iYBR090C	-0.235	0.551367391128638
iYBR091C	-0.53975	0.197865905771223
iYBR092C	0.13275	0.419427685463577
iYBR093C	-0.098	0.0555457769171818
iYBR094W	0.34625	0.191891245240631
iYBR095C	0.102	0.371183692170512
iYBR096W	-0.1275	0.242523538376519
iYBR097W	-0.02125	0.381809180088693
iYBR100W	0.2185	0.244789024808439
iYBR101C	0.37025	0.737748545689293
iYBR102C	-0.14475	0.199351239441009
iYBR103W	-0.04025	0.323804853782851
iYBR105C	0.1295	0.0294448637286709
iYBR106W	0.08275	0.243872063454044
iYBR107C	-0.492	0.149948880178102
iYBR108W	0.3335	0.480039234507625
iYBR109C	-0.06575	0.60779567564547
iYBR110W	-0.07525	0.536023242655266
iYBR111C	-0.1575	0.188256031333217
iYBR113W	-0.21475	0.949630937083806
iYBR114W	-0.12125	0.493899028142393
iYBR115C	0.45525	1.08128731149496
iYBR117C	0.91525	0.0961990124689437
iYBR118W	0.8125	0.192294045669646
iYBR119W	0.345	0.523985368752474
iYBR120C	0.08775	0.379572017760354
iYBR121C	-0.1575	0.375144860909311
iYBR122C	-0.27675	0.146098996117929
iYBR124W	-0.08075	0.303915969746025
iYBR125C	-0.1005	0.268966540670025
iYBR126C	0.346	0.0864214479551614
iYBR127C	-0.11075	0.134866291810321
iYBR128C	-0.3205	0.20312475641011
iYBR129C	-0.09575	0.181936573196998
iYBR131W	0.031	0.298283981020325
iYBR132C	0.04675	0.135137892539435
iYBR134W	-0.07425	0.375305542191959
iYBR135W	-0.19825	0.475980654368781
iYBR136W	0.258	0.268016168666494
iYBR137W	0.3405	0.67817623078371
iYBR138C	-0.1495	0.340201410931818
iYBR139W	-0.1715	0.515933135202615
iYBR141C	-0.16825	0.090507366182722
iYBR142W	0.2885	0.204483903196967
iYBR143C	-0.01975	0.859499224354895
iYBR145W	0.244	0.111895784847628
iYBR146W	0.103	0.638208429903586
iYBR147W	-0.0525	0.389075399719215
iYBR148W	0.09325	0.131413786694294
iYBR149W	0.0025	0.37311347692983
iYBR150C	0.162	0.25242160499186
iYBR151W	-0.37475	0.306152875755452
iYBR152W	0.07775	0.242980623370123
iYBR153W	0.6575	0.285536337442365
iYBR154C	0.57525	0.495988155100502
iYBR155W	0.198	0.541020640394924
iYBR156C	0.07825	0.417466465719104
iYBR157C-0	0.948	0.264117398139539
iYBR157C-1	0.424	0.106223035794188
iYBR158W	-0.183	0.360070363493952
iYBR159W	-0.234	0.236715018534946
iYBR160W	0.073	0.175876850854985
iYBR161W	0.1555	0.274571787819992
iYBR162C	-0.2985	0.260896531214963
iYBR162W-A	-0.15175	0.340135634710625
iYBR163W	0.5645	0.121995901570504
iYBR164C	0.28175	0.461137994530921
iYBR165W	0.2865	0.263172313640069
iYBR166C	0.37125	0.491102416338317
iYBR167C	-0.23125	0.153964010946281
iYBR168W	-0.029	0.270994464888123
iYBR169C	0.5185	0.0829075790664927
iYBR170C	-0.52325	0.243658743601237
iYBR171W	0.3425	0.259913447131925
iYBR172C	0.14975	0.346498075992734
iYBR173C	-0.19175	0.453710902815144
iYBR175W	0.65525	0.144495386316196
iYBR176W	0.48675	0.946930963692708
iYBR178W	0.7965	0.215390343330429
iYBR179C	1.87675	0.284219838622619
iYBR180W	0.1945	0.387130038445309
iYBR181C	-0.101	0.118104473525208
iYBR182C	0.498	0.390586738126117
iYBR183W	-0.1515	0.213732699104902
iYBR184W	0.5125	0.316849596286104
iYBR185C	-0.0565	0.15029859169888
iYBR186W	-0.209	0.31655331304537
iYBR187W	-0.117	0.541972939053849
iYBR188C	-0.0845	0.133377909215382
iYBR189W	-0.0615	0.932330592297246
iYBR191W	-0.04725	0.495871875252738
iYBR192W	0.168	0.515518509205376
iYBR193C	-0.022	0.0833146645755316
iYBR194W	0.034	0.262045797524021
iYBR195C	0.53625	0.105503159510352
iYBR196C	0.06	0.0702614166286637
iYBR197C	0.078	0.408349523488559
iYBR198C	-0.5715	0.196493426522789
iYBR199W	0.2955	0.645428281582599
iYBR200W	1.09375	0.533198133905212
iYBR201W-0	0.2585	0.246356787336308
iYBR201W-1	1.0355	0.499939663026116
iYBR202W	-0.1785	0.521616398003999
iYBR203W	0.09075	0.777359365630423
iYBR204C	-0.1045	0.110485293138951
iYBR206W	-0.252	0.405008641883109
iYBR207W	0.10125	0.142263546513739
iYBR208C	-0.00574999999999999	0.41539729978259
iYBR209W	0.47225	0.383784987547281
iYBR210W	-0.2145	0.132706442948336
iYBR211C	0.0925	0.409303880590774
iYBR212W	-0.1465	0.162280621147443
iYBR213W	-0.807	1.08817308672227
iYBR214W	-0.2465	0.355990168403567
iYBR215W	-0.1715	0.225108122169474
iYBR216C	-0.096	0.235336638314847
iYBR217W	-0.01425	0.264489917892283
iYBR218C	0.01525	0.546060054694842
iYBR220C	-0.08625	0.288289640234724
iYBR221C	-0.151	0.136877073804686
iYBR222C	-0.612	0.850453604456665
iYBR227C	-0.00399999999999999	0.179054926395971
iYBR228W	-0.5865	0.453293503152207
iYBR229C	-0.0395	0.176922770345331
iYBR230C	-0.487	1.29385676693107
iYBR231C	-0.3455	0.434295214495087
iYBR233W	-0.2185	0.514525995456012
iYBR234C	-0.24675	0.275274862637328
iYBR235W	0.019	0.338434631797634
iYBR236C	-0.234	0.198344817594679
iYBR237W	0.391	0.672798137135748
iYBR238C	0.259	0.168821404646054
iYBR239C	-0.2505	0.346549178809203
iYBR240C	0.09325	1.45500203321737
iYBR241C	-0.2375	0.268338716302114
iYBR242W	0.33775	0.577533476663186
iYBR243C	3.394	0.569898821429439
iYBR244W	0.69025	0.76995773693539
iYBR246W	0.046	0.213280722679446
iYBR247C	-0.4075	0.153650035253277
iYBR248C	0.0125	0.325872674521814
iYBR249C	0.05575	0.777771335290778
iYBR250W	-0.15425	0.924932565109479
iYBR251W	-0.2125	0.534244950061923
iYBR252W	-0.195	0.569307766795196
iYBR253W	0.1745	0.145429249694367
iYBR254C	-0.026	0.525859930653275
iYBR255W	0.096	0.582089340221928
iYBR256C	0.098	0.375598189559002
iYBR258C	-0.25125	0.226069863832695
iYBR259W	0.02575	0.167720750057946
iYBR260C	-0.33875	0.477799382586458
iYBR261C	-0.15025	0.508129494650068
iYBR264C	-0.1665	0.646031216996
iYBR265W	0.4955	0.661121521860139
iYBR267W	-0.131	0.270935416658657
iYBR268W	-0.20225	0.110073838853744
iYBR269C	-0.39975	0.639010889317754
iYBR270C	-0.035	0.464730029156714
iYBR271W	0.33925	0.488463833529839
iYBR272C	-0.04375	0.157290336638968
iYBR273C	-0.3535	0.396353798182045
iYBR274W	0.0855	0.212126534565261
iYBR275C	0.2195	0.602262678017934
iYBR276C	-0.28825	0.327068163130154
iYBR278W	-0.0815	0.271593446165404
iYBR279W	0.2655	0.601733883595287
iYBR280C	0.45575	0.394232059410021
iYBR281C	-0.057	0.413788190583862
iYBR282W	0.0905	0.174016282763041
iYBR283C	0.059	0.314861874478318
iYBR284W	0.00525	0.403262838191999
iYBR285W	0.16	0.209941261626516
iYBR286W	-0.077	0.613311231485831
iYBR287W	-0.20625	0.336016244646991
iYBR288C	0.13075	0.194652468089499
iYBR289W	-0.07225	0.480782955188721
iYBR290W	0.126	0.204104548373295
iYBR291C	-0.3995	0.758078491978239
iYBR292C-0	0.29	0.509918294108641
iYBR292C-1	0.273	0.593614352926207
iYBR293W	-0.01175	0.582802067601
iYBR294W	0.10125	0.301205771303716
iYBR295W	0.1305	0.266623954912782
iYBR296C-0	0.33325	0.258034073977321
iYBR296C-1	-0.03	0.235615505997943
iYBR297W	2.20175	0.374778490133393
iYBR298C	-0.21325	0.259742661109029
iYBR299W	0.247	0.226004424735446
iYBR301W	0.0365	0.139450110553321
iYBRCdelta11	-0.1065	0.319028211918633
iYBRCdelta14	0.42275	0.172403354569065
iYBRCdelta18	-0.15225	0.521885284329804
iYBRCdelta19	-0.2225	0.542937995232114
iYBRWdelta16	0.09325	0.193096478476434
iYBRWdelta17	0.262	0.441006424745339
iYCL001W	0.0845	0.793767598230112
iYCL001W-A	-0.00575	0.200468409813949
iYCL002C	0.465	0.136733317081097
iYCL004W	0.3625	0.252657211784399
iYCL005W	0.26375	0.517320902986402
iYCL007C	0.114	0.454443249115516
iYCL008C	-0.025	0.159877036082943
iYCL009C	-0.41925	0.981464339647651
iYCL010C	-0.1955	0.511946937354514
iYCL011C	-0.50825	0.836600810821187
iYCL012W	-0.2115	0.659390375018218
iYCL014W	-0.03175	0.428261115831607
iYCL016C	-0.01775	0.183048946095482
iYCL022C	0.31875	0.208975875800693
iYCL025C	0.55325	0.87091039531439
iYCL026C-A	2.009	0.40627330702373
iYCL027W	2.46675	1.19427673370399
iYCL028W	0.04425	0.316259782457397
iYCL029C	-0.05325	0.702234232052715
iYCL030C	-0.0705	0.495471829000735
iYCL031C	0.2265	0.364106669352082
iYCL032W	-0.1205	0.619933598594774
iYCL033C	-0.65625	0.414601314517936
iYCL035C	-0.61875	0.394341117139294
iYCL036W	-0.024	0.409389789809174
iYCL037C	-0.58625	1.01423086622327
iYCL038C	0.364	0.217358383014474
iYCL040W	-0.07475	0.60967170127318
iYCL044C	-0.14175	0.550863186281312
iYCL046W	-0.51375	0.620894717323316
iYCL047C	-0.28875	0.284859468276318
iYCL048W	-0.0475	0.417322017950966
iYCL049C	-0.266	0.336060510424338
iYCL050C	-0.031	0.434696062400692
iYCL051W	-0.02975	0.21893130581684
iYCL052C	0.241	0.459230515826928
iYCL054W	0.719	0.28692507732856
iYCL055W-0	-0.05225	0.806550835347655
iYCL055W-1	-0.415	0.810147723155063
iYCL056C	-0.331	0.294341072000947
iYCL058C	-0.33425	0.424154354765652
iYCL059C	-0.45075	0.166273619875994
iYCL061C	-0.266	0.153238376394427
iYCL063W	-0.0365	0.0435162804783068
iYCL064C	-0.126	0.340252847159285
iYCL065W-0	1.71125	0.742294808909056
iYCL065W-1	1.8695	0.749155302101418
iYCL067C	-0.19275	0.241301160378478
iYCL068C	0.00374999999999999	0.27907391494011
iYCL069W	0.265	0.415253336330165
iYCL073C	0.03875	0.0551747224732486
iYCL074W	0.4265	0.114246808854048
iYCL075W	-0.0885	0.0819857711232057
iYCLWdelta5	0.283	0.301391218628988
iYCLWomega2-0	0.11625	0.0839379731309574
iYCLWomega2-1	0.18025	0.235059389658585
iYCR001W	-0.026	0.869780432063173
iYCR002C	0.28125	0.14366947019693
iYCR003W	0.03975	0.0756323343550891
iYCR004C	-0.16525	0.849753444633599
iYCR005C	-0.08775	0.774271862246502
iYCR006C	0.3745	0.279262719793865
iYCR007C	-0.17975	0.944036148672285
iYCR008W	-0.289	0.837051173266406
iYCR009C	0.1565	0.750156650307121
iYCR010C	0.27975	0.480911201089487
iYCR011C	0.50375	0.219518222478226
iYCR013C	-0.1785	1.18295294355552
iYCR014C	-0.2345	0.30427235606717
iYCR015C	0.2155	0.196862896453344
iYCR016W	0.274	0.287591144972627
iYCR017C	0.4025	0.399082698196752
iYCR018C	-0.218	0.234614577552206
iYCR018C-A	0.7615	0.971421123921031
iYCR019W	0.09225	0.359539867979431
iYCR020C	-0.227	0.77688180139152
iYCR020C-A	0.2555	0.5327253826629
iYCR020W-B	0.5175	0.188291440768471
iYCR021C	2.18675	0.100966578628773
iYCR022C	1.5355	0.206440467609107
iYCR023C	0.4555	0.423076431235145
iYCR024C	1.10325	0.0901161287820716
iYCR024C-A	0.26825	0.132051441996418
iYCR025C	0.4195	0.400777993407822
iYCR026C	-0.25175	0.633608909343926
iYCR027C	0.1405	0.358817037871206
iYCR028C	-0.0855	0.707448231321557
iYCR028C-A	0.07025	0.405762142968842
iYCR030C	0.09325	0.555770561173104
iYCR031C	0.2775	0.655989075112282
iYCR033W	-0.24775	0.16293838303686
iYCR034W	0.37525	0.358470245162226
iYCR036W	0.1245	0.258913756554829
iYCR037C	0.0815	0.343047615742577
iYCR038C	-0.2	0.100246363192553
iYCR039C	-0.14925	0.343479620938419
iYCR042C	0.071	0.486218058076826
iYCR043C	-0.197	0.291321128653587
iYCR044C	-0.03625	0.174285924082622
iYCR045C	-0.48525	0.848818541660505
iYCR046C	-0.7755	1.03170102258358
iYCR047C	-0.7765	1.18569543588
iYCR050C	-0.234	0.658362109075748
iYCR051W	-0.55475	0.889628152657053
iYCR052W	-0.3425	0.133809566175218
iYCR053W	0.1575	0.305515411504341
iYCR054C	-0.10425	0.514082597124885
iYCR057C	-0.29625	0.555710581148137
iYCR059C	-0.61025	1.2640654980393
iYCR060W	-0.15125	0.0406314738431511
iYCR062W	-0.0305	0.14278305221559
iYCR063W	0.38275	0.764728873523159
iYCR065W	-0.303	0.159492946552504
iYCR066W	0.76625	0.423084999340164
iYCR067C	0.35625	0.352148997821471
iYCR068W	-0.26625	0.597604314464568
iYCR069W	-0.02225	0.217804767318502
iYCR071C	0.33775	0.941171388926232
iYCR072C	-0.24775	0.14440539001944
iYCR073C	0.29975	0.219782278630466
iYCR073W-A	0.11525	0.725575346420572
iYCR075C	-0.3605	0.205524532193442
iYCR076C	0.056	0.128740048159071
iYCR077C	-0.68175	1.03335194875705
iYCR079W	-0.4205	0.45396512347683
iYCR081W	0.01125	0.495908845790568
iYCR082W	0.1505	0.990302479043651
iYCR083W	0.083	0.1920503406228
iYCR084C	-0.349	0.222839254471319
iYCR085W	-0.12975	0.594475328896555
iYCR087C-A	-0.48075	0.249985832931922
iYCR088W	0.046	0.215451463985124
iYCR090C-0	-0.1435	0.846674081332362
iYCR090C-1	0.453	0.902376122615546
iYCR091W	3.7525	0.647289991683275
iYCR092C	-0.17325	0.627712447436457
iYCR093W	0.497	0.894748009218238
iYCR094W	0.25525	0.441962573830258
iYCR095C-0	0.053	0.733648871509162
iYCR095C-1	0.1565	0.535452767913909
iYCR096C	0.102	0.610681040587747
iYCR097W	0.2675	0.728354538211532
iYCR098C-0	0.28125	0.888507128089959
iYCR098C-1	0.28175	0.160856820392132
iYCR100C	0.1575	0.654334521989071
iYCR101C	0.2035	0.484249591292204
iYCR102C	2.23675	0.34680578138203
iYCR102W-A	1.33075	0.251107380749086
iYCR103C	0.07025	0.700071603480673
iYCR104W	0.06125	0.499409234329256
iYCR105W	1.281	0.478760204416922
iYCR106W	0.19425	0.350121288508235
iYCRCdelta14	0.09275	0.479011047193416
iYCRCdelta6-0	0.088	0.418663747335894
iYCRCdelta6-A	-0.03925	0.272605178478571
iYCRCdelta6-B	0.038	0.277730084794572
iYCRCdelta7	0.73	0.267387359461886
iYCRCtau1	-0.087	0.33046431980876
iYCRWdelta11	0.25325	0.37573782969867
iYCRWdelta12	-0.13425	0.134038240812091
iYCRWdelta13	0.697	0.161684878699277
iYCRWdelta8	0.07625	0.527331884743059
iYDL001W	0.288	0.31460663269126
iYDL002C	0.8235	0.498587671996276
iYDL003W	0.89875	0.123726512922656
iYDL004W	0.59775	0.233004112982296
iYDL005C	0	0.279006571009836
iYDL006W	0.1255	0.419844812599449
iYDL007W	0.7655	0.251350353093048
iYDL008W	0.54875	0.52850946065326
iYDL009C	-0.03325	0.164834007413519
iYDL012C	-0.28475	0.451078245245028
iYDL013W	0.04875	0.214562151058071
iYDL014W	0.34575	0.457730178889995
iYDL015C	-0.72	0.943244754380679
iYDL016C	0.06	0.293717551399299
iYDL018C	0.07275	0.401869278082646
iYDL019C	0.475	0.336655115313382
iYDL020C	2.205	0.233085106059282
iYDL021W	0.577	0.122759928315391
iYDL022W	0.1985	0.660842643902465
iYDL024C	0.316	0.15204166095734
iYDL025C	2.42375	0.393405960808933
iYDL026W	0.10025	0.211641796439172
iYDL028C	0.11675	0.452825481467934
iYDL029W	0.183	0.490018367002707
iYDL030W	1.21325	0.276660291091198
iYDL031W	0.0825	0.36843950204432
iYDL032W	-0.36275	0.0418439561545831
iYDL034W	0.071	0.20013995103427
iYDL036C	-0.09975	0.264262968776684
iYDL037C-0	1.38875	0.502251845856904
iYDL037C-1	1.2895	0.369439665800339
iYDL038C	-0.376	0.292287529668989
iYDL040C	-0.077	0.420332408140668
iYDL041W	-0.2285	0.212462545718847
iYDL043C	-0.1695	0.315009523665555
iYDL044C	0.14575	0.489444838567126
iYDL045C	0.54975	0.519070563603832
iYDL045W-A	0.1405	0.380265258295662
iYDL046W	0.34225	0.399355626812327
iYDL047W	0.13575	0.711318669795753
iYDL048C-0	-0.13225	0.658699919032433
iYDL048C-1	-0.0885	0.816087617845045
iYDL049C	1.476	0.644553075135529
iYDL050C	-0.11275	0.435241216645054
iYDL052C	0.02725	0.723239183580831
iYDL053C	-0.28475	0.38898960997264
iYDL054C	0.02375	0.129077173298251
iYDL055C-0	0.63725	0.653736631475806
iYDL055C-1	0.0095	0.125300970999164
iYDL056W	0.83375	0.392707164012406
iYDL057W	-0.35925	0.388928763828716
iYDL058W	-0.2445	0.186394742415123
iYDL059C	0.20125	0.411200984920999
iYDL060W	0.15375	0.215018410064503
iYDL061C	0.117	0.541021872632398
iYDL062W	0.29225	0.0993726152753698
iYDL064W	-0.199	0.229458783517505
iYDL065C	-0.11525	0.269435675687785
iYDL066W	0.1575	0.319983853759321
iYDL067C	-0.505	0.368122262298818
iYDL068W	0.116	0.236554433482021
iYDL070W	0.35875	0.371393210313095
iYDL072C	-0.3145	0.352632481014819
iYDL074C	-0.00174999999999999	0.813831012352483
iYDL075W	0.42575	0.163691529000944
iYDL076C	-0.29675	1.07679598036644
iYDL077C	0.1135	0.249576307636228
iYDL078C	-0.14975	0.267690586311884
iYDL079C	-0.626	0.915702280583961
iYDL080C	0.89825	0.405592878800076
iYDL081C	-0.1385	0.402735231469345
iYDL082W	0.191	0.455557533871043
iYDL083C	-0.83525	0.714009978921864
iYDL084W	0.4895	0.498546219856628
iYDL085W	-0.12725	0.51030930163317
iYDL086W	-0.04925	0.4552020613603
iYDL087C	-0.516	0.433361281150035
iYDL088C	-0.00525	0.122211224252657
iYDL089W	0.41675	0.184705847227423
iYDL090C	-0.1095	0.20271901736147
iYDL091C	0.233	0.30272870142533
iYDL092W	-0.18875	0.486884911110076
iYDL093W	-0.09675	0.506922331328972
iYDL095W	0.0795	0.412458078677902
iYDL097C	-0.545	0.466388250280815
iYDL098C	0.51375	1.21497061006978
iYDL099W	0.35425	0.672653142414425
iYDL100C	-0.293	0.124405251764814
iYDL101C	0.01425	0.193962840083696
iYDL102W	-0.25475	0.0708396075652594
iYDL103C	-0.21925	0.301896643461522
iYDL104C	0.16275	0.149669357808025
iYDL106C	-0.122	0.708309725096773
iYDL107W	0.27025	1.03949967933296
iYDL108W	-0.036	0.583018010013413
iYDL109C	0.05175	0.516489028602415
iYDL110C	-0.52975	0.88673347179409
iYDL111C	0.02475	0.298683081766165
iYDL112W	-0.0365	0.176470016338943
iYDL113C	-0.0835	0.755762087785127
iYDL114W	-0.09175	0.157201304065838
iYDL115C	-0.16975	0.291867978145371
iYDL116W	0.0045	0.244527435406882
iYDL117W	-0.166	0.263880023242887
iYDL118W	0.08725	0.906103884772602
iYDL121C	0.69625	0.460663561253402
iYDL122W	0.519	0.35737375393277
iYDL123W	0.07925	0.441935421375869
iYDL124W	0.487	0.113396061072096
iYDL125C	1.39425	0.429245364952649
iYDL126C	0.293	0.372440599290679
iYDL127W	0.40075	0.706156439230477
iYDL128W	1.016	0.129648242050043
iYDL129W	-0.015	0.138484656189774
iYDL130W	-0.14625	0.702445905390586
iYDL130W-A	0.30575	0.525565330540996
iYDL131W	-0.024	0.484238233379673
iYDL132W	-0.25475	0.890876862048473
iYDL133C-A	0.31475	0.102249286876079
iYDL133W	0.16575	0.335319126604294
iYDL134C	0.63175	0.696308540327729
iYDL136W	0.35975	0.446898478404212
iYDL137W	0.27275	0.273569461014931
iYDL138W	0.6265	0.297602083326041
iYDL139C	-0.28775	0.209837039946081
iYDL140C	-0.31475	0.209838628474359
iYDL141W	0.38425	0.160543607783057
iYDL142C	-0.22025	0.554993318278097
iYDL143W	0.24725	0.459905334462068
iYDL144C	-0.653	0.376910245726132
iYDL145C	-0.19925	0.106700124960877
iYDL146W	0.206	0.322828127646895
iYDL147W	0.705	0.54891954480294
iYDL149W	-0.0735	0.178418048414391
iYDL150W	0.0415	0.551422705372204
iYDL152W	-0.4715	0.168541785125628
iYDL154W	0.033	0.181335784297161
iYDL155W	0.36675	0.517403372621401
iYDL156W	-0.3875	0.850725376761894
iYDL157C	-0.40825	0.352658829465533
iYDL160C	-0.272	0.169318240797224
iYDL161W	-0.0165	0.380598213343153
iYDL163W	-0.17425	0.29288948427692
iYDL165W	0.43	0.250471555271252
iYDL166C	0.50475	0.573629598841157
iYDL167C	0.7365	0.506270349385254
iYDL168W	0.19475	0.0926008459284615
iYDL169C	1.3625	0.524853312840835
iYDL170W	-0.00275	0.479830091455993
iYDL171C	1.4665	0.42220808455863
iYDL172C	0.013	0.853403773134382
iYDL174C	-0.533	1.38389763590616
iYDL175C	-0.16075	0.196208010369947
iYDL176W	0.1435	0.361244607802894
iYDL177C	-0.1885	0.11646029366269
iYDL178W	0.24525	0.164033279143797
iYDL179W	0.00749999999999999	0.387629118273297
iYDL180W	0.22525	0.698493796202467
iYDL181W	1.27375	0.356498129962369
iYDL182W	0.858	0.762321454505906
iYDL183C-0	2.653	0.234252001058682
iYDL183C-1	3.793	0.289021337159263
iYDL184C	0.636	0.534765992436567
iYDL185W	0.737	0.443055301288677
iYDL186W	-0.49725	0.54957946043619
iYDL188C	-0.12575	0.27553387571525
iYDL189W	0.88825	0.302329152856066
iYDL190C	0.3495	0.373456378532576
iYDL191W	0.46025	0.36851718639253
iYDL192W	0.15025	0.365276493449369
iYDL194W	-0.171	0.410010568969468
iYDL195W	-0.32125	0.259133652774008
iYDL196W	-0.04975	0.156506389645918
iYDL197C	-0.3705	0.57097956764377
iYDL198C	0.15875	0.258302632584339
iYDL199C	-0.059	0.190931052127899
iYDL200C	-0.03625	0.1779482602706
iYDL202W	0.06125	0.296619144133798
iYDL203C	-0.0395	0.383709525552859
iYDL204W	0.169	0.300254336632573
iYDL205C	1.1115	0.452152260490498
iYDL206W	-0.28175	1.18799421294887
iYDL207W	0.151	0.449189640723529
iYDL208W	0.14175	0.0768087451618195
iYDL209C	0.63475	0.242803590033865
iYDL210W	0.27175	0.660146132812021
iYDL211C-0	0.411	0.169960779789535
iYDL211C-1	0.281	0.688812020801031
iYDL211C-2	0.32075	0.593872811860138
iYDL212W	-0.08425	0.321267671368699
iYDL213C	-0.336	0.655653872100211
iYDL214C	0.33125	0.121924498495312
iYDL215C	0.31225	0.591424480949738
iYDL216C	-0.27375	0.117366590930582
iYDL217C	0.00925000000000001	0.503711144076311
iYDL218W	-0.01	0.489315848915606
iYDL219W	1.9925	0.744468266617187
iYDL220C	-0.2	0.1214907403879
iYDL222C	-0.31475	0.511561254070973
iYDL224C	-0.21125	0.139931828640473
iYDL225W	0.072	0.249388585678388
iYDL226C	-0.28025	0.157018841756863
iYDL227C-0	0.82775	0.920752002441483
iYDL227C-1	0.24375	0.477533506677804
iYDL227C-2	0.26725	0.27694208179088
iYDL228C	0.06425	0.154943807018329
iYDL230W	-0.19875	0.239142042867135
iYDL231C	-0.06825	0.428166926170935
iYDL232W	0.07375	0.251874803556582
iYDL233W	-0.23125	0.421546656176198
iYDL235C	-0.0455	0.142184152891007
iYDL236W	0.384	0.141640389719882
iYDL237W	1.0805	2.05820480030535
iYDL238C	-0.15775	0.220139917628161
iYDL239C	1.687	0.264253666010523
iYDL240W	0.079	0.307704403608398
iYDL241W-0	0.1865	0.823735596738015
iYDL241W-1	-0.09675	0.560803812992268
iYDL242W	0.65225	0.313824128029273
iYDL243C	2.72525	0.595495521953496
iYDL244W	-0.11575	0.214453374886011
iYDL245C-0	0.18175	0.555577402348224
iYDL245C-1	0.237	0.37352554575736
iYDL246C-0	-0.4165	0.22233982999004
iYDL246C-1	-0.24525	0.336543583111212
iYDL247W	0.03525	0.393698171192095
iYDL248W-0	0.361	0.590746984757434
iYDL248W-1	0.46175	0.517910787040909
iYDLCdelta1-0	0.3745	0.393006785352789
iYDLCdelta1-1	0.26175	0.703439822112264
iYDLWtau1	1.31825	0.377845978320972
iYDR001C	-0.19775	0.226755926052661
iYDR002W	2.507	0.173825583080665
iYDR003W	0.3475	0.324767096034476
iYDR004W	1.5035	0.387190306352488
iYDR005C	0.0905	0.607335437244801
iYDR006C	0.1665	0.882093910344396
iYDR008C	0.07725	0.398488289246581
iYDR010C	3.657	0.876415046272786
iYDR011W	-0.06625	0.310305628910165
iYDR012W	0.0925	0.261814820054175
iYDR013W	-0.00675	0.152180539710788
iYDR014W-0	0.233	0.586096124084323
iYDR014W-1	0.19775	0.6880927141987
iYDR015C	-0.051	0.420310202905743
iYDR016C	0.134	0.394674549470827
iYDR017C	-0.299	0.680334231585231
iYDR018C	0.042	0.720844412246267
iYDR019C	-0.26275	0.482846680289579
iYDR020C	0.0635	0.203735940210198
iYDR021W	0.342	0.274074199199171
iYDR022C	0.79625	0.15236004506869
iYDR023W	0.23725	0.394191472087698
iYDR025W	0.5905	0.368568853811605
iYDR026C	-0.35275	0.101627998110757
iYDR027C	-0.3025	0.219721793790845
iYDR028C	0.01775	0.111735923796542
iYDR029W	0.36675	0.556229793640482
iYDR030C	-0.0355	0.278611437908305
iYDR031W	0.2455	0.332544232646826
iYDR032C-0	0.33175	0.577439390758892
iYDR032C-1	1.441	0.317520603006062
iYDR032C-2	1.63525	0.368819174302712
iYDR033W	1.2545	0.303782268519192
iYDR034C	0.1855	0.58647278993431
iYDR034C-A	0.1525	0.221688219503578
iYDR034W-B	0.54225	0.482207683472588
iYDR035W	0.239	0.187948574526828
iYDR036C	0.80025	0.271794499576426
iYDR037W	2.1175	0.494094120588374
iYDR038C	-0.42225	0.258351666016175
iYDR039C	-0.422	0.42630740082715
iYDR040C	0.847	0.325817945075671
iYDR041W	0.32175	0.608065443298115
iYDR042C	0.92275	0.582905009414055
iYDR043C-1	-0.05975	0.215702534369287
iYDR043C-2	-0.59825	0.440615005796822
iYDR044W	0.019	0.543621191639914
iYDR045C	-0.15275	0.357570855449192
iYDR046C	0.288	0.815682536284798
iYDR049W	0.21	0.488407616648226
iYDR051C	-0.01375	0.46023644285664
iYDR054C	1.51475	0.12856483448699
iYDR055W	-0.287	0.376330528480838
iYDR056C	-0.39225	0.567896924332811
iYDR057W	0.1995	0.499633532368141
iYDR058C	0.329	0.0817924201867142
iYDR059C	0.28325	0.0874923806206385
iYDR060W	0.76875	0.535471365558732
iYDR062W	0.36275	0.714114078188259
iYDR063W	0.23725	0.473860299385097
iYDR064W	0.109	0.541346469462949
iYDR067C	0.00425	0.264494958994181
iYDR068W	0.6705	0.842050869405564
iYDR069C	2.0575	0.27635303508375
iYDR070C	0.15675	0.0944858895991001
iYDR071C	0.139	0.40490575035021
iYDR072C	0.24375	0.867984014829766
iYDR075W	0.67225	0.637531371777107
iYDR077W	0.60925	0.514896348792648
iYDR078C	0.32175	0.446426085707365
iYDR080W	-0.0545	0.587178848392889
iYDR081C	-0.3255	0.167742858765035
iYDR082W	-0.026	0.36122384565068
iYDR084C	-0.1765	0.204418687991093
iYDR085C	-0.1305	0.442182843026125
iYDR086C	-0.0165	0.501184264185007
iYDR087C	0.10025	0.821452118710113
iYDR088C	0.4725	0.383671300290583
iYDR089W	0.8095	0.662582070388265
iYDR090C	0.386	0.778026991819693
iYDR091C	0.034	0.860556796498639
iYDR092W	-0.07775	0.167159355107634
iYDR095C	-0.39225	0.115352719950593
iYDR096W	0.7815	0.556873713990285
iYDR099W	-0.42075	0.728975251065951
iYDR100W	0.24875	0.387099793335
iYDR101C	0.0425	0.920272604539908
iYDR102C	-0.20775	0.32852435221761
iYDR104C	-0.09325	0.564874248542688
iYDR105C	0.2905	0.264476211910763
iYDR106W	0.29675	0.286795368395888
iYDR107C	-0.12625	0.451115192236602
iYDR108W	0.15775	0.6230924891218
iYDR109C	-0.06025	0.371184926956901
iYDR110W	-0.1035	0.275006060539279
iYDR112W	-0.216	0.0869520940901751
iYDR113C	0.1975	0.715173871633092
iYDR115W	-0.1605	0.860087011102171
iYDR116C	-0.07775	0.164244482403519
iYDR117C	-0.1805	0.308154182188073
iYDR118W	-0.2015	0.352448104927047
iYDR119W	0.06825	0.308162700533338
iYDR120C	-0.33475	0.554450704150814
iYDR122W	-0.101	0.19215098230298
iYDR123C	-0.63875	0.612126552819486
iYDR124W	-0.1795	0.0771384037515253
iYDR125C	-0.02075	0.48701634127272
iYDR126W	1.27525	0.197380132401076
iYDR127W	-0.12425	0.992587317737504
iYDR128W	0.162	0.0757759856418905
iYDR129C	0.03675	0.37885122409727
iYDR130C	-0.13175	0.175079743736009
iYDR131C	0.58875	0.169541292905298
iYDR134C	0.43225	1.19613582701408
iYDR135C	1.60075	0.496600694723639
iYDR137W	-0.0395	0.63853608616376
iYDR138W	0.0955	0.468831526243703
iYDR139C	-0.12925	0.155673536607864
iYDR140W	-0.569	1.34585759524055
iYDR141C	0.65575	0.890710343864192
iYDR142C	-0.067	0.716629611445131
iYDR143C	-0.314	0.177872613593736
iYDR144C	-0.01275	0.601948156682395
iYDR145W	0.10275	0.202455550677179
iYDR146C	-0.00750000000000002	0.806440119703048
iYDR147W	0.23275	0.233374341634494
iYDR150W	0.0125	0.260766178788584
iYDR151C	0.7955	0.0849490043104293
iYDR152W	0.054	0.460616977542079
iYDR153C	0.157	0.131318950143026
iYDR155C	1.405	1.12989881552878
iYDR158W	-0.14825	0.506297261168443
iYDR159W	0.083	0.486850421929912
iYDR162C	-0.15325	0.182251428892432
iYDR167W	-0.336	0.0709412902805319
iYDR168W	-0.01675	0.208096732314566
iYDR169C-0	0.045	0.12584911600802
iYDR169C-1	1.1825	0.465095330729805
iYDR170C	-0.12475	0.291072012853635
iYDR171W	0.16825	0.528719443561517
iYDR173C	-0.8985	1.12087748364098
iYDR176W	-0.18475	0.319837849542546
iYDR177W	-0.06525	0.146881755163805
iYDR178W	-0.14525	0.443063859204667
iYDR179W-A	0.155	0.719916198826873
iYDR180W	0.39075	0.139702958689738
iYDR182W	0.1285	0.116771857340143
iYDR184C	-0.21525	0.852458943292872
iYDR186C	0.307	1.35165158232438
iYDR188W	-0.06925	0.296543841615367
iYDR189W	-0.0795	0.472291929495589
iYDR190C	-0.22925	0.34851625978329
iYDR191W	-0.04725	0.759935688068405
iYDR193W	-0.286	0.160652834812627
iYDR194C	-0.0575	0.647819162009481
iYDR196C	-0.49225	0.34836415334149
iYDR197W	2.6665	0.434054912040707
iYDR198C	0.567	0.825088682102314
iYDR200C	-0.6095	0.698990939378568
iYDR201W	0.23375	0.368137089501542
iYDR204W	0.67775	0.156946646985528
iYDR205W	-0.0745	0.66701599181229
iYDR207C	-0.68475	0.90521723911998
iYDR208W	-0.01625	0.106865569759394
iYDR211W	0.55825	0.388901337102356
iYDR212W	0.15875	0.576743949542024
iYDR213W	0.2345	0.340057348104698
iYDR214W	0.5	1.46319171676168
iYDR215C	-0.22575	0.123640271217216
iYDR216W	-0.08375	0.585795399435673
iYDR217C	-0.487	0.183551990818224
iYDR219C	-0.034	0.308863508149905
iYDR221W	0.2445	0.509018336277453
iYDR224C	0.09175	0.104582901725537
iYDR225W	0.0865	0.350673162170513
iYDR226W	0.15825	0.287949503674979
iYDR227W	-0.18675	0.587880018938105
iYDR228C	0.091	0.463939651247875
iYDR229W	-0.244	0.873133055916069
iYDR231C	-0.27625	1.33997297858327
iYDR232W	-0.19075	0.708794457747331
iYDR233C	-0.03075	0.394944194370124
iYDR234W	-0.06675	0.273955440415651
iYDR235W	-0.0385	0.45435998943569
iYDR236C	0.00074999999999999	0.547922363721966
iYDR237W	-0.007	0.160600954750172
iYDR238C	-0.15725	0.191747012145344
iYDR239C	-0.15125	0.207152721440004
iYDR242W	-0.179	0.666171149180149
iYDR243C	0.373	0.296260020927563
iYDR244W	0.21025	0.412664007799727
iYDR245W	-0.199	0.268330641808448
iYDR246W	-0.036	0.683016349243071
iYDR247W	-0.2	0.16069225245792
iYDR248C	0.1215	0.143699918812318
iYDR249C	0.47675	0.265794877051208
iYDR250C	0.39425	0.522201350055704
iYDR251W	0.357	0.14289390003309
iYDR252W	-0.0565	0.424240104972015
iYDR253C	-0.01225	0.321255220450449
iYDR254W	-0.308	0.55716843653124
iYDR255C	-0.30925	0.355236423620476
iYDR256C	2.4685	0.363703633929237
iYDR257C	0.03825	0.417148554674071
iYDR258C	0.78425	0.16069303034046
iYDR259C	2.46375	0.340084670829682
iYDR260C	0.25275	0.162465124462657
iYDR261C-0	0.086	0.302738611126276
iYDR261C-1	0.1825	0.376837276995434
iYDR262W	-0.081	0.371335427881585
iYDR263C	0.31025	0.469475860224286
iYDR264C	-0.062	0.110908370588818
iYDR265W	0.1445	0.105085679328822
iYDR266C	-0.16325	0.175165398029025
iYDR267C	0.06175	0.253221082587265
iYDR268W	0.212	0.916767146008189
iYDR271C	-0.17025	0.578194531854692
iYDR272W	0.016	0.236255511399558
iYDR273W	-0.33375	0.27478764528268
iYDR274C	-0.52325	1.44664355780314
iYDR275W	0.20875	0.279800375267797
iYDR276C	-0.25725	1.01254477267263
iYDR277C	0.1525	0.259299697904439
iYDR279W	0.18675	0.358349340727732
iYDR280W	-0.10775	0.249248704443306
iYDR281C	0.086	0.610493243205852
iYDR282C	-0.1355	0.501640309385121
iYDR283C	0.15725	0.214985852247693
iYDR284C	0.05525	0.309043012108886
iYDR285W	0.199	0.0605585116505791
iYDR286C	-0.25025	0.286866258036737
iYDR287W	-0.68025	0.622963013883382
iYDR288W	0.1625	0.274324017662812
iYDR291W	0.0205	0.154277887808547
iYDR292C	-0.12775	0.520277089635898
iYDR293C	0.08225	0.477138257391573
iYDR294C	-0.1565	0.0861490955649952
iYDR295C	-0.48075	0.265395773641305
iYDR296W	0.0635	1.08511059344198
iYDR297W	0.15575	0.596267487514343
iYDR298C	-0.23325	0.346158321196145
iYDR299W	0.29075	0.724099613312975
iYDR301W	0.198	0.122624086812774
iYDR302W	-0.067	0.532700040673298
iYDR303C	0.14125	0.293858667843347
iYDR304C	-0.498	0.514000648508021
iYDR305C	0.03025	0.179930310583477
iYDR306C	1.5195	0.42890597260161
iYDR307W	0.22275	0.237800161199833
iYDR308C	-0.11675	0.0919832412272294
iYDR309C	2.09325	0.879313510643389
iYDR310C	0.10475	0.263884286509573
iYDR311W	-0.2265	0.211794711926431
iYDR312W	-0.1235	0.3332201474501
iYDR313C	0.0805	0.398003768826377
iYDR314C	-0.156	0.190487094925964
iYDR315C	-0.093	0.186307988735499
iYDR316W	0.56725	0.407746142430148
iYDR317W	0.0115	0.326284640561989
iYDR319C	0.08275	0.208272857889196
iYDR320C	-0.128	0.243662334662814
iYDR321W	-0.29425	0.315396443649364
iYDR322W	-0.0105	0.338607442328133
iYDR323C	-0.0225	0.405035389400317
iYDR324C	0.10175	0.286005099022144
iYDR325W	-0.06375	0.248513413454217
iYDR326C	-0.26	0.749724838412956
iYDR328C	-0.52075	0.734574423277406
iYDR329C	-0.255	0.319381694319926
iYDR330W	-0.14975	0.539237965404267
iYDR331W	-0.20975	0.460303070451053
iYDR332W	0.24975	0.262188704307921
iYDR333C	-0.13775	0.398815224550585
iYDR334W	-0.1135	0.33150213674525
iYDR335W	-0.17475	0.162422032577685
iYDR336W	-0.104	0.641170284193937
iYDR337W	1.03	0.417916259554472
iYDR338C	0.60675	0.547557835605823
iYDR339C	0.32225	0.650984574830054
iYDR341C	0.3475	0.258764371581561
iYDR342C-0	-0.18575	0.508387893246879
iYDR342C-1	0.0305	0.339828878506031
iYDR342C-2	-0.055	0.724999770114906
iYDR343C	-0.24225	0.73589237211248
iYDR344C	0.458	0.343403552689834
iYDR345C-0	0.02725	0.310781139496377
iYDR345C-1	0.02975	0.258213574391433
iYDR346C	-0.23975	0.387975407296219
iYDR347W	0.13525	0.222297660806406
iYDR348C	-0.20725	0.358329806184191
iYDR349C	0.243	0.690966955312143
iYDR350C	0.15125	0.405788430096276
iYDR351W	0.22925	0.562963216678793
iYDR352W	4.62825	0.505615384127756
iYDR353W	1.5075	0.304035633876469
iYDR354W	-0.01125	0.901879657530131
iYDR356W	-0.2295	0.207062792408487
iYDR357C	0.16925	0.195621019661317
iYDR358W	-0.18475	0.491285643321005
iYDR360W	0.03	0.154650142795494
iYDR361C	0.82475	0.616665427926684
iYDR362C	0.1	0.625606905332734
iYDR363W	-0.27625	0.498689198466005
iYDR363W-A	0.35475	0.62807185098522
iYDR364C	-0.05575	0.267964394400948
iYDR365C	0.1395	0.0550424078930662
iYDR367W	1.32125	0.165761626037713
iYDR368W	0.19375	0.385796470521267
iYDR369C	0.3545	0.241255742591411
iYDR370C	-0.0345	0.732623368450666
iYDR371W	0.28	0.347880247594868
iYDR372C	-0.2265	0.390429250953358
iYDR373W	-0.05375	0.609678808882185
iYDR374C	-0.21675	0.536407416677535
iYDR375C	-0.1765	0.135
iYDR376W	0.00824999999999999	0.55792614505267
iYDR377W	0.064	0.342149090310058
iYDR378C	-0.00125	0.243054692061958
iYDR379W	0.23825	0.44088802433271
iYDR380W	-0.296	0.341431301045076
iYDR381W	0.68975	0.0753718559322154
iYDR382W	0.10975	1.20223080840023
iYDR383C	0.16675	0.617062057927185
iYDR384C	-0.5985	0.981888147058173
iYDR385W	0.3855	0.195600783911176
iYDR386W	-0.01675	0.131055649757396
iYDR387C	-0.143	0.262838353365714
iYDR388W	0.209	0.589932764530558
iYDR389W	0.45875	0.5227589469982
iYDR390C	0.1725	0.0934968805183716
iYDR391C	-0.2515	0.466976444802091
iYDR392W	-0.25125	0.577457285577615
iYDR393W	-0.291	0.404188899732126
iYDR394W	0.11675	0.178757517324447
iYDR395W	0.06875	0.388739308534653
iYDR397C	-0.22275	0.178860047709562
iYDR398W	-0.12375	0.097030493488731
iYDR399W	-0.10725	0.199893930206331
iYDR400W	-0.1315	0.537836096470539
iYDR402C	0.847	0.912511917730393
iYDR403W	0.157	0.101304820549995
iYDR404C	-0.39375	0.095552341677219
iYDR405W	-0.053	1.32618575873317
iYDR406W	-0.08575	0.243874797112507
iYDR407C	-0.1355	0.240505717187763
iYDR408C	-0.30825	0.211028236657246
iYDR409W	0.72825	0.601510529140319
iYDR410C	-0.03725	0.10260726095165
iYDR411C	-0.22825	0.104544647559468
iYDR413C	0.000750000000000001	0.180333718422263
iYDR414C	0.112	0.26541665358451
iYDR415C	-0.03625	0.155566438111396
iYDR416W	-0.71775	1.07830341277397
iYDR418W	-0.0295	0.396647198401804
iYDR419W	0.245	0.207343515291251
iYDR420W	0.542	0.335406221369451
iYDR421W	1.598	0.335273023072241
iYDR422C	0.2665	0.412786062426208
iYDR423C	0.2325	0.59871723988318
iYDR424C	-0.218	0.417813355459109
iYDR426C	-0.3445	0.764515314867313
iYDR427W	-0.0985	0.766693985020534
iYDR428C	-0.07175	0.195702793371309
iYDR429C	-0.108	0.308012986739196
iYDR431W	-0.1505	0.881362014157633
iYDR433W	0.22875	0.153931532398877
iYDR434W	0.2735	0.172080407561891
iYDR435C	-0.71275	1.01392352604458
iYDR436W	0.37725	0.788559181883854
iYDR437W	0.07925	0.458662094211705
iYDR438W	-0.14925	0.402163627561386
iYDR439W-0	0.17375	1.17929565843346
iYDR439W-1	0.108	0.785326683616443
iYDR440W	0.0035	0.132003787824441
iYDR441C	0.9195	0.1629897747304
iYDR443C	-0.196	0.684865436904701
iYDR446W	0.30225	0.0713506598894973
iYDR447C	-0.5275	0.318426862350944
iYDR448W	-0.21175	0.536166873899038
iYDR449C	-0.2265	0.576900049113074
iYDR450W	0.27325	0.657407217788183
iYDR451C	0.0995	0.334080329661395
iYDR452W	0.5615	0.526192296915617
iYDR453C	4.17225	0.68159928354814
iYDR454C	0.515	0.601310790412634
iYDR456W	-0.2765	0.270596255209368
iYDR457W	0.378	0.397498008380755
iYDR458C	0.32575	0.601693374291812
iYDR459C	-0.26025	0.760821212024656
iYDR460W	-0.01125	0.172552166025234
iYDR461W	-0.4785	0.586094702245294
iYDR462W	-0.324	0.660987644866882
iYDR463W	1.11025	0.341206071653676
iYDR464W	0.201	0.229423916219154
iYDR465C	-0.25225	0.749954831973233
iYDR467C	0.03425	0.313836873763
iYDR468C	-0.2655	0.412208280686677
iYDR469W	0.0285	0.476807088873477
iYDR470C	-0.04675	0.648640308645709
iYDR471W	0.95475	0.226552973937665
iYDR472W	0.16025	0.196622099470024
iYDR473C-0	-0.1045	0.512058264913932
iYDR473C-1	0.00275000000000001	0.484702228177259
iYDR474C	0.08575	0.239447106198147
iYDR475C	-0.617	0.60362405518667
iYDR476C	-0.34675	0.395543823952121
iYDR477W	-0.039	0.45807495747603
iYDR479C	1.029	0.516687526460625
iYDR480W	-0.15325	0.648731261771776
iYDR481C	-0.40925	1.03403429182337
iYDR482C	-0.67475	0.715312693861922
iYDR483W	-0.37925	0.30546071760539
iYDR484W	0.08775	0.201016375783998
iYDR485C	0.1395	0.188454238477143
iYDR486C	0.374	0.239041140113301
iYDR487C	2.04325	1.13037526954547
iYDR488C	-0.701	0.704682907412973
iYDR489W	0.191	0.330691195326798
iYDR490C	-0.33875	0.436448068693936
iYDR492W	0.399	0.685825536610198
iYDR493W	-0.25775	0.42166604084275
iYDR494W	0.16075	0.307203922500999
iYDR495C	-0.23425	0.123888054307104
iYDR496C	0.04825	0.290758060937268
iYDR497C	-0.3885	0.141295199257913
iYDR498C	-0.057	0.390200803006179
iYDR499W	0.29275	0.210873382230507
iYDR500C	0.48075	1.16193384062949
iYDR501W	-0.47475	0.760166374333058
iYDR502C	-0.01975	0.709002762100873
iYDR503C	-0.17125	0.417366645369113
iYDR505C	-0.3395	0.207943101191969
iYDR506C	0.51875	0.214218541058736
iYDR507C	0.24525	0.348579378812536
iYDR509W	1.183	0.440800030248033
iYDR510W	0.005	0.301272855287916
iYDR511W	0.69825	0.478240089634206
iYDR513W	0.408	0.283493680117682
iYDR514C	-0.04675	0.44428322423127
iYDR515W	-0.293	0.623712006190892
iYDR516C	-0.57275	1.09768525391693
iYDR517W	-0.182	0.637279112058968
iYDR518W	0.45525	0.847141221993122
iYDR519W	-0.238	0.552395993227081
iYDR521W	0.071	0.25311789084667
iYDR522C	-0.45275	0.252873321381807
iYDR523C	-0.25125	0.328969476800913
iYDR524C	0.91625	0.81348729758573
iYDR525W	3.30925	1.47469575958342
iYDR525W-A	0.23625	0.440971937882673
iYDR527W-0	0.2125	0.541728406737792
iYDR527W-1	0.064	0.370697540680629
iYDR528W	-0.00850000000000001	0.474703065083848
iYDR529C	0.0725	0.545224418626557
iYDR530C	0.06925	0.288332418110301
iYDR531W	0.05675	0.46498772385229
iYDR532C	0.32625	0.117735225541608
iYDR533C	2.66	0.698117468625445
iYDR534C-0	-0.0215	0.23819949622113
iYDR534C-1	0.07125	0.726759187535092
iYDR535C	-0.46875	0.952187787851395
iYDR536W	0.027	0.735555119167376
iYDR538W	0.0755	0.407687380231471
iYDR539W-0	0.30925	0.855789060847746
iYDR539W-1	0.09125	0.657581617241034
iYDR539W-2	-0.1515	0.630034126059851
iYDR540C	0.069	0.618283106675251
iYDR541C-0	0.212	0.781596229946554
iYDR541C-1	-0.1915	0.290296974378538
iYDR542W	-0.27425	0.351482929884226
iYDR543C	-0.455	1.03113012434577
iYDR544C	-0.46175	0.753877255703252
iYDRCdelta3	0.22875	0.680586205659014
iYDRCdelta5	0.449	0.493860304134681
iYDRCdelta9-1	0.2345	0.515190903128798
iYDRCsigma1	-0.161	0.19511193368594
iYDRCsigma2	0.00600000000000001	0.446502706225468
iYDRCTy1-2	0.299	0.468709576034741
iYDRWdelta10	-0.202	0.292660212533238
iYDRWdelta12	0.97175	0.682552256851688
iYDRWdelta24	-0.134	0.107588723076972
iYDRWdelta25	0.24075	0.241379887314581
iYDRWdelta26	0.35075	0.289608212360538
iYDRWdelta30	-0.16	0.20228527710472
iYDRWdelta31	0.791	0.723681329499847
iYEL001C	0.62425	0.613723811389673
iYEL002C	0.021	0.35166176931819
iYEL003W	0.173	0.400623680445045
iYEL004W	0.969	0.208323466433013
iYEL005C	0.17025	0.330479827927011
iYEL006W	0.02125	0.486870533783537
iYEL007W	1.58175	0.286522105022749
iYEL008W	1.36675	0.242922998773959
iYEL009C	0.691	0.453812002191803
iYEL010W	-0.204	0.478591684006315
iYEL011W	-0.10675	0.65166472719234
iYEL012W	-0.042	0.230305594084613
iYEL013W	0.3765	0.698527260265005
iYEL014C	-0.04825	0.302200126847536
iYEL016C	-0.2095	0.412874072811554
iYEL017C-A	0.45125	1.09900845462323
iYEL017W	0.315	0.58511366417133
iYEL018W	0.269	0.221948943077757
iYEL019C	-0.1285	0.535795047880562
iYEL020C	-0.22825	0.237292189785786
iYEL021W	0.187	0.0882685296882945
iYEL022W	0.23975	0.830322577877618
iYEL023C	-0.11025	0.536478253675456
iYEL024W	0.31575	0.522330275464353
iYEL025C	-0.17825	0.158152616165525
iYEL026W	0.1395	0.0660731917396659
iYEL027W	0.23125	0.861265106301964
iYEL028W	0.3295	0.571833600505135
iYEL029C	-0.098	0.211675852819037
iYEL030W	0.061	0.219760475669914
iYEL031W	0.00400000000000003	0.744428192194072
iYEL032W	0.1035	0.196734169206402
iYEL035C	0.43925	0.653231135714355
iYEL036C	0.19675	0.249350322504972
iYEL037C	-0.5365	0.323366149537435
iYEL038W	-0.2805	1.16874191619308
iYEL039C	-0.64375	0.579938143253227
iYEL040W	0.2455	0.625213296936867
iYEL041W	0.9425	0.225337524615852
iYEL042W	0.2165	0.339394067911231
iYEL043W	0.24425	0.348410079264842
iYEL044W	0.1035	0.554120624653754
iYEL045C	2.3955	1.33006804337222
iYEL047C	1.19375	0.499068716043526
iYEL048C	-0.174	0.532711929658047
iYEL049W	0.185	0.381982547594346
iYEL050C	1.59075	0.255429540186724
iYEL051W	-0.037	0.153094741908401
iYEL052W	0.411	0.210464565505297
iYEL053C	2.5505	0.299208400060339
iYEL054C	-0.27025	0.969657112935633
iYEL055C	0.56275	0.536480739014303
iYEL056W	0.13225	0.456908725385425
iYEL057C	0.3605	0.296302210589121
iYEL058W	0.168	0.713595123301722
iYEL059W	-0.365	0.670113423235201
iYEL060C	-0.531	1.46749559908483
iYEL061C	-0.29025	0.227880633958512
iYEL062W	-0.14375	0.381544558341486
iYEL063C	-0.0675	0.449664689889403
iYEL064C	0.0505	0.288433123386803
iYEL065W	0.39025	0.264977200277055
iYEL066W	1.30875	0.490245771696878
iYEL068C	-0.3005	0.818174594244203
iYEL069C-0	0.10025	0.215402530161556
iYEL069C-1	0.30175	0.571341331138109
iYEL070W	0.83575	0.0532439354919105
iYEL071W-0	0.299	0.274929081764734
iYEL071W-1	-0.144	0.27411068324067
iYEL072W-0	0.16575	0.730648285200661
iYEL072W-1	0.5575	0.602308060713121
iYEL073C-0	0.22475	0.552655031039557
iYEL073C-1	0.2215	0.708204537310138
iYEL073C-2	-0.07275	0.683321483637095
iYEL073C-3	0.163	0.505614477640821
iYEL073C-4	0.15375	0.469501419948154
iYEL074W	0.0325	0.0854380867451201
iYEL075C	-0.317	0.250563365239214
iYEL077C	-0.55275	0.932530383776672
iYELCdelta3	0.2375	0.335583571310238
iYELCdelta4	-0.0255	0.379979385405752
iYELCtau1	-0.12775	0.48932087291129
iYELWdelta2	-0.075	0.101551300664574
iYELWdelta5	1.146	0.356100173172288
iYELWdelta6	0.561	0.248827919119486
iYER001W	-0.14775	0.575915720107262
iYER002W	0.18625	0.283731533907201
iYER003C	-0.4425	0.495666890831601
iYER004W	-0.274	0.219643650792217
iYER005W	-0.447	0.192284511423394
iYER006W	0.3105	0.347822272624013
iYER007C-A	0.31975	0.606358735953121
iYER007W	0.33275	0.244535443920372
iYER008C	0.031	0.254418290747082
iYER009W	0.666	0.474075240160603
iYER010C-0	-0.07425	0.216563116280989
iYER010C-1	0.5705	0.437858805248145
iYER011W	-0.00850000000000001	0.301366333001327
iYER012W	0.07725	0.470785425291254
iYER013W	-0.11075	0.135219266378723
iYER014W	-0.214	0.160990682960226
iYER015W	-0.086	0.643793445135938
iYER016W	0.178	0.181598458143234
iYER017C	-0.31675	1.05535724599145
iYER018C	-0.2195	0.976228969043636
iYER019C-A	0.399	0.758455887532909
iYER020W	-0.1215	0.149176629090038
iYER021W	0.20925	0.33735774779898
iYER022W	-0.1335	0.0893140526457063
iYER023W	-0.09875	0.378265669426485
iYER024W	-0.000999999999999997	0.251976189351296
iYER025W	0.4735	0.752290945490285
iYER026C	0.22775	0.9025
iYER027C	-0.20475	0.167394494134863
iYER028C	0.00750000000000003	0.561411019960718
iYER029C	-0.434	0.182479222561547
iYER030W	0.78275	0.31576824307288
iYER031C	-0.2065	0.283217819590035
iYER032W	1.04925	0.325076785800934
iYER033C	-0.40625	0.319291272456149
iYER034W	-0.5125	1.32352672810185
iYER035W	-0.0745	0.668989536539997
iYER036C	-0.22875	0.535549172967961
iYER038C	0.381	0.515170521931008
iYER039C-A	-0.52525	0.981834804502944
iYER040W	-0.06175	0.188144226592261
iYER041W	0.07275	0.6587151002773
iYER042W	0.49875	0.375266460887016
iYER043C	0.05075	0.171079659807939
iYER044C	0.04275	0.41944040101068
iYER044C-A	0.11675	0.348896713464983
iYER045C-0	0.66875	0.203897645891266
iYER045C-1	0.29075	0.329379593579606
iYER046W	0.855	0.751067240664909
iYER047C	0.29	0.74114685904122
iYER048C	0.4975	0.489209225860129
iYER048W-A	0.22	0.477519284078315
iYER049W	0.209	0.269026640564338
iYER050C	-0.0265	0.274906650822905
iYER051W	-0.28275	0.530625652728299
iYER052C	0.07375	0.546160156608542
iYER053C-0	0.24275	0.28887526143072
iYER053C-1	0.07225	0.0632686072761734
iYER054C	-0.05075	0.338620116551473
iYER055C	0.31275	0.47647131777964
iYER056C	0.4525	0.415602775095002
iYER056C-A	-0.467	0.654577217242804
iYER057C	-0.2145	0.245271957902515
iYER058W	-0.00125000000000001	0.2884792020233
iYER059W	0.18275	0.587211134658282
iYER060W	0.148	0.393292088232991
iYER060W-A	0.175	0.416778118427539
iYER062C	-0.37425	0.497483919338103
iYER063W	0.68825	0.0288256251739087
iYER064C	2.16575	0.542323012604111
iYER065C	0.072	0.28623416986796
iYER066W	0.182	0.245067337684972
iYER067W	0.11825	0.809478175534502
iYER068W	0.81625	0.617892318018817
iYER069W	0.19275	0.433859712349511
iYER070W	0.2775	0.117673276490459
iYER071C	-0.20125	0.360394575430874
iYER072W	0.8095	0.0524626851517673
iYER073W	-0.1335	0.774396324027088
iYER074W	0.351	0.628360300040245
iYER075C	0.36675	0.988153623346761
iYER076C	-0.09825	0.548092069516306
iYER077C	-0.13225	0.253039357939959
iYER078C	0.10825	0.650037114325021
iYER079W	0.02625	0.485744360063329
iYER080W	0.032	0.517754768205953
iYER081W	0.00875000000000001	0.18196954873458
iYER082C	-0.244	0.429601365609251
iYER084W	-0.39375	0.385781782013269
iYER085C	-0.13275	0.286058706096027
iYER086W	0.13175	0.35119071267143
iYER087C-A	-0.51925	0.230348106135041
iYER087W	-0.17525	0.314432160144813
iYER088C	-0.2255	1.4497550367792
iYER089C	1.4875	0.416295167719572
iYER090W	0.33725	0.138620284710908
iYER091C	-0.19275	0.462233977548168
iYER091C-A	-0.122	0.247973116822503
iYER092W	0.16525	0.620850156371621
iYER093C	-0.242	0.180048141710303
iYER093C-A	0.50675	0.396225840483261
iYER094C	-0.71125	0.520166239452991
iYER095W	0.021	0.471913127598714
iYER096W	-0.1165	0.208557745800374
iYER098W	0.0275	0.298473337726058
iYER099C	-0.18825	0.844407632604064
iYER100W	-0.14625	0.352037284957148
iYER101C	-0.40825	0.373966464628403
iYER102W	0.5755	0.325225562750941
iYER103W	-0.41725	0.537788914600019
iYER104W	0.50875	0.533880370495114
iYER105C	0.161	0.470720723996724
iYER106W	-0.272	0.345103849104392
iYER107C	-0.01675	0.513209752440462
iYER108C	-0.235	0.19460900972634
iYER109C	0.02575	0.388457097588224
iYER110C	-0.304	0.86982871877169
iYER111C	-0.0815	0.56946788027655
iYER112W	-0.17075	0.520932737180787
iYER113C	-0.50325	0.224161214307917
iYER114C	0.11425	0.205170457587506
iYER115C	-0.1975	0.505326627044331
iYER116C	-0.73325	0.958456180532005
iYER117W	0.332	0.158667366945233
iYER118C	-0.3035	0.122685234102017
iYER120W	-0.18125	0.233905073338167
iYER121W	0.15375	0.363987522679922
iYER122C	-0.3115	0.519911210368335
iYER123W	0.4555	0.444999250935699
iYER124C	0.18975	0.765095364426335
iYER125W	-0.00575	0.359513907936814
iYER126C	-0.24575	0.643901325256181
iYER127W	0.14025	0.0797637135544728
iYER128W	0.02575	0.605958950754917
iYER129W	0.501	0.760274950264705
iYER130C	-0.15825	0.103638393786601
iYER131W	0.5905	0.607761192136078
iYER132C	0.24075	0.337770508876466
iYER133W	0.19075	0.271632564321732
iYER134C	0.29375	0.331303863545236
iYER135C	0.65	0.857651055694175
iYER136W	0.026	0.255607772443119
iYER138W-A	0.1815	0.184972970998468
iYER139C	-0.058	0.911849037213215
iYER140W	2.72	0.358444788868055
iYER141W	0.2395	0.326874593689996
iYER142C	0.1015	0.169757670420711
iYER143W	-0.42525	0.508239690828386
iYER144C	-0.11925	0.298219577939924
iYER145C	0.71625	1.25527589928801
iYER146W	-0.20825	1.00796374769466
iYER147C	1.4445	0.0961717214153897
iYER148W	-0.11125	0.834720062855406
iYER149C	0.46475	0.490641331999931
iYER150W	0.36125	0.369729969031454
iYER151C	-0.3505	0.506495475465148
iYER153C	0.2245	1.23639651137219
iYER154W	-0.12225	0.466538583613403
iYER155C	-0.74075	0.554006844121382
iYER156C	-0.1325	0.497710424510746
iYER157W	0.452	0.0933630904944061
iYER158C	0.00824999999999998	0.7515310483717
iYER159C	0.27325	0.322792373928918
iYER161C	-0.08075	0.3623758408062
iYER162C	-0.3095	0.396669887942102
iYER163C-0	0.073	0.291337147190902
iYER163C-1	0.12725	0.374689538151254
iYER164W	-0.00974999999999999	0.372770148125267
iYER165W	0.13025	0.783071463320345
iYER166W	0.23325	0.304342323708025
iYER167W	0.43125	0.466710741966228
iYER168C	-0.025	0.319369169875031
iYER169W	0.1745	0.530424672628766
iYER170W	-0.04025	0.368839057042499
iYER171W	-0.1855	0.298102331423288
iYER172C	-0.3265	0.4904939687023
iYER173W	-0.12525	0.35691864152306
iYER174C	-0.07325	0.627560023689633
iYER175C	0.42975	0.590051622035451
iYER176W	-0.1315	0.635399349490801
iYER177W	-0.00925000000000001	0.413183070805182
iYER178W	0.16525	0.433783644228318
iYER179W	1.0025	0.48484946117326
iYER180C	0.70725	1.27653081305022
iYER181C	-0.12	0.33419255926287
[truncated: 10,566 more rows]

## Sheet: DMSO
Nom	ChIP mycYap1/WCE. DMSO	SD
15S-rRNA1	0.0321270396316913	0.081546568740396
15S-rRNA2	0.091948386281843	0.19771483535525
21S-rRNA0	0.140692209567239	0.0881695392876717
9S-rRNA	-0.000951198326070792	0.0180308159810181
CEN1	NA	#DIV/0!
CEN10	0.610053481683987	#DIV/0!
CEN11	0.298275405512261	0.0818382827780404
CEN12	0.309112515309567	0.605865273930796
CEN13	0.241923668823195	0.277465085597772
CEN14	0.00933229617205073	0.0458430185476332
CEN15	0.277533975528909	#DIV/0!
CEN16	0.830074998557688	#DIV/0!
CEN2	0.414881533638994	0.05321780537215
CEN3	0.700439718141092	#DIV/0!
CEN4	2.51375085880291	2.58555218358945
CEN5	2.12302649832033	2.77210751585362
CEN6	0.77914067971515	0.668727140036012
CEN7	0.332575339086871	#DIV/0!
CEN8	1.10315835535968	1.43060587550741
CEN9	0.610053481683987	#DIV/0!
iCEN1	0.30973221688729	0.0728801184229868
iCEN10	0.207350633270104	0.425985953958571
iCEN11	0.471478416668092	0.326596568956477
iCEN12	-0.319752287727846	1.29451740105293
iCEN13	0.567145484739932	0.385070035099701
iCEN14	0.180836807870794	0.132968648952872
iCEN15	-0.317927161120056	0.432399257522169
iCEN16	-0.129873908341785	0.0726508867258549
iCEN2	0.221747332010587	0.410722055168021
iCEN3	-0.112534386081531	0.143592721543265
iCEN4	-0.22026612022806	#DIV/0!
iCEN5	0.0389120269298839	0.0550299162236689
iCEN6	0.0478285250906152	#DIV/0!
iCEN7	0.346228878585595	0.409620382558336
iCEN8	0.143359345638779	0.393436882982249
iCEN9	0.0776960043838243	0.261741995242719
iLSR1	-0.418743993106266	0.501499441274622
IntQ0185A	NA	#DIV/0!
IntQ0185B	0.862496476250065	#DIV/0!
IntQ0185C	-0.215405247297576	0.0688027587499581
IntQ0185D	1.13465237651713	0.725723488197567
IntQ0185E	-0.306230366771879	0.300255221747376
IntQ0185G	-0.362279935683291	0.449493353104124
IntQ0280A	0.700439718141092	#DIV/0!
IntQ0280D	0.451194601686789	0.051133864601428
IntQ0280E	0.415037499278844	#DIV/0!
IntYBL087C	-0.0718584734277433	0.124126531846014
IntYBR048W	0.201178559217572	0.244891136183704
IntYBR084C-A	-0.223148605567829	0.175386213395454
IntYCR097W-A1	0.0227784520138248	0.480537927808729
IntYCR097W-A2	0.710493382805015	#DIV/0!
IntYDL191W	0.0829159233473902	0.592663185629092
IntYDR064W	0.446788124056344	0.114070784504564
IntYDR381W	0.283393493468373	#DIV/0!
IntYER133W	1.41503749927884	#DIV/0!
IntYGL033W	0.0923984372912156	0.239977154793396
IntYGL103W	0.362202756278988	0.115592476623413
IntYGL178W	0.543004336629371	0.219444084285675
IntYHL050C	0.211433330123827	0.340295485473333
IntYHR010W	-0.0650417269917988	0.842243999825905
IntYHR021C	0.459232698500087	0.19112752783597
IntYJR079W	0.336834858536298	0.349711359213748
IntYNL112W	0.678071905112638	#DIV/0!
IntYNL302C	0.12640876996752	0.707939683043125
IntYNR053C	0.487187285034679	#DIV/0!
IntYPL081W	0.204875519715843	0.35384570635647
IntYPL143W	-0.148609911159291	0.21016615186453
iRDN37-1	0.56462498513152	#DIV/0!
iRDN5-1	0.0766504802905983	0.460724101433486
iRDN5-2	0.356405410201556	0.114429844589263
iRDN5-3	0.619613231758731	0.438208003460971
irpr1	0.495661236295521	0.554965870551659
iSCR1	1.3464408612372	1.86103503604826
isnR128	0.16639741339327	0.113480108414751
iSNR13	0.12917747639665	0.378858587529328
isnR14	-0.516570426460384	0.373611556069071
iSNR189	-0.305577851497181	0.587499714890521
iSNR190	0.562807655776289	0.10943301728234
iSNR33	0.811610472686004	0.919446775635386
iSNR34	1.31366979353713	1.6093437075605
isnR37	0.34940002797551	0.36336255057131
iSNR4	0.163522993897436	0.0157763124499972
iSNR42	0.330250743010005	#DIV/0!
iSNR44	0.751175501296103	0.437823323273541
iSNR45	0.386055231160717	0.197643191672143
iSNR46	0.0767607600755399	0.108556107956896
iSNR47	NA	#DIV/0!
iSNR48	-0.1564206009341	0.350595717227771
iSNR50	-0.278962926045524	0.443384445494633
iSNR51	1.09574295289678	1.05393658446056
iSNR52	0.283792966000591	#DIV/0!
iSNR53	0.0911460607472193	0.665716748000905
iSNR54	0.292620511545856	0.452260878658185
iSNR55	-0.729504658871863	#DIV/0!
iSNR56	-0.0400471573669394	0.184996983158065
iSNR57	-0.170812978221696	0.0384978977958126
iSNR58	0.0594698143548852	0.0684283854902212
iSNR59	0.485123889697197	0.335805876115257
iSNR6	0.992535735874039	1.38686498514434
iSNR60	0.368886810470695	0.164812472175685
iSNR61	0.499126267468219	0.211255545011787
iSNR62	0.431611799408468	0.618874760747714
iSNR63	0.610792089653306	0.743608433881653
iSNR64	-0.180676489863573	0.788056141100379
iSNR65	0.249904340316944	0.378149063423057
iSNR66	-0.284876502677099	0.430324325772449
iSNR67	0.493689595212639	0.311135779608198
iSNR68	0.281100408846857	0.238581375658109
iSNR69	-0.332882638675848	0.251465898664751
iSNR70	0.484409045229928	0.551350120088969
iSNR71	0.934950925349649	0.529598918455919
iSNR7-S	-0.481276605118485	0.760649095434082
iSNR8	-0.135436625057022	#DIV/0!
itA(AGC)D	0.251124418192464	0.000217318211084688
itA(AGC)F	0.142080237460024	0.316853253578397
itA(AGC)G	0.23210804536142	0.157148950312773
itA(AGC)K1	-0.168049996973431	0.750174687130165
itA(AGC)M1	0.121470427732729	0.108613550940815
itA(AGC)M2	0.349359670750086	0.0593953179020171
itA(AGC)P	0.0950110616014769	0.517225101673352
itA(UGC)A	0.748012028253051	0.738256733044786
itA(UGC)E	0.787696396287136	#DIV/0!
itA(UGC)G	0.789876100525484	0.537904056832771
itA(UGC)L	-0.154739462462188	0.226294541023002
itC(GCA)B	0.689113084843982	0.343910685188576
itC(GCA)P1	-0.0669389691580324	0.18149948103569
itC(GCA)P2	0.0059662370090911	0.0193217914229521
itD(GUC)B	0.357844918743945	0.401416511412702
itD(GUC)D	-0.269800587537493	0.137272127903336
itD(GUC)G1	0.538862400324626	0.280160223480189
itD(GUC)G2	-0.166387430573499	0.507748642876013
itD(GUC)I2	0.0257110441094145	0.512630981055686
itD(GUC)J1	-0.230226373843588	0.821535696118743
itD(GUC)J2	0.213570803203557	0.396254023863441
itD(GUC)J4	0.216708636562594	0.361906477329808
itD(GUC)K	0.44930740136359	#DIV/0!
itD(GUC)L1	-0.461103733276602	1.0832286370097
itD(GUC)L2	0.392024148689404	0.150041118126408
itD(GUC)M	0.57310378272036	0.0576375580704166
itE(CUC)D-0	1.00327637478607	0.970441991812123
itE(CUC)D-1	0.520404394472267	0.225818814526573
itE(CUC)I	0.820296716637301	0.907500013086774
itE(UUC)B	-0.0640105058031884	0.452335373868231
itE(UUC)C	0.316724566930629	0.210713749545069
itE(UUC)E1	0.423360955901529	0.389608558023765
itE(UUC)E2	0.237560965371599	0.387408777142339
itE(UUC)E3	-0.0840642647884745	#DIV/0!
itE(UUC)G1	0.272079545436801	#DIV/0!
itE(UUC)G3	0.0135465318379479	#DIV/0!
itE(UUC)I	0.0136087925700777	0.0929100179300922
itE(UUC)J	0.0951390991455264	0.134683767297824
itE(UUC)K	-0.180971003539334	0.528372929552154
itE(UUC)L	-0.485325256409839	1.12048566201235
itE(UUC)M	0.570186825800868	0.781331531201442
itE(UUC)P	0.29423707976287	0.139041050663712
itF(GAA)B	-0.25764360516461	0.661999532067664
itF(GAA)D	-0.0713337650679462	0.693653894813409
itF(GAA)F	0.238297239740151	0.219267008271654
itF(GAA)G	0.319830372478544	0.522695305196252
itF(GAA)H1	-0.0849544830464535	0.648130915985316
itF(GAA)H2	0.521537120579523	#DIV/0!
itF(GAA)M	-0.802823014903682	1.69690632246464
itF(GAA)N	-0.0205345736077814	#DIV/0!
itF(GAA)P1	0.586777385182508	0.262978308327533
itF(GAA)P2	0.0749651007131769	0.065377074613897
itG(CCC)D	0.150558665509877	0.303668136531728
itG(CCC)O	0.45507548996935	0.0284016534438608
itG(GCC)C	-0.072227248458524	0.107712998178777
itG(GCC)D1	NA	#DIV/0!
itG(GCC)D2	-0.448036984908736	0.527607621866506
itG(GCC)E	-0.00464549681981793	0.498607578969195
itG(GCC)F1	0.217767088058515	0.414974606095843
itG(GCC)F2	0.646042709507945	0.83634982773819
itG(GCC)G1	-0.117748613807309	0.763649322644383
itG(GCC)G2	0.262800541616139	0.0836189877461013
itG(GCC)J1	0.02284169423687	0.0456789000119483
itG(GCC)J2	0.495645627989593	0.00825951675781648
itG(GCC)M	0.275991945360802	0.163740614334677
itG(GCC)O2	-0.151643495958767	0.190310694480984
itG(GCC)P1	-0.0224330351169261	0.0716700146202904
itG(GCC)P2	-0.147041254244801	0.707418308557609
itG(UCC)G	0.551726171247224	#DIV/0!
itG(UCC)N	NA	#DIV/0!
itG(UCC)O	0.505857690058651	0.529783006962238
itH(GUG)E1	0.386496579309252	0.138002586024556
itH(GUG)G1	-0.130402889592986	0.273787101511484
itH(GUG)G2	-0.475936841312504	0.767473419299481
itH(GUG)H	-0.34235249216968	0.661687013478241
itH(GUG)K	0	#DIV/0!
itH(GUG)M	0.149670737917166	0.458834715849344
itI(AAU)B	0.0730741158819408	1.08393984093699
itI(AAU)E1	0.190017597091866	0.649412849833933
itI(AAU)E2	0.221718774911117	0.0304796625837489
itI(AAU)G	-0.205086971426707	0.553735241602692
itI(AAU)I1	0.267480310864986	#DIV/0!
itI(AAU)I2	0.237346066061634	0.574892130197017
itI(AAU)L1	0.403064857612768	#DIV/0!
itI(AAU)L2	0.771496907563957	0.22802834164357
itI(AAU)N1	0.148064206184965	0.20841232476672
itI(AAU)N2	-0.12832269068652	0.463992443279568
itI(AAU)P1	0.00730899463286826	0.0347712491505823
itI(UAU)D	0.308600337743033	0.446736667741592
itI(UAU)L	0.484873517993522	0.426479157963136
itK(CUU)C	-0.0878260517427949	0.0762938651144629
itK(CUU)D1	2.22886356209338	2.77208543083646
itK(CUU)D2	-0.236159476802792	0.291025108561337
itK(CUU)E1	0.0834840564613075	0.0014451795634316
itK(CUU)E2	0.315262622210603	0.043305708560805
itK(CUU)F	0.795027328362165	0.926097285073475
itK(CUU)G1	0.113605408768244	0.582111527159052
itK(CUU)G2	0.210653264292076	0.0279681607304123
itK(CUU)G3	0.0355195795774864	0.334546312032759
itK(CUU)I	0.490064419408338	0.030616449818021
itK(CUU)J	0.342788293597365	0.180960841661068
itK(CUU)K	1.07921055800874	0.939282547418638
itK(CUU)M	0.657818193998788	0.848998645339888
itK(CUU)P	-0.183814644321881	0.129585830406972
itK(UUU)D	-0.0830989409419174	0.0483510289684964
itK(UUU)G1	-0.312131821922008	1.0728399006141
itK(UUU)K	-0.0168693067300187	0.00148860298790721
itK(UUU)L	0.0884610944036295	0.37426971820002
itK(UUU)O	0.814560941945489	0.495197295036671
itL(CAA)A	-0.251556953843566	0.21908202609902
itL(CAA)C	-0.129942591931073	0.330877404515482
itL(CAA)D	-0.189482338037412	0.544011326612735
itL(CAA)G1	-0.540384123425726	0.753160106982381
itL(CAA)G2	0.0536852297975036	0.190667090332062
itL(CAA)G3	0.906274550459701	0.629985696761343
itL(CAA)K	-0.161702663096375	0.38774538676423
itL(CAA)L	0.42867798408513	0.215187229052426
itL(CAA)M	-0.13455404985131	1.07000228174602
itL(CAA)N	-0.0957229822375017	0.0563488622493819
itL(GAG)G	0.00621533674994847	0.0529079859586861
itL(UAA)B1	-0.354386971291312	0.611843116862349
itL(UAA)B2	0.344648171387446	#DIV/0!
itL(UAA)D	-0.0489589581904157	0.106675783005547
itL(UAA)J	0.267284369559001	0.0283785557172995
itL(UAA)K	-0.588041455223134	1.46441875505246
itL(UAA)L	-0.01481406685555	0.63768753695952
itL(UAG)J	-0.292942368480068	0.615956140587434
itL(UAG)L1	0.283095159361034	0.111299057984946
iTLC1	-0.393537084017591	#DIV/0!
itM(CAU)C	-0.0933025080474048	0.275117999243511
itM(CAU)D	0.309766344354325	0.339801821182482
itM(CAU)E	0.0574743267397683	0.105346201522404
itM(CAU)J1	0.0745478084206989	0.205878390388959
itM(CAU)J2	0.14637510406138	0.0352749165252573
itM(CAU)J3	0.101065267498139	0.142927871980733
itM(CAU)M	-0.0922973100035891	0.523823521116264
itM(CAU)O1	-0.0353090947467491	0.123070706725334
itM(CAU)O2	0.102759527381452	0.172695110141413
itM(CAU)P	0.201139872107851	#DIV/0!
itN(GUU)C	0.644529891624567	0.32455125371677
itN(GUU)F	-0.148209378009817	0.0148327922858294
itN(GUU)G	0.906487141269919	1.04165616767475
itN(GUU)K	0.67604164759499	0.0602181032844749
itN(GUU)L	2.18200352762687	2.10426434781113
itN(GUU)N1	NA	#DIV/0!
itN(GUU)N2	0.336340251401138	0.0345015006721609
itN(GUU)O1	0.841791966880564	1.10257108482221
itN(GUU)O2	-0.0519221201683571	0.0226310174632486
itN(GUU)P	-0.024305039761519	0.518183429059558
itP(AGG)C	-0.00468152636501665	0.0959799366070081
itP(AGG)N	0.646693845542402	0.502372542356335
itP(UGG)A	0.249978253008348	#DIV/0!
itP(UGG)F	-0.330830019275968	0.547885493322867
itP(UGG)L-0	0.332163841200538	0.301494615558027
itP(UGG)L-1	0.195979478133992	0.194464370973486
itP(UGG)M	-0.00133319833788486	0.105522471118445
itP(UGG)N1	-0.145173876703903	0.243731332317552
itP(UGG)N2	-0.418815401753121	1.11487863326207
itP(UGG)O1	-0.156195931874846	0.13763290796366
itP(UGG)O2	0.559488786603724	0.557292318332882
itP(UGG)O3	0.296835753832922	0.320168201003262
itQ(CUG)M	1.28007347726388	1.30297635859317
itQ(UUG)B	0.0871914301034083	0.598412980305573
itQ(UUG)C	0.120187492711912	0.383205835521516
itQ(UUG)D1	0.529446844526784	0.161799247711864
itQ(UUG)D2	-0.070725179115469	0.176582251249803
itQ(UUG)D3	-0.327716344618362	0.113658072807412
itQ(UUG)E1	0.113121308667309	0.414908419486671
itQ(UUG)E2	0.0977203674949423	0.500672486192752
itQ(UUG)H	1.11409221977369	1.25395731912335
itQ(UUG)L	1.32754845443103	1.61762909321736
itR(ACG)D-0	0.843254915153118	0.125881029461648
itR(ACG)D-1	NA	#DIV/0!
itR(ACG)J	0.0774384534264035	0.409583141692728
itR(ACG)K	0.383328639551506	#DIV/0!
itR(ACG)L	-0.703190804496066	1.24982969142921
itR(ACG)O	0.527209635660352	0.326228405632577
itR(CCG)L	-0.165145069108792	0.459461805371795
itR(CCU)J	-0.0964496008242838	0.0127091972712584
itR(UCU)E	0.154733634631809	0.432223057801357
itR(UCU)G1	0.0359520351746835	0.172693593537115
itR(UCU)G2	0.743607060092885	0.0184066873457062
itR(UCU)G3	1.19024341439884	1.21635774905629
itR(UCU)J2	0.319137074174309	0.0219585062025006
itR(UCU)K	0.314876960246331	0.360279344770633
itR(UCU)M1	0.1707174764019	0.502542677740124
itR(UCU)M2	0.805724110970589	0.0296873095155876
itS(AGA)B	-0.60611050448953	0.571349487866789
itS(AGA)D1	0.242913634346696	0.0423131439388695
itS(AGA)D2	-0.166234872048485	0.217578379512194
itS(AGA)D3	0.242515426287401	0.156577183904508
itS(AGA)E	-0.359161916832275	1.16469749031416
itS(AGA)G	0.831130520203756	#DIV/0!
itS(AGA)H	-0.00574914780745059	0.0656069684792876
itS(AGA)J	-0.124318023972731	0.0594540507430067
itS(AGA)M	0.536016200055209	0.376052323160488
itS(GCU)F	0.160464672193246	#DIV/0!
itS(GCU)L	-0.298604433113071	0.273298797449744
itS(GCU)O	-0.18244398324233	0.338942940885263
itS(UGA)E-0	0.138800293657858	0.0912259831567447
itS(UGA)E-1	0.0946229163102586	0.0297658829755451
itS(UGA)I	0.135071628747889	0.0474687975897228
itS(UGA)P	-0.16367026678421	0.496571249708658
itT(AGU)B	0.261492241025388	#DIV/0!
itT(AGU)C	-0.392195794358812	0.655694910523284
itT(AGU)D	-0.0950879980138645	0.515756696830392
itT(AGU)H	2.67140045717669	3.42912916988965
itT(AGU)I1	-0.279594839641631	0.479844197218051
itT(AGU)I2	-0.565504760749948	0.55583905458473
itT(AGU)J	-0.121192388425917	0.0782123071661926
itT(AGU)N1	NA	#DIV/0!
itT(AGU)N2	-0.101481480801978	0.396618487205979
itT(AGU)O1	-0.608379068672655	1.06704050090866
itT(CGU)K	-0.482043205710368	1.39414533958976
itT(UGU)G1	0.610708379193502	0.36417432357304
itT(UGU)G2	-0.784062536515046	1.4342703914878
itT(UGU)H	0.676025359825292	0.455011746720419
itT(UGU)P	0.376268625632	0.384295624636364
itV(AAC)E1	0.0755735916969724	0.506930089644291
itV(AAC)E2	0.888312536933466	0.995447907619967
itV(AAC)G1	0.584962500721156	#DIV/0!
itV(AAC)G2	0.285299006665851	0.0636728852864252
itV(AAC)G3-0	0.182449060036535	0.0657614177377149
itV(AAC)G3-1	0.0516678814914316	0.677191688649666
itV(AAC)J	-0.673866601996679	#DIV/0!
itV(AAC)K1-0	0.0168516859791275	0.102064868856167
itV(AAC)K1-1	0.363855335980315	0.313027250482793
itV(AAC)K2	0.0508281204887546	0.0953671537669423
itV(AAC)L	1.01680609800661	0.381232616570623
itV(AAC)M1	0.0527551643411095	0.0480216987811111
itV(AAC)M2	0.126162295402054	0.309240707928806
itV(AAC)M3	1.47552062764787	2.06265056586608
itV(AAC)O	0.182078876498706	0.329453243807428
itV(CAC)D	0.126858929998935	0.641242731051006
itV(CAC)H	0.136420435564347	0.142297764373943
itV(UAC)B	0.238598232701729	0.535744633406361
itV(UAC)D	-0.142663137190252	0.945327805872486
itW(CCA)G1	-0.328660377340157	1.01094068529125
itW(CCA)G2	0.504517993695726	0.126261991529916
itW(CCA)J	0.572393827218101	#DIV/0!
itW(CCA)K-0	-0.224839515299305	0.686502743461464
itW(CCA)K-1	1.71974009876043	0.188566605082094
itW(CCA)M	0.0553698209291897	0.843870956306218
itY(GUA)D	0.70781924850669	#DIV/0!
itY(GUA)F1	-0.668076555452787	1.27638686702356
itY(GUA)F2	-0.24439877505353	0.0701343059495085
itY(GUA)J1	0.424009326448209	0.43486404868837
itY(GUA)J2	0.0140918035997897	0.0145194029660128
itY(GUA)M1	1.24441670576758	1.50793518870101
itY(GUA)M2	0.0790364773547645	0.0282588879386062
itY(GUA)O	-0.0111991664606663	0.487220955942282
iYAL001C	-0.0513445291601982	0.369166015659276
iYAL002W	0.139567506339918	0.0698192955885616
iYAL003W	0.146794806720947	0.065481536937152
iYAL004W	0.2268989854594	0.17848897512262
iYAL007C	-0.310994493867174	0.101750465614644
iYAL008W	0.337686377755841	0.0255526379274154
iYAL009W	-0.000638323170368493	0.344832828823728
iYAL010C	-0.18095930882264	0.219237582513359
iYAL011W	0.055904522563644	0.25774779634455
iYAL012W	-0.0856876292506031	#DIV/0!
iYAL013W	0.37215839146257	0.0195248921199613
iYAL014C	0.286213902088645	0.183742276221538
iYAL015C	-0.113206456317242	0.415175207326645
iYAL016W	1.64089536913353	2.14304900952419
iYAL017W	0.0435836442269009	0.0865014924897852
iYAL018C	0.59759609770734	0.123604196301857
iYAL019W	-0.140926199634025	0.317855515485717
iYAL020C	0.737763345060775	0.721188710257082
iYAL021C	-0.155983379467702	0.347336740548831
iYAL022C	0.100625040745162	0.143073750815479
iYAL023C	0.0385679136304625	0.38002291273523
iYAL024C	0.115202641193042	0.220124135761877
iYAL025C	-0.376186899506692	0.846518993692445
iYAL026C	-0.32120412352458	0.268915556724654
iYAL027W	-0.0659853513734442	#DIV/0!
iYAL028W	-0.203010004955809	0.146334802830291
iYAL029C	0.135977669518975	#DIV/0!
iYAL030W	0.0113902051280799	0.0798720874403806
iYAL031C	-0.155750160281113	0.0220875523278957
iYAL032C	-0.0349908631762805	0.324703614939054
iYAL033W	0.223710064745748	0.328065982255301
iYAL034C	-0.0861633616383951	0.00619731363455262
iYAL034W-A	-0.433261043291451	0.925136048553869
iYAL036C	0.434751349171188	0.163303246086833
iYAL037W	-0.0835661639974169	0.483488729969645
iYAL038W	0.595814394985365	0.776599727542243
iYAL039C-0	0.598859923250391	0.345038742229228
iYAL039C-1	0.414801467532501	0.754577139916727
iYAL040C	0.769829559193066	0.287286336761757
iYAL041W	0.0177768956995875	0.561811333378306
iYAL042W	0.0483918618871437	0.444467413157595
iYAL043C	-0.575713832759323	0.197445027635531
iYAL044C	0.0050958332222657	0.794968194552402
iYAL045C	-0.138330200475603	0.201180228325194
iYAL046C	-0.151127670423248	0.080153685692347
iYAL047C	0.124200673222804	0.104282275818892
iYAL048C	-0.304148470145747	0.132149623168493
iYAL049C	-0.447352026284169	0.252180978281254
iYAL051W	0.14815436537442	0.417832630038446
iYAL053W	-0.29255374395598	0.0357746799160948
iYAL054C	-0.180878582842439	#DIV/0!
iYAL055W	0.131586487040929	0.198687188602716
iYAL056W	-0.589954289954334	0.669121888744497
iYAL058C-A	-0.335856709788173	0.44465637650692
iYAL059W	-0.0532444739864376	0.0752990572330415
iYAL060W	0.117129523699823	0.16564616097059
iYAL061W	-0.160158989922357	0.919724266821649
iYAL062W	0.268845856852376	0.645297590204643
iYAL063C-0	-0.0388454931304075	0.94059549802885
iYAL063C-1	0.143513600296684	0.0725773015510068
iYAL063C-2	-0.0656447201209068	0.047155859772189
iYAL064C-A-0	0.183875280571626	0.162837027820781
iYAL064C-A-1	-0.0265627169771638	0.155644147984615
iYAL064C-A-2	-0.528106842544628	#DIV/0!
iYAL064C-A-3	-0.0829623295742029	0.0360728594790843
iYAL064C-A-4	-0.156959193084068	0.0307484922142383
iYAL064C-A-5	0.220831424147008	0.550859368567277
iYAL064W	-0.345727732845168	0.716414772635079
iYAL064W-B	0.199652244070427	0.222565622676759
iYAL065C	0.422011359399534	0.823745503635769
iYAL066W	0.0217629340028745	0.0889994618262279
iYAL067C	0.926897352808132	#DIV/0!
iYAL068C-0	-0.0349827363244544	0.0434810473552402
iYAL068C-1	-0.067596535390994	0.00823120066043995
iYAL068C-2	0.119448776482611	0.238823891933377
iYAL068C-3	0.987665333456389	1.51207037946779
iYAL069W	-0.0352213013663011	0.0232323993706473
iYALCdelta2	-0.216297522169615	0.659413525062704
iYALWdelta1	-0.0883117362911559	0.156291682457077
iYAR002C-A	-0.194566038809191	0.295871600075065
iYAR002W	-0.164574907775091	0.564328008200561
iYAR003W	0.146034619298911	0.500993838453746
iYAR007C	-0.58247638060647	0.325429788512537
iYAR008W	-0.295899192280311	0.0445244719550366
iYAR009C	0.102092499020906	0.267064166122328
iYAR014C	-0.166937081359626	0.263768676328365
iYAR015W	0.158666038990875	0.768743228542134
iYAR018C	-0.52251003077947	0.245528529652208
iYAR019C-0	1.98402767239793	#DIV/0!
iYAR019C-1	0.00738817591350012	0.24628262736623
iYAR020C-0	0.0348333349158382	0.0284505894284325
iYAR020C-1	2.04768951488964	2.55569568122438
iYAR023C	0.070805788930868	0.514766616378096
iYAR027W	-0.0871867597133687	0.196194483475198
iYAR028W	-0.772124908495762	1.15707032909836
iYAR031W	-0.557951194966492	0.797418249774232
iYAR033W	-1.00927167014733	0.713032260062368
iYAR035W	-0.156859808328131	0.0336180838575753
iYAR042W	-0.201551509468361	0.447602376670953
iYAR044W-0	0.398893742069426	0.342099637681368
iYAR044W-1	0.573325226030356	0.349648251493764
iYAR044W-2	0.482917301523381	0.381020750555952
iYAR044W-3	0.165076573719221	0.209211415823425
iYAR047C-0	0.162229142931568	0.0124276413407291
iYAR047C-1	0.641840942407446	0.438621430814164
iYAR050W	-0.317499984235918	0.538011019105204
iYAR053W	0.231195584664398	0.287872442872194
iYAR060C	0.524790690486353	0.673131263994719
iYAR061W	-0.225399786552902	0.263545950477141
iYAR062W	1.54244582245628	1.97801631578479
iYAR064W	0.33105420671236	0.0251032586435727
iYAR066W	-0.246740349390831	0.065263659034932
iYAR068W	0.359735813374146	0.016551228710421
iYAR069C	0.164453852101005	0.191901510111218
iYAR070C	0.283567102485998	0.0197424817582607
iYAR071W	0.60215256792014	1.0090607187652
iYARCdelta5	0.439905460084287	0.0759187848913762
iYARCdelta8-0	-0.00952267014601282	0.615365914614597
iYARCdelta8-1	-0.0306176213820856	0.539872310685687
iYARCdelta8-2	0.191189554656793	0.457704200101608
iYARCdelta8-3	-0.281263245729166	1.09006625727343
iYARCdelta8-4	0.00846823319201384	0.789513725173784
iYARWdelta6	-0.0461888865998021	0.0772662409318219
iYARWdelta7	0.0525509408173421	0.127592269207209
iYARWsigma1	-0.141407156649331	0.146048702275583
iYBL001C	-0.232906675217851	0.967910009310573
iYBL002W	0.739290747233501	1.1862797007502
iYBL003C	0.157774199103207	0.0759343260725378
iYBL004W	-0.172287482920918	#DIV/0!
iYBL005W	1.05329132798005	1.30843159632384
iYBL006C	-0.24049073315243	0.317272160828786
iYBL007C	-0.151413921685961	0.125873136595864
iYBL008W	-0.783409144108929	#DIV/0!
iYBL009W	-0.178914286170132	0.748261302502517
iYBL010C	-0.222204263597151	0.212716925549409
iYBL011W	-0.423247371496627	0.552350040362807
iYBL013W	-0.301647061659631	0.560017557229501
iYBL014C	-0.455194016467343	0.456918939340168
iYBL015W	-0.346013512231276	0.774570042812508
iYBL016W	0.0711610344803596	0.26935106255537
iYBL017C	0.226274251429244	0.651289197490061
iYBL018C	-0.700924562034892	0.562769360142802
iYBL019W	0.133266530863464	#DIV/0!
iYBL020W	-0.299038130289793	0.448144665068792
iYBL021C	0.363566465225223	0.212277579241137
iYBL022C	0.0319908495983406	0.108024659060146
iYBL023C	-0.312168297314905	0.456530116954498
iYBL024W	-1.48431957284677	#DIV/0!
iYBL025W	0.397791303769183	0.426269256745098
iYBL026W	0.333618289577823	0.089798745243551
iYBL027W	0.29691970216897	0.0176016579907183
iYBL028C	0.667506737149299	#DIV/0!
iYBL029W	-0.292137494802442	0.467555468867517
iYBL030C-0	-0.237281729244847	0.228310320369004
iYBL030C-1	-0.0409506290376994	#DIV/0!
iYBL031W	0.315204734164005	0.37328470310103
iYBL032W	-0.13194929362101	0.65221962568473
iYBL033C	1.50914729426807	1.36673451275438
iYBL034C	-0.600098518584826	1.01061171908066
iYBL035C	0.122673456993743	0.00400743856958189
iYBL036C	0.341185051301905	0.760486525592826
iYBL037W	0.111312981704083	0.0947866168698891
iYBL038W	0.280411504888878	0.526415844417683
iYBL039C	0.0598099597971233	0.274281957985484
iYBL040C	0.189630911081864	0.0940515959666219
iYBL041W	-0.251376129881383	0.387630572459685
iYBL042C	-0.0609801818209895	0.646109095821413
iYBL043W	0.096792279981039	0.312072712597916
iYBL044W	-0.188280857598113	0.153518065468447
iYBL045C	0.138459095093769	0.282823015781557
iYBL046W	-0.514168212258865	0.596521211976506
iYBL047C	-0.348205789332399	0.112202202421701
iYBL048W	0.797637305611983	0.508432676344609
iYBL050W	-0.991250126311045	1.13850924173132
iYBL051C	0.268010273079668	0.690302015812329
iYBL052C	0.0666654913007013	0.125916471880659
iYBL054W	-0.163058450313216	0.0445884956088354
iYBL055C	0.162729500038108	#DIV/0!
iYBL056W	-0.0299947402978374	#DIV/0!
iYBL057C	-0.404673997409556	0.613514612801632
iYBL058W	-0.304452145570738	0.0960470804707252
iYBL059W	-0.570775845985452	0.124609073841129
iYBL060W	-0.126239863884117	0.0510411037021152
iYBL061C	-0.0567489295415219	0.506696554565779
iYBL063W	-0.223138501342326	0.14777683883665
iYBL064C	-0.912516855901952	0.949963345865272
iYBL065W	0.174526908816796	0.094018601512266
iYBL067C	0.734620250230494	1.07490615198171
iYBL068W	0.226705124546185	0.21666785833917
iYBL069W	0.900511542728361	1.13694042317664
iYBL071C	-0.0425286878186212	0.370300106277751
iYBL072C	-0.042430183580617	0.411712889568293
iYBL073W	-0.131326987387677	0.228679233085357
iYBL075C	0.244811068775202	0.303260307264839
iYBL076C	0.0650406142075871	0.0588053211904189
iYBL078C	0.186284128422441	0.180157287072127
iYBL079W	0.226275855823676	#DIV/0!
iYBL080C	NA	#DIV/0!
iYBL081W	-0.43612930533959	0.430520020776686
iYBL082C	0.178566236115532	0.113573064660781
iYBL084C	0.0123821527101124	0.347172042177163
iYBL085W	-0.0644528582963178	0.357124571801086
iYBL086C	0.276360813433043	0.312051862438861
iYBL087C	-0.00437288515163647	0.693131557336232
iYBL088C	-0.175805755475241	0.0429571837830584
iYBL089W	-0.222658246310482	0.164771212630301
iYBL090W	-0.245408101321918	0.00368593326596302
iYBL091C	0.0438372305284283	0.164543366586808
iYBL091C-A	-0.184193848392067	0.0785055817008077
iYBL092W	-0.0684118068865488	0.149365832288117
iYBL093C	-0.0522355372420889	0.667081044379159
iYBL094C	-0.178279292716049	0.0682064411993058
iYBL097W	-0.0313787222387875	0.107158980246366
iYBL098W	0.0503586364399778	0.0728616652392755
iYBL099W	-0.126212289718683	0.0702156362986559
iYBL101C	0.119580227947949	0.206276557696196
iYBL102W	-0.12066094287565	0.260535009074555
iYBL103C	0.117107879663589	0.200197377757549
iYBL104C	-0.533993437939988	0.153673883576605
iYBL105C	-0.42468426415717	0.76579371538662
iYBL106C	-0.15227646604646	0.179078863397922
iYBL107C	0.00723247467483226	0.0877239328099682
iYBL108W	0.45712605056501	0.462427916021211
iYBL109W-0	-0.224789700854261	0.0412176160908114
iYBL109W-1	0.0943875867109378	0.423376911295915
iYBL111C	-0.22853497531049	0.125024300124575
iYBLCdelta7	0.277448727706287	0.0754847345402416
iYBLCsigma1	0.275823497879474	0.376952521717005
iYBLWdelta10	0.454009851782813	0.2344799670302
iYBLWdelta3	-0.102261992420696	0.0434287044230181
iYBLWdelta3	0.05186436763731	0.0369649182547826
iYBLWtau1	0.281475548505976	0.334940954895355
iYBR001C	-0.0628877059553904	#DIV/0!
iYBR002C	-0.525905380408226	0.460477453456204
iYBR003W	-0.480644662706821	0.502206724742577
iYBR004C	0.0227575242201005	0.34166286135449
iYBR005W	-0.500270218482759	0.184030560363002
iYBR006W	-0.482279880061457	0.595622014897574
iYBR007C-0	-0.61551007420962	0.0447331089015395
iYBR007C-1	1.12427382959371	1.90542908646553
iYBR008C	NA	#DIV/0!
iYBR009C	0.521792496705229	0.747242383750515
iYBR010W	-0.601100525838588	0.935795424606697
iYBR011C	0.144797187857144	0.192701560207994
iYBR013C	-0.144300106763533	#DIV/0!
iYBR014C	0.31883550606246	0.369130743218339
iYBR015C	0.0419940886646273	#DIV/0!
iYBR016W	-0.0745466968468321	0.722162232409405
iYBR017C	NA	#DIV/0!
iYBR018C	NA	#DIV/0!
iYBR019C	0.08387255725502	#DIV/0!
iYBR020W	-0.566040061733523	0.735725333092443
iYBR021W	-0.500695348943784	1.18741594830686
iYBR022W	-0.475431872196822	0.28255623464412
iYBR023C	0.304532214315206	0.476954874315344
iYBR024W	-0.304233844755616	0.1491344496289
iYBR025C	0.440200219135827	0.555490159619579
iYBR027C	0.334706962307897	0.0872406679482923
iYBR028C	0.176720406488991	0.901877845499956
iYBR029C	-0.412440387792805	#DIV/0!
iYBR030W	NA	#DIV/0!
iYBR031W	NA	#DIV/0!
iYBR032W	-0.301441780468136	0.0688378493648302
iYBR033W	-0.720437933751956	0.944109248062917
iYBR034C	-0.376822238887951	0.969670143997643
iYBR035C	-0.313174912112222	0.203329372896691
iYBR036C	0.110182917750423	#DIV/0!
iYBR037C	-0.265058079023763	0.538532712098068
iYBR038W	-0.393566361241299	0.777088438846082
iYBR039W	NA	#DIV/0!
iYBR040W	-0.597362927477854	0.924819946920716
iYBR041W	NA	#DIV/0!
iYBR042C	NA	#DIV/0!
iYBR043C	-0.710040732429419	0.509165127655083
iYBR044C	0.248049064255503	0.19954974050679
iYBR045C	0.116869560302695	0.267616677505829
iYBR046C	0.290017815370932	0.482530058244601
iYBR047W	0.892780550057409	1.50351701962658
iYBR048W	-0.975307190817655	1.33425155843529
iYBR049C	0.747633561300369	1.65159114684942
iYBR051W	-0.14998996338926	#DIV/0!
iYBR052C	NA	#DIV/0!
iYBR053C-0	NA	#DIV/0!
iYBR053C-1	-0.205129104269133	0.0182407026054391
iYBR054W	-0.324009262779643	0.519126664371059
iYBR055C	-0.0450153283787851	0.606922223248522
iYBR056W	0.481304118477549	0.127108350269015
iYBR057C	-0.261256645489993	0.18959601661753
iYBR058C	-0.172428295457414	0.22375265057643
iYBR059C	0.0427044488663071	0.24033093965985
iYBR060C-0	0.130279196982022	#DIV/0!
iYBR060C-1	-0.133000389458647	0.0243842183114583
iYBR061C	-0.125421813665945	0.222000299263664
iYBR062C	0.636080810371646	0.854405669765486
iYBR064W	1.71766522777409	2.29609449027042
iYBR065C	1.06843586527736	1.35517431457658
iYBR066C	-0.212831310182954	0.402271045713625
iYBR067C	0.41351101798993	0.180220840717973
iYBR068C	1.15345440578177	0.354278039015453
iYBR069C	-0.565421762959791	0.482893009782219
iYBR070C	0.592369455208109	0.486104842927825
iYBR071W	0.30335339092228	0.615781152446217
iYBR072W	0.0711765913413518	0.356240160720889
iYBR073W	-0.107394546675158	0.0793433001923375
iYBR074W	0.5020645463208	0.573305952785336
iYBR075W	-0.187668942307777	0.867682841590585
iYBR076W	-0.263095189686128	0.541821834532545
iYBR077C	0.233380650001297	0.404250217224293
iYBR078W	-0.129833777367698	0.718908959928807
iYBR079C	0.429332955929787	0.523275797714311
iYBR080C	-0.195717421531172	0.24586957757577
iYBR081C	0.0944558014804716	0.0471750905026426
iYBR082C-0	0.880634476975526	1.30605491900248
iYBR082C-1	3.41159117774662	4.74028112981434
iYBR083W	-0.218079439366662	0.0632237737469428
iYBR084C-A	-0.10859889411671	0.0794688475584525
iYBR084W	0.0389083909927912	0.286509560764506
iYBR085W-0	1.04640162435973	0.682569286360808
iYBR085W-1	-0.091336778270001	0.176298917102712
iYBR085W-2	-0.0372297142417142	0.0990478465637526
iYBR086C	-0.290008632340011	0.134785788240754
iYBR087W	-0.190814567623707	0.180743239208434
iYBR089W	0.168419837045623	0.507414633084099
iYBR090C	0.652472477890873	0.922735427308452
iYBR091C	-0.631135859438718	0.411128034221569
iYBR092C	-0.570887803693469	0.389519557011056
iYBR093C	-0.442569487356686	0.0920587989908578
iYBR094W	0.361580750601811	0.871372746070238
iYBR095C	0.499432743576407	0.664603977192019
iYBR096W	-0.255256904758022	0.267523547126532
iYBR097W	0.0739458778794582	0.0152056969022727
iYBR100W	-0.215402046355318	0.533375052236178
iYBR101C	0.260771181655535	0.290546938089813
iYBR102C	-0.593117847983443	0.76860679987661
iYBR103W	-0.693991189997305	1.00441948783566
iYBR104W	NA	#DIV/0!
iYBR105C	-0.0883459123906274	0.153135871075986
iYBR106W	0.0208913870068165	0.12307045339608
iYBR107C	0.224175572222555	0.841680361804436
iYBR108W	-0.349194057544187	0.481201625874964
iYBR109C	1.14412322278839	1.70327165603456
iYBR110W	-0.406960638762295	0.542993694092292
iYBR111C	-0.411040702971292	0.192777068741724
iYBR113W	0.351761482319889	0.326088952142996
iYBR114W	0.28098749838252	0.0648032505185368
iYBR115C	0.0710437633184672	0.146561694572604
iYBR117C	-0.146036997164777	0.313064912230935
iYBR118W	-0.198387283647898	0.414398738043877
iYBR119W	-0.079226691150575	#DIV/0!
iYBR120C	-0.199178806417426	#DIV/0!
iYBR121C	-0.107375505382729	0.512521365208434
iYBR122C	-0.609620925877414	0.228735141869447
iYBR124W	-0.0674624613766869	0.260182019177349
iYBR125C	-0.840615147206472	1.06565168160078
iYBR126C	0.455944046005163	0.892184526143594
iYBR127C	-0.718203560510317	1.59281218779637
iYBR128C	-0.140682095357405	0.471395809188066
iYBR129C	-0.848096675717455	0.505030262340392
iYBR130C	NA	#DIV/0!
iYBR131W	1.01198239738573	0.481688415256827
iYBR132C	0.00996481231793801	0.229057208999185
iYBR134W	0.429295436871993	0.52267804606193
iYBR135W	-0.522485061569736	1.16650809970381
iYBR136W	-0.512876173924912	0.63509435249705
iYBR137W	-0.889201452753559	1.35502703688295
iYBR138C	-0.184615964300053	0.3868576854281
iYBR139W	0.438542420747534	0.568537249844817
iYBR140C	NA	#DIV/0!
iYBR141C	0.0340010023541889	0.330228758313401
iYBR142W	0.213400899342964	0.0849236975713936
iYBR143C	-0.338222490554835	0.0466811024202246
iYBR144C	NA	#DIV/0!
iYBR145W	0.636660431425752	0.826173679951594
iYBR146W	-0.072102050539667	0.190256507225068
iYBR147W	-0.20387233336565	#DIV/0!
iYBR148W	0.126014911904446	0.790935944446345
iYBR149W	0.358101897597067	0.44895611461541
iYBR150C	-0.308203422189401	0.467662657379521
iYBR151W	-0.0153244682231397	0.0287077454886214
iYBR152W	0.281927455348802	0.0586609682838414
iYBR153W	0.312936494920011	0.39872545726845
iYBR154C	-0.339000452821056	0.836308592132378
iYBR155W	-0.110423989693651	#DIV/0!
iYBR156C	0.202507516580969	0.125216258390064
iYBR157C-0	-0.360421657137648	0.865015403159525
iYBR157C-1	1.03124309263191	0.115157783755778
iYBR158W	0.0751752735035158	0.532720621476789
iYBR159W	-0.64390170613812	1.04709742105575
iYBR160W	1.40949513310281	1.14452037544947
iYBR161W	0.909721223062309	0.659776848252621
iYBR162C	-0.602448009751643	0.164288883915039
iYBR162W-A	0.0135541071409406	0.79471457392642
iYBR163W	-0.272039980986018	0.666292692420691
iYBR164C	0.443583159255403	0.698253569848462
iYBR165W	-0.582912826042454	0.550741566878716
iYBR166C	-0.547449304504801	0.822790595105449
iYBR167C	-0.41562487429459	0.462712165025453
iYBR168W	-0.227198467798015	0.992929839926155
iYBR169C	0.134136672651536	#DIV/0!
iYBR170C	-0.81210427908164	1.02400309337917
iYBR171W	-0.294798457705835	0.617753179859581
iYBR172C	0.0244316994385705	0.0117549913201874
iYBR173C	-0.513949429882964	0.315149372614645
iYBR175W	0.467728452529621	0.480304359347367
iYBR176W	-0.56419944019082	0.633035738379306
iYBR178W	-0.0106272308064138	0.555075805511912
iYBR179C	0.131803193411117	0.681152941938295
iYBR180W	-0.238574404789997	0.61818115142182
iYBR181C	1.27479746598509	2.16741695063509
iYBR182C	0.412953221584792	0.0327332361076246
iYBR183W	-0.182674444639238	0.536992858506637
iYBR184W	-0.330368483338774	0.35980369142911
iYBR185C	0.0557465372271173	0.0191146875827099
iYBR186W	0.28065750498403	0.440600374963199
iYBR187W	-0.372123129069991	0.588227085963624
iYBR188C	0.299736441415312	0.255816242049851
iYBR189W	-0.232833858990516	0.505843467623648
iYBR191W	-0.06409615928681	0.29538351074826
iYBR192W	0.547784158066345	1.04313625123016
iYBR193C	-0.132867784565264	0.137114852842988
iYBR194W	-0.17528631300564	0.25070244728514
iYBR195C	0.118334283688343	0.0225804764542854
iYBR196C	0.032217799904478	0.264569558473163
iYBR197C	-0.202778932343921	0.158340680838013
iYBR198C	0.411018384180129	0.878652474801641
iYBR199W	0.804908116219182	0.629162003224308
iYBR200W	0.466545748028261	0.260174503616148
iYBR201W-0	1.24568052453844	1.05553238664965
iYBR201W-1	0.0646551788478806	0.583474085166978
iYBR202W	-0.103749279551615	0.163379068623994
iYBR203W	0.169658065086735	0.206997630704844
iYBR204C	-0.257431699604418	#DIV/0!
iYBR206W	-0.454354421214671	0.244414111686048
iYBR207W	0.188222502120973	#DIV/0!
iYBR208C	-0.0910315139593012	0.310659339366248
iYBR209W	0.0848467147543941	0.318351830948577
iYBR210W	-0.153904434634213	0.511534225623823
iYBR211C	-0.52928484324202	0.797846016263885
iYBR212W	-0.213561387385243	0.562837140176816
iYBR213W	0.145338228219441	0.939247666132133
iYBR214W	-0.275184418621133	0.169234469508327
iYBR215W	-0.00710058895580068	0.631284618332004
iYBR216C	-0.429569317811056	0.138205086782825
iYBR217W	-0.391145444092636	0.724077116200003
iYBR218C	0.846584950447833	1.12305178182727
iYBR220C	-0.192274027104637	0.449444012763121
iYBR221C	-0.894698769876667	0.933711192999381
iYBR222C	-0.0929943401464078	1.02662976665454
iYBR227C	-0.179102360953084	0.0855003318636188
iYBR228W	0.161807305228399	0.057538068864326
iYBR229C	-0.953634822916929	0.932397063831383
iYBR230C	-0.297113091879565	0.132904391376496
iYBR231C	-0.255535633243799	0.45505055276651
iYBR233W	0.644116190550028	0.571779645258588
iYBR234C	-0.63438528382058	0.866929365320695
iYBR235W	0.257806904260162	0.507682500265576
iYBR236C	-0.89295303653771	0.978997380196177
iYBR237W	-0.604235692987994	1.00571924329614
iYBR238C	0.281779249632239	0.242866285588533
iYBR239C	-0.87909138443718	#DIV/0!
iYBR240C	-0.00580359818802173	0.656311593148205
iYBR241C	-1.0275861368419	1.56984535655447
iYBR242W	-0.00894180207784413	0.0494083942345498
iYBR243C	0.491209494839687	0.479710293296067
iYBR244W	-0.711091806384674	1.27807695863215
iYBR246W	-0.169925001442312	#DIV/0!
iYBR247C	-0.637474446883896	0.703080739308203
iYBR248C	1.4923523851531	#DIV/0!
iYBR249C	-0.312652439553774	0.639558671726906
iYBR250W	-0.114832322496361	0.0996146621868197
iYBR251W	-0.206467509617777	0.344894767191948
iYBR252W	-0.652727916013886	0.536990213798127
iYBR253W	0.979075159669993	1.23342043798529
iYBR254C	0.119045255160881	#DIV/0!
iYBR255W	0.385783628875977	0.155774473096858
iYBR256C	0.0594468727524635	0.195724631455307
iYBR258C	0.148539028630309	0.286191758604321
iYBR259W	0.409278806285054	0.578807638640193
iYBR260C	1.30415877639298	1.83797317441878
iYBR261C	0.769160704123957	0.442626938927709
iYBR264C	-0.00958436927217018	0.0721309680647725
iYBR265W	0.578289428915885	0.528818193176186
iYBR267W	-0.201778439460833	0.530485709268618
iYBR268W	-0.282568045551792	0.476441772168877
iYBR269C	0.0798078340807535	0.0957917581648942
iYBR270C	0.0703444443244594	0.0604057640001619
iYBR271W	0.384599303101678	0.301989164930488
iYBR272C	-0.083298703408865	0.746822912934904
iYBR273C	0.173477541195607	0.478412058746797
iYBR274W	-0.0784597949980795	0.288486382126948
iYBR275C	0.667750853053512	0.728208597026862
iYBR276C	0.275067823227269	0.0346375671727253
iYBR278W	0.404103588228494	0.124303563766906
iYBR279W	0.291319419267088	0.0509998842954093
iYBR280C	-0.102798743942786	0.165366647274874
iYBR281C	-0.465247230099718	1.02864249051878
iYBR282W	0.0597919028187587	0.545347966903277
iYBR283C	0.44850363004388	0.72208235711678
iYBR284W	0.997545859929514	1.29840558295098
iYBR285W	0.0688986575477495	0.445823519407239
iYBR286W	0.585309385806198	0.552585365730788
iYBR287W	0.137235568875175	0.254494245838733
iYBR288C	-0.0859732231098529	#DIV/0!
iYBR289W	-0.510630875567795	0.351805664695933
iYBR290W	-0.163475029842886	0.425647952474405
iYBR291C	-0.0534587134708369	0.226802969020091
iYBR292C-0	0.19922372609907	#DIV/0!
iYBR292C-1	0.240837540817443	0.417210934497673
iYBR293W	0.955492073864689	1.13717340188775
iYBR294W	0.960911489925084	1.26707319449104
iYBR295W	0.276941166055898	0.380905506307316
iYBR296C-0	0.0436458298917123	0.136170819167324
iYBR296C-1	0.453022692222832	0.621331554179859
iYBR297W	2.99771063713435	3.10436334851053
iYBR298C	0.0304159973274251	0.0332135174540387
iYBR299W	-0.0601820340375376	0.417756558968196
iYBR301W	0.726615775953815	0.372791225126233
iYBRCdelta11	-0.367175192889558	0.642955273851285
iYBRCdelta14	0.0420268181073315	0.479507987010414
iYBRCdelta18	0.0597158447817063	0.378649248420777
iYBRCdelta19	-0.28276361982393	0.127752684265122
iYBRWdelta16	-0.265745035168556	0.262791272571015
iYBRWdelta17	-0.227371919708789	0.630756510969541
iYCL001W	-0.199033405904943	#DIV/0!
iYCL001W-A	0.184306334595798	0.0934801711268097
iYCL002C	0.181524136496124	#DIV/0!
iYCL004W	-0.0517222689051814	0.0925592198491824
iYCL005W	0.339105514132943	0.345048760403922
iYCL007C	0.977428311633857	1.15107024993478
iYCL008C	1.17490534030098	1.33154118471837
iYCL009C	0.0753856240128949	0.48631192499917
iYCL010C	0.226016363397131	0.263322231991783
iYCL011C	0.171718832758493	0.309747485619243
iYCL012W	-0.143276032354409	0.523759028007521
iYCL014W	0.131789872555541	#DIV/0!
iYCL016C	-0.0536796644389459	0.0759487426277214
iYCL017C	0.0183989361633328	0.202804900955566
iYCL018W	-0.0987522073065432	0.068060631741953
iYCL022C	2.56480095245909	2.69651002262258
iYCL025C	0.457831549847659	0.866156167120396
iYCL026C-A	0.74185697283876	0.277424868669703
iYCL027W	0.29479343073501	0.104635508457162
iYCL028W	0.160309718280036	0.228562900126803
iYCL029C	-0.540655660301659	0.269488142092733
iYCL030C	1.37108086599627	2.51538687390235
iYCL031C	0.762248701826051	1.09431783867074
iYCL032W	0.18187640558615	0.0907280886281444
iYCL033C	-0.900413108984921	0.906548342091429
iYCL035C	0.342547266815041	0.300654063117479
iYCL036W	-0.246921947233604	0.804475444523978
iYCL037C	0.831526115059937	1.04220652562167
iYCL038C	0.548893246013634	#DIV/0!
iYCL040W	0.27619931253063	0.446126032688454
iYCL044C	-0.589885152177358	0.420167661878398
iYCL046W	0.384803638213647	0.614383028839368
iYCL047C	-0.447140440265169	0.775087106640771
iYCL048W	0.352301743930881	#DIV/0!
iYCL049C	0.100088725085444	0.416868993620928
iYCL050C	-0.126248199302297	0.485274406385368
iYCL051W	-0.168198828106769	0.0620425291791876
iYCL052C	-0.139162747671625	#DIV/0!
iYCL054W	-0.128435500175663	0.622790670669899
iYCL055W-0	-0.0484125746974926	0.786851519595372
iYCL055W-1	0.97923588474345	2.27084035777913
iYCL056C	2.35069637799913	3.40138749339329
iYCL058C	0.641638079417354	1.22873026059514
iYCL059C	0.0350610345714979	0.288678647608777
iYCL061C	0.969903828349709	1.59833502244628
iYCL063W	0.0248087473743887	0.324743794533497
iYCL064C	1.71332481395732	2.19919080316432
iYCL065W-0	0.649761783928767	0.240829838697302
iYCL065W-1	1.73455751710781	1.43643476755445
iYCL067C	-0.0478522360084573	0.41985141671276
iYCL068C	1.32628780105441	1.45373591914892
iYCL069W	0.627058357460482	0.545957510559978
iYCL073C	0.317133710014363	0.25127288956093
iYCL074W	0.524072903942388	0.6297575282234
iYCL075W	0.0889337284202881	#DIV/0!
iYCLCdelta1	-0.201319186824943	0.652885102748972
iYCLWdelta5	-0.0373248240915555	0.384369214042193
iYCLWomega2-0	0.324085563275767	0.184787501167022
iYCLWomega2-1	0.149773602125774	0.240347693707901
iYCR001W	0.063533891731152	0.208231414524984
iYCR002C	0.668315208083326	1.33370535261896
iYCR003W	0.0485700071370198	0.0832099820795302
iYCR004C	0.135230741984186	0.0679903978550446
iYCR005C	-0.278762302732523	0.242223495267161
iYCR006C	0.0549482195609729	0.118280549136688
iYCR007C	0.318720393416657	0.071800325664466
iYCR008W	1.05929531066837	0.826094211643334
iYCR009C	0.821546002270306	0.871609324753642
iYCR010C	0.322745456315959	0.000418973329042226
iYCR011C	0.485973612373802	1.17352029882642
iYCR013C	0.409607925064184	#DIV/0!
iYCR014C	-0.386885605047711	0.679886745966734
iYCR015C	1.10968225264494	1.36765462152598
iYCR016W	0.665386363950079	0.517356206763148
iYCR017C	0.0867797531508115	0.0103878025947948
iYCR018C	-0.359608154125775	0.060062241069635
iYCR018C-A	0.0611070790051205	0.13404081332158
iYCR019W	1	#DIV/0!
iYCR020C	0.221254248391091	0.280769718482775
iYCR020C-A	-0.0254680776345211	0.228113261338745
iYCR020W-B	0.18553247552864	0.18486541831759
iYCR021C	1.64962313299361	#DIV/0!
iYCR022C	-0.0712246920816401	0.156656879284012
iYCR023C	0.0957589828054307	#DIV/0!
iYCR024C	0.035249757626066	0.258372233925715
iYCR024C-A	-0.526479950514384	0.701780377234635
iYCR025C	-0.685511151231558	0.708222804794525
iYCR026C	0.152697013243835	0.616075235177821
iYCR027C	-0.111178910224147	#DIV/0!
iYCR028C	0.500310520188823	1.02390020479963
iYCR028C-A	-0.529145852854814	0.423243446278398
iYCR030C	1.37146987539092	1.97129352878882
iYCR031C	0.0103222122251941	#DIV/0!
iYCR032W	NA	#DIV/0!
iYCR033W	-0.147734942384399	0.302108371358553
iYCR034W	-0.489522425952753	1.0168255929734
iYCR035C	NA	#DIV/0!
iYCR036W	-0.0695379929954289	1.29759029889478
iYCR037C	0.0367426672897622	0.0302080079588019
iYCR038C	-0.193706027040312	0.0179799176495353
iYCR039C	-0.0731498735892154	0.318414379588401
iYCR042C	0.486837112868854	0.553744667500856
iYCR043C	-0.388865624737046	0.421807687172289
iYCR044C	-0.46948528330122	#DIV/0!
iYCR045C	0.349258435003964	0.198939986060514
iYCR046C	1.58543116144841	2.79636996071695
iYCR047C	-0.525269395316903	0.737055073645976
iYCR050C	-0.225373407175064	0.343607887315258
iYCR051W	-0.20681240986899	#DIV/0!
iYCR052W	-0.322620256322633	0.230243260536145
iYCR053W	0.160774715163796	0.424515476043808
iYCR054C	0.0104463055815451	0.293580518928887
iYCR057C	-0.385937543314741	0.415800076730045
iYCR059C	-0.232753707750681	0.361808608926673
iYCR060W	0.119935710455823	0.779166612154443
iYCR062W	0.483984852996335	#DIV/0!
iYCR063W	-0.0460123977568362	#DIV/0!
iYCR065W	0.128306241153033	0.0670634868983136
iYCR066W	0.0637509042494787	0.0357467317629564
iYCR067C	-0.169724193547689	0.0521237822901732
iYCR068W	-0.0552749261669603	0.374382340601638
iYCR069W	0.249359468936717	#DIV/0!
iYCR071C	0.0584789916000605	0.132263053237947
iYCR072C	-0.053481116903413	0.0943717574233699
iYCR073C	0.282598470593323	0.534598232868986
iYCR073W-A	0	#DIV/0!
iYCR075C	-0.476419485521923	0.175976472138447
iYCR076C	0.227410496103072	#DIV/0!
iYCR077C	-0.116393716667024	0.123454149095461
iYCR079W	0.0299652401800288	0.249588381815896
iYCR081W	-0.0171431688184839	0.694658944545142
iYCR082W	-0.153623141728613	0.192168253906934
iYCR083W	0.128733314122203	#DIV/0!
iYCR084C	0.571956726739413	0.921394054465796
iYCR085W	-0.0148617468564219	0.169801558158174
iYCR087C-A	0.397120929764731	0.924256842671632
iYCR088W	-1.08016553752793	1.2400637355666
iYCR090C-0	0.764746661747529	0.842333020073434
iYCR090C-1	0.0577188783734892	0.020408384937464
iYCR091W	0.496233582126825	#DIV/0!
iYCR092C	0.16117145041246	0.24843633915205
iYCR093W	-0.242200902416628	#DIV/0!
iYCR094W	0.320238453321216	0.193453543177373
iYCR095C-0	0.625391550879722	0.947429549777583
iYCR095C-1	0.250532066578174	0.459593974184104
iYCR096C	-0.488932969059343	0.425545574229666
iYCR097W	0.0896238488326667	0.251519341316402
iYCR098C-0	0.22086378538263	0.082668750481215
iYCR098C-1	0.0869411628760978	0.178854920399031
iYCR100C	-0.477881368656343	0.0596577489196458
iYCR101C	0.288500273183402	0.552389640708439
iYCR102C	0.97334270400714	#DIV/0!
iYCR102W-A	0.276158210003299	0.14781071713847
iYCR103C	0.179677931316013	0.0193294425124147
iYCR104W	-0.0368167337601961	0.123593075257226
iYCR105W	1.35048824221637	1.68338226798711
iYCR106W	1.02372173318197	1.46122839547185
iYCRCdelta14	-0.194816176984023	#DIV/0!
iYCRCdelta6-0	-0.1310594936367	0.161295305368797
iYCRCdelta6-A	-0.345225810044207	0.0717046811541691
iYCRCdelta6-B	-0.32877796958283	0.193464027138471
iYCRCdelta7	0.0893755077257582	0.320294964131431
iYCRCtau1	0.111034341542572	0.318139508718839
iYCRWdelta11	0.0456240549804791	0.0421834074323734
iYCRWdelta12	0.851678383040044	#DIV/0!
iYCRWdelta13	0.281513257575097	0.146392254113872
iYCRWdelta8	-0.0033747267806566	#DIV/0!
iYCRWdelta9	0.109908703255187	0.273626905218016
iYCRWomega3	0.220597539288447	0.502886920711294
iYDL001W	0.241271820038271	0.154234116762042
iYDL002C	1.00225827490886	1.21494032808086
iYDL003W	-0.300970640993093	0.871721379262372
iYDL004W	0.2634722580142	0.162690230528535
iYDL005C	0.0179674481445278	0.00126421469765336
iYDL006W	-0.683630186678637	0.799960175635504
iYDL007W	0.749167473151733	0.878242350637586
iYDL008W	0.410025711352029	0.140143777503642
iYDL009C	0.451105367601849	1.11835689178099
iYDL012C	0.717883254785321	1.2024366427355
iYDL013W	-0.0751544777160137	0.0199758292442788
iYDL014W	0.586872065812005	0.523344827945057
iYDL015C	-0.358333126032561	0.629141012838331
iYDL016C	0.156956109238092	0.542300893230449
iYDL018C	-0.0660596284218921	0.177700423992935
iYDL019C	0.203802813298324	0.595859403709084
iYDL020C	0.993091876448345	0.15900402231236
iYDL021W	0.15200309344505	#DIV/0!
iYDL022W	-0.399302623196199	0.363178684057595
iYDL024C	0.82530473565724	0.54881596470197
iYDL025C	0.472868379379946	0.175747360562216
iYDL026W	0.335991343709366	0.00397474584769287
iYDL028C	0.415037499278844	#DIV/0!
iYDL029W	-0.252579182451243	0.39064884946
iYDL030W	0.534301356629399	0.659423648035605
iYDL031W	-0.616075237677349	0.700765891008037
iYDL032W	-0.157872639619492	0.452795342519399
iYDL034W	0.117465003105998	0.358137962856922
iYDL036C	-0.0264881292909039	0.0621908277360211
iYDL037C-0	0.447028045792827	0.616221326843484
iYDL037C-1	-0.17020653991236	0.794317234247489
iYDL038C	0.175680832669429	0.0203104003198714
iYDL040C	-0.0745332474886123	0.0285370167379118
iYDL041W	-0.18710663347642	0.679039744988644
iYDL043C	0.313317870622961	0.2655709060292
iYDL044C	1.51409265049608	2.40888407168344
iYDL045C	-0.827825999016145	1.94050821141533
iYDL045W-A	0.479211619143953	0.327081806899043
iYDL046W	0.069767245913559	0.176036193636043
iYDL047W	0.0417525564328068	0.0233412396799665
iYDL048C-0	-0.702349883528881	0.883455433461059
iYDL048C-1	0.368867317845918	#DIV/0!
iYDL049C	0.479531030241877	0.274658769588986
iYDL050C	0.136061549576029	#DIV/0!
iYDL052C	1.65133024374384	1.82047357745875
iYDL053C	0.223365655909184	0.0190106881911044
iYDL054C	0.256911957727962	0.363328374954708
iYDL055C-0	0.348776706203439	0.554740629789924
iYDL055C-1	-0.158644604693468	0.323768137330278
iYDL056W	0.399394609008156	0.252256653527608
iYDL057W	-0.445295194454856	0.509228877167299
iYDL058W	-0.273726129791644	0.3367273888413
iYDL059C	-0.308813959696232	#DIV/0!
iYDL060W	0.374026245598711	0.575219799277789
iYDL061C	-0.135572807569674	0.120471507410334
iYDL062W	0.179614535820346	0.0267576024083693
iYDL064W	0.0147784156582694	0.201897174693545
iYDL065C	-0.257164781447659	0.123375680062006
iYDL066W	-0.199616957582567	0.32993614266769
iYDL067C	-0.728759966408468	0.711830045710821
iYDL068W	-0.00311611175164943	0.241428967717225
iYDL070W	0.137381633477094	0.26990412670661
iYDL072C	0.331964665686551	0.022568921920077
iYDL073W	-0.187589054728213	0.33773453237522
iYDL074C	0.409116619855851	0.88956333003646
iYDL075W	-0.0522555053001351	0.562506373731081
iYDL076C	0.0721956868889614	0.0411917489296306
iYDL077C	0.317592147413528	0.192538495879702
iYDL078C	-0.0160417762494925	0.121269870891359
iYDL079C	-0.0818382920564613	#DIV/0!
iYDL080C	-0.224200663345657	0.449294958163163
iYDL081C	-0.52303807563965	0.918857091803369
iYDL082W	-0.13767849909474	0.215776993706734
iYDL083C	0.48828752410269	0.942445605447831
iYDL084W	-0.13434967358932	0.460485185752581
iYDL085W	-0.107745377169414	0.0801030936747943
iYDL086W	0.1275958030931	0.272571664375023
iYDL087C	-0.588305616145998	0.280770713504452
iYDL088C	-0.263034405833794	#DIV/0!
iYDL089W	0.0303823366229679	0.218313638060976
iYDL090C	-0.740236784687949	0.681817629381609
iYDL091C	0.0520565421650085	0.196894880290759
iYDL092W	0.00361536756499218	0.139279077707485
iYDL093W	0.302694471274496	1.0300996559951
iYDL095W	0.443606651475615	#DIV/0!
iYDL097C	0.312437000289716	0.387076765607758
iYDL098C	-0.431659979583614	0.573474477287844
iYDL099W	0.883362546528644	1.06842098545393
iYDL100C	0.777847814126727	0.783848456497028
iYDL101C	-1.73641144897513	#DIV/0!
iYDL102W	0.161789274439901	0.264495506074893
iYDL103C	0.640163289041263	0.548975178918635
iYDL104C	-0.0136293384679778	0.196889852168825
iYDL106C	0.110285359469288	0.70874841170831
iYDL107W	0.793101736922396	1.19581536949432
iYDL108W	-0.246265508897615	#DIV/0!
iYDL109C	0.167516092816375	#DIV/0!
iYDL110C	0.430470288574927	1.12496036881354
iYDL111C	-0.180607894482658	0.0701133592495544
iYDL112W	0.0844364856893403	0.212172718377739
iYDL113C	-0.537464138641918	0.163306531584203
iYDL114W	0.571412900089894	0.248172169222145
iYDL115C	0.0164646014177328	#DIV/0!
iYDL116W	-0.022832290796884	0.570075669814154
iYDL117W	-0.436875382499411	0.22688236299594
iYDL118W	0.388265816692776	0.346098810786265
iYDL120W	NA	#DIV/0!
iYDL121C	-0.397147187631184	0.430181375850087
iYDL122W	0.183711953172388	#DIV/0!
iYDL123W	0.241461996026963	0.399946062647122
iYDL124W	0.213811348262253	0.572042187450963
iYDL125C	0.304165175778787	0.0496310847909118
iYDL126C	1.88679889648966	3.00395190680784
iYDL127W	0.72525545248016	0.767850532911213
iYDL128W	0.373199020105497	0.476747966271657
iYDL129W	0.284792292421477	0.0332721734067654
iYDL130W	0.747033871381707	1.03730774341174
iYDL130W-A	-0.788598422306468	0.620990633232561
iYDL131W	-0.287743904336439	0.262937588642048
iYDL132W	0.186640421506181	0.876797982366403
iYDL133C-A	2.24036914331833	3.82965453797127
iYDL133W	-0.00339857646186488	#DIV/0!
iYDL134C	0.0900311834472841	0.530075728156134
iYDL135C	NA	#DIV/0!
iYDL136W	0.695534025954054	0.743323410970198
iYDL137W	-0.513003529775416	0.0915416210745733
iYDL138W	-0.512793224461565	0.0170656840374134
iYDL139C	0.467758318766327	0.621107275810002
iYDL140C	-0.145629803268674	0.102212606353711
iYDL141W	0.421457497187192	0.747231839888563
iYDL142C	-0.170625045366596	0.0286240082239987
iYDL143W	-0.103499183712143	0.204252502697099
iYDL144C	-0.495088156322152	0.195226819999203
iYDL145C	0.318558430365045	0.327646383614524
iYDL146W	0.68985436358646	0.951455802896659
iYDL147W	-0.416302085280235	0.687323428402281
iYDL148C	NA	#DIV/0!
iYDL149W	0.677628864614637	0.722283493043115
iYDL150W	-0.344788167608899	0.300997024321565
iYDL152W	0.159577880165113	0.124945249613105
iYDL154W	0.067582604136633	0.286387522534148
iYDL155W	0.387201769722144	0.413131631915548
iYDL156W	0.0381072132311382	#DIV/0!
iYDL157C	0.12611309088421	0.483873194663324
iYDL160C	-0.0820997334800487	0.303731924979256
iYDL161W	-0.332225418630892	0.216659509731009
iYDL163W	-0.171745240710575	0.0484251005246773
iYDL165W	0.257797757467647	#DIV/0!
iYDL166C	0.0927722804567098	0.167912156828374
iYDL167C	-0.12312869536582	0.00931229967909745
iYDL168W	0.498068979279051	0.75393977340122
iYDL169C	0.815038759977851	0.53884104560852
iYDL170W	0.173369126172027	0.0213206316813778
iYDL171C	0.502554236647797	0.0856301924683561
iYDL172C	-0.0474942075915899	0.539142905868993
iYDL174C	-0.0964490285822357	0.0904656677289382
iYDL175C	0.300733855441163	1.0765686392661
iYDL176W	-0.100295222520982	0.29531562255526
iYDL177C	1.13690363015059	1.36339667351321
iYDL178W	0.146219519646742	0.108833431183466
iYDL179W	0.107950888514287	0.197312444495352
iYDL180W	-0.135461848428518	0.170858314017842
iYDL181W	2.52725900347755	3.18257278531886
iYDL182W	-0.133017107417864	0.0101174979889166
iYDL183C-0	-0.305358388678434	0.220679070068543
iYDL183C-1	0.903316025618978	0.357119379247724
iYDL184C	-0.298572576613989	0.4837375461853
iYDL185W	0.314165568901444	0.353912325181378
iYDL186W	0.00465760030701397	0.0789080953306467
iYDL188C	0.502950120763235	0.985585419791508
iYDL189W	0.666903222920639	0.487868504746055
iYDL190C	-0.0626522822649885	0.163458130834625
iYDL191W	-0.314232946004064	0.4443924939834
iYDL192W	-0.215991287067864	0.065948649939648
iYDL193W	NA	#DIV/0!
iYDL194W	-0.467454231651965	0.12685177237597
iYDL195W	-0.179768573412606	0.0625840452015838
iYDL196W	-0.0305117442293138	0.344391635086712
iYDL197C	0.852843101525132	0.716990956502419
iYDL198C	-0.00566875008669206	#DIV/0!
iYDL199C	-0.123574685118533	#DIV/0!
iYDL200C	-0.173358181914407	0.151701262540056
iYDL201W	NA	#DIV/0!
iYDL202W	-0.2627841635751	0.330413770779474
iYDL203C	-0.0826703739193395	0.0438938026473669
iYDL204W	0.399590737529453	0.357069067597628
iYDL205C	0.879331239122123	0.285812999996585
iYDL206W	0.0693643712709756	0.340791172921309
iYDL207W	0.0296181009566702	0.0663210898781264
iYDL208W	0.171787365477871	0.421146081911797
iYDL209C	-0.845383723288823	0.800512058696543
iYDL210W	1.45170098817332	2.18724056443572
iYDL211C-0	0.463238863374773	0.102537912860917
iYDL211C-1	0.0611115143033873	#DIV/0!
iYDL211C-2	0.116854316707093	0.194129954894024
iYDL212W	-0.0847154276539423	0.406632093346837
iYDL213C	0.460133723749473	0.968403408793314
iYDL214C	0.155752601748765	0.168798217842118
iYDL215C	-0.627151449660662	0.348982679808866
iYDL216C	0.0999504872591517	0.0454712776113383
iYDL217C	0.0198576764485122	0.223231743381053
iYDL218W	0.296393002780225	#DIV/0!
iYDL219W	0.377701348005871	#DIV/0!
iYDL220C	0.0259855821880699	0.333517873792229
iYDL222C	0.129817137621841	0.114197530650628
iYDL223C	NA	#DIV/0!
iYDL224C	-0.13633811532981	0.199366218293526
iYDL225W	0.25484591971993	0.433938077702074
iYDL226C	-0.0958161293616741	0.0648995388687764
iYDL227C-0	-0.0787676158575197	0.212585822795124
iYDL227C-1	2.31055641307943	2.80601214111318
iYDL227C-2	0.578028152686963	0.365365622851835
iYDL228C	-0.766216473959859	1.22348070058221
iYDL230W	2.07459622230337	3.0522322918876
iYDL231C	-0.669629256256765	0.729817449634399
iYDL232W	-0.329393748495995	0.13198344683651
iYDL233W	-0.509200593092565	0.211538359004635
iYDL234C	0.560437740315562	#DIV/0!
iYDL235C	-0.430729065400903	0.691589614152711
iYDL236W	-0.119243632779118	0.302472713609527
iYDL237W	-1.79236144288569	#DIV/0!
iYDL238C	0.148142549496938	0.486699058142044
iYDL239C	0.45588054185965	0.203368809908688
iYDL240W	0.52585152149775	#DIV/0!
iYDL241W-0	-0.6773424502378	1.01488937071374
iYDL241W-1	-0.0749773522398626	0.102803142296738
iYDL242W	0.627597805753489	0.79011294380468
iYDL243C	0.374694410930562	0.438915837368204
iYDL244W	0.121699237846651	0.194990584973205
iYDL245C-0	0.243830137923066	0.620905698260428
iYDL245C-1	0.203241548785227	0.145697812365371
iYDL246C-0	0.132177301724344	0.0280379035362061
iYDL246C-1	0.239044805628891	0.401166845795928
iYDL247W	-0.278862555424613	0.48831368380343
iYDL248W-0	0.316090053209248	0.556403123807126
iYDL248W-1	1.13298425125833	0.749215203009959
iYDLCdelta1-0	0.278061693667246	0.139235178401748
iYDLCdelta1-1	0.219250434524566	#DIV/0!
iYDLWtau1	-0.00486915495568438	0.356076199698863
iYDR001C	0.305626282558262	#DIV/0!
iYDR002W	0.352339251841899	0.142967977204683
iYDR003W	1.58350532397825	2.35759306086697
iYDR004W	1.06608561736203	0.833887595349596
iYDR005C	0.293064929286454	0.158143886597526
iYDR006C	-0.250168045052954	0.478563120971421
iYDR008C	0.293773510541212	0.147869233871066
iYDR010C	1.40507865630547	0.678036385777648
iYDR011W	-0.186229852083078	0.257964067074258
iYDR012W	-0.0102669870024828	0.0583551377747476
iYDR013W	0.186652483667552	0.145846611642183
iYDR014W-0	0.625182274708316	0.542765071875687
iYDR014W-1	0.025409626457927	0.0173696431700239
iYDR015C	-0.362963976915102	0.354437416966941
iYDR016C	-0.560789940512554	0.291723451690923
iYDR017C	-1.11181479414136	1.70751078372851
iYDR018C	0.167068032335827	0.200493145990196
iYDR019C	-0.0851307329157608	0.243509851363677
iYDR020C	0.245112497836531	#DIV/0!
iYDR021W	-0.457440593774555	0.177621023251048
iYDR022C	-0.305136116209291	0.598661409875415
iYDR023W	0.058498694833138	0.206929279917
iYDR025W	-0.608665714210606	0.448463056505609
iYDR026C	-0.218183200045334	0.680544464686973
iYDR027C	-0.449228159661391	0.469036038268056
iYDR028C	-0.455680592040334	0.371988391423084
iYDR029W	-0.235807155173057	0.10575801992521
iYDR030C	0.522777466779725	0.620763210953358
iYDR031W	-0.372895859430436	0.183539673459394
iYDR032C-0	0.119720729616526	0.179490907658422
iYDR032C-1	1.02274882789283	0.886104295045643
iYDR032C-2	0.169824045368283	0.198397615472553
iYDR033W	0.734853994432315	0.0148328899181812
iYDR034C	-0.0912984468875599	0.232008508032669
iYDR034C-A	-0.21135665449479	0.213121351834589
iYDR034W-B	0.722310906847166	0.291204522552525
iYDR035W	-0.0341524304036764	0.274630152164971
iYDR036C	-0.226008576127311	0.0199396091681032
iYDR037W	0.575696324929402	0.0150378725375958
iYDR038C	-0.0352217733743699	0.0301509030803626
iYDR039C	-0.386268515360918	0.116345316365379
iYDR040C	-0.129924666338584	0.298804107623873
iYDR041W	0.458626767826527	#DIV/0!
iYDR042C	-0.0897100316454882	0.706193584109293
iYDR043C-0	NA	#DIV/0!
iYDR043C-1	-0.347735910825801	0.360096258739095
iYDR043C-2	-0.592106398975966	1.00256436908882
iYDR044W	-0.126263772646173	#DIV/0!
iYDR045C	-0.278975949702815	#DIV/0!
iYDR046C	0.20871486299624	1.23126997038739
iYDR047W	NA	#DIV/0!
iYDR049W	-0.640025953138412	0.861628986707441
iYDR050C	NA	#DIV/0!
iYDR051C	0.328178881261547	0.546980379007789
iYDR053W	NA	#DIV/0!
iYDR054C	0.118011709663507	0.614517248209835
iYDR055W	0.0382285886833222	0.194828088061981
iYDR056C	-0.760426874556183	0.625652653736922
iYDR057W	0.366055969229818	0.472890032747484
iYDR058C	0.341801989188453	0.204150106918791
iYDR059C	1.67520468825838	1.5740387800103
iYDR060W	-0.219612834808753	0.524484675790612
iYDR061W	NA	#DIV/0!
iYDR062W	0.113046871524297	0.393017033104818
iYDR063W	-0.327546401945591	0.340405647919154
iYDR064W	-0.545292636330261	1.02373497051225
iYDR065W	NA	#DIV/0!
iYDR066C	NA	#DIV/0!
iYDR067C	-0.0458635594167836	0.164145860795213
iYDR068W	-0.146990486334879	0.330739208330612
iYDR069C	0.509013647487858	#DIV/0!
iYDR070C	-0.153591090348242	#DIV/0!
iYDR071C	-0.772807042063489	1.29508727715615
iYDR072C	0.465511580422878	1.38304653183868
iYDR073W	NA	#DIV/0!
iYDR074W	NA	#DIV/0!
iYDR075W	0.130071133230255	0.101204980412309
iYDR076W	NA	#DIV/0!
iYDR077W	-0.124594533025155	0.11706061875355
iYDR078C	0.249801828925925	0.171795456050558
iYDR079W	NA	#DIV/0!
iYDR080W	0.297976095114358	0.0494150108727999
iYDR081C	-0.207504616516635	0.112425741423616
iYDR082W	0.0682651097226325	0.275445380094266
iYDR083W	NA	#DIV/0!
iYDR084C	0.0762879092208551	0.0281816078824885
iYDR085C	-0.219725118018311	0.0075785402761778
iYDR086C	0.530127495408126	1.18010681340164
iYDR087C	-0.510110663366439	0.883274499083868
iYDR088C	0.173658176567958	0.405729360255657
iYDR089W	1.41985135977792	2.19358084850125
iYDR090C	-0.316185778811179	1.02220917335982
iYDR091C	-0.307717051172886	1.14810082965623
iYDR092W	0.0309529283289121	#DIV/0!
iYDR095C	-0.217476930922331	#DIV/0!
iYDR096W	0.673128075827375	0.292144971525049
iYDR097C	NA	#DIV/0!
iYDR098C	NA	#DIV/0!
iYDR099W	-0.3779756388319	0.308393800064511
iYDR100W	0.50801390412731	0.585199539191652
iYDR101C	0.0188589745843342	0.00597695713296413
iYDR102C	0.411089978107643	0.670367257741012
iYDR104C	NA	#DIV/0!
iYDR105C	-0.0352754747475305	#DIV/0!
iYDR106W	0.298174855888516	0.235303900004715
iYDR107C	-0.0342543293159156	0.144344736343205
iYDR108W	0.893159808532114	0.543634829503442
iYDR109C	0.249302699120711	0.0410100201807337
iYDR110W	1.1264061007328	0.950559815772596
iYDR112W	0.182247230837071	#DIV/0!
iYDR113C	0.688434427057519	1.48175992880721
iYDR115W	-0.182504930211693	0.71880952766504
iYDR116C	-0.299249452529479	0.610946851133761
iYDR117C	-0.0422279008890905	0.445524318946449
iYDR118W	0.493319714783655	0.676516455569786
iYDR119W	0.200115472685602	0.303511503624087
iYDR120C	0.024039397230977	0.267693531585406
iYDR121W	NA	#DIV/0!
iYDR122W	-0.459414145038632	0.399012285682942
iYDR123C	-0.380963565184314	#DIV/0!
iYDR124W	-0.346956866293861	0.54043647285479
iYDR125C	0.0356289954164811	0.121983087676956
iYDR126W	-0.690382736899515	0.876454887430862
iYDR127W	-0.43799332585613	0.436582305706556
iYDR128W	0.0704951442084022	0.0696416741797611
iYDR129C	-0.0554323908109017	#DIV/0!
iYDR130C	0.285127603095877	0.651621887940889
iYDR131C	2.4598080020673	3.39776565194686
iYDR132C	NA	#DIV/0!
iYDR134C	0.13842868385076	0.224090254465626
iYDR135C	NA	#DIV/0!
iYDR137W	-0.365853238006276	#DIV/0!
iYDR138W	0.522813243060351	#DIV/0!
iYDR139C	-0.290763709395902	0.130084801516191
iYDR140W	0.271302021817394	#DIV/0!
iYDR141C	1.08912277803807	1.68940527906135
iYDR142C	1.28090082662731	#DIV/0!
iYDR143C	-0.366798908602352	0.438078055263695
iYDR144C	-0.579293985972385	0.764131767415487
iYDR145W	1.0926119813629	0.19375588576799
iYDR146C	0.0476766005289741	0.652322927804332
iYDR147W	-0.00781950445929918	#DIV/0!
iYDR148C	NA	#DIV/0!
iYDR150W	0.442066200256824	0.831621929982548
iYDR151C	0.27322550767038	0.0355993022954472
iYDR152W	0.503466751413671	0.393019920601247
iYDR153C	-0.0318451953267256	0.220874154577927
iYDR155C	-0.0293439615821443	#DIV/0!
iYDR158W	-0.311365389450231	0.62501097573802
iYDR159W	0.572744545126209	1.33732850504183
iYDR160W	NA	#DIV/0!
iYDR161W	NA	#DIV/0!
iYDR162C	-0.181721645717859	0.222619473310067
iYDR163W	NA	#DIV/0!
iYDR164C	NA	#DIV/0!
iYDR165W	NA	#DIV/0!
iYDR166C	NA	#DIV/0!
iYDR167W	-0.479058571928043	0.432222735116955
iYDR168W	0.324704094741251	0.479232061821894
iYDR169C-0	0.308714791455147	0.687630404574497
iYDR169C-1	0.42846906755749	0.53461420406122
iYDR170C	0.0563112899178234	0.69987209403794
iYDR170W-A-0	NA	#DIV/0!
iYDR170W-A-1	NA	#DIV/0!
iYDR171W	-0.310915053396861	0.459039566484238
iYDR172W	NA	#DIV/0!
iYDR173C	-0.117586237550925	0.648188108111248
iYDR174W	NA	#DIV/0!
iYDR175C	NA	#DIV/0!
iYDR176W	0.183020555117643	0.651045232812559
iYDR177W	0.622017997154088	0.678124387213072
iYDR178W	0.192645077942396	#DIV/0!
iYDR179C	NA	#DIV/0!
iYDR179W-A	-0.464789618165255	0.295979179644799
iYDR180W	-0.42780199698839	0.858105386877392
iYDR181C	NA	#DIV/0!
iYDR182W	-1.12467433219954	1.2760193154265
iYDR183W	NA	#DIV/0!
iYDR184C	0.351985328743542	#DIV/0!
iYDR185C	NA	#DIV/0!
iYDR186C	-0.0872222892061096	0.155301237062345
iYDR188W	0.188043118019715	0.34636393791248
iYDR189W	-0.0694578613953922	0.0722370841852555
iYDR190C	1.02406232723834	1.55248406977409
iYDR191W	0.164719610177201	0.232948706701406
iYDR193W	-0.0738863187255422	0.00994712092312621
iYDR194C	-0.512556476087445	0.252657369844787
iYDR195W	NA	#DIV/0!
iYDR196C	-0.252214342738096	0.341737779154685
iYDR197W	0.98520299807192	#DIV/0!
iYDR198C	-0.60695114546799	1.18994248321744
iYDR200C	0.309149474499327	0.664737882003953
iYDR201W	0.913110802089121	1.35934927491041
iYDR203W	NA	#DIV/0!
iYDR204W	0.100916993865462	0.143220033299451
iYDR205W	0.375967934600251	#DIV/0!
iYDR206W	NA	#DIV/0!
iYDR207C	0.0709299720689244	0.294131217239741
iYDR208W	0.117866458306845	0.0919204858054079
iYDR210W	NA	#DIV/0!
iYDR211W	-0.0444189692589332	0.331477393710876
iYDR212W	-0.616540308055214	0.886650984945299
iYDR213W	1.05816116474684	0.186904933889674
iYDR214W	-0.0477943320419387	0.912937546208743
iYDR215C	1.58912978735313	2.26634837305099
iYDR216W	0.243169631168961	0.348442909059731
iYDR217C	0.0860327843003621	0.212987330348786
iYDR218C	NA	#DIV/0!
iYDR219C	0.675872434564041	1.03041565435616
iYDR221W	-0.127096945316405	0.185851469351558
iYDR222W	NA	#DIV/0!
iYDR223W	NA	#DIV/0!
iYDR224C	0.192891895872011	0.646948824121577
iYDR225W	-0.299791966338274	0.423969864686085
iYDR226W	0.874916464653956	0.951138144580904
iYDR227W	0.44930740136359	#DIV/0!
iYDR228C	-0.150356356099711	0.980061385919695
iYDR229W	-0.367231130720542	0.528472025442585
iYDR231C	-0.12092781767587	0.490495949062103
iYDR232W	-0.213028075434252	1.43395135686716
iYDR233C	0.694624967622111	0.348072902139648
iYDR234W	2.64639484334257	3.65050920709484
iYDR235W	0.491981502261078	0.0874508804572072
iYDR236C	0.613031274054249	0.93467749074935
iYDR237W	-0.408970478942536	1.03075060878076
iYDR238C	0.517009472380122	#DIV/0!
iYDR239C	1.88912332797931	2.28530483373413
iYDR242W	0.0310486003877622	0.296927571198955
iYDR243C	0.173844880238987	0.409800623038391
iYDR244W	-0.335716270834516	0.839551853869175
iYDR245W	-0.224878116924694	0.523942704311095
iYDR246W	-0.386770204370756	0.267527125348963
iYDR247W	0.529399500518022	0.086205168151642
iYDR248C	0.251262736633613	0.129064329870691
iYDR249C	-0.0484084718897611	0.167278805761878
iYDR250C	0.388060070842107	0.239435161808102
iYDR251W	0.360560959854448	0.0465344586095297
iYDR252W	-0.328133631820172	0.432418167845361
iYDR253C	1.01886546158425	0.365335764205444
iYDR254W	0.135770027118789	0.0133330476697253
iYDR255C	0.766800360886615	0.697206613344143
iYDR256C	0.203019483073305	1.2018102893242
iYDR257C	-0.397361647174587	0.940454320866222
iYDR258C	-0.373343579108164	0.899974377100578
iYDR259C	1.63504927280853	0.823507603419429
iYDR260C	-0.373149326829973	0.776178769732909
iYDR261C-0	-0.0355739823021647	0.590545371675321
iYDR261C-1	-0.449270073808541	1.76133037687918
iYDR262W	0.646629016573645	0.144012501562371
iYDR263C	0.315862094188008	#DIV/0!
iYDR264C	-0.378813793883575	0.356504121512391
iYDR265W	0.311778271126811	0.0942796407332032
iYDR266C	0.415739371918426	0.0473645687586966
iYDR267C	-0.10660615600577	0.0372400272674113
iYDR268W	0.466524726007762	0.235413101483842
iYDR271C	0.482627154527105	0.330155795823809
iYDR272W	-0.134137985055459	0.456886648656867
iYDR273W	-0.394719111523991	0.232882956330557
iYDR274C	0.559570833665265	0.0476014145742041
iYDR275W	0.835544670081586	0.866461359195607
iYDR276C	0.146013853356609	0.591170056054502
iYDR277C	-0.627399473928586	0.857161480686545
iYDR279W	-0.137467080241765	0.49128386102176
iYDR280W	-0.228248463132181	0.566069992691659
iYDR281C	0.825418277850612	0.0635638674789282
iYDR282C	0.720060746252036	0.955697502373491
iYDR283C	-0.0309150216012086	0.278786711584304
iYDR284C	0.246371659730173	0.0576512792515112
iYDR285W	0.259559585403047	0.0306824313970704
iYDR286C	-0.548280891096127	0.477273895849193
iYDR287W	1.39612543600416	1.67357483127606
iYDR288W	-0.0304513055798041	0.183368216735425
iYDR291W	-0.449415466255962	0.0486177871458557
iYDR292C	-0.601316324788159	0.640242527481748
iYDR293C	0.0318613990904595	0.157928939482551
iYDR294C	-0.715461593263237	0.666035856042503
iYDR295C	1.15488656505449	1.28661482455497
iYDR296W	1.45928027328545	1.62999374812612
iYDR297W	0.22358325511507	#DIV/0!
iYDR298C	-0.0996205405216589	0.0878874828476589
iYDR299W	0.129726971522057	0.109237505842195
iYDR300C	NA	#DIV/0!
iYDR301W	2.12580492239775	2.43050920542434
iYDR302W	0.0698846208732243	0.0562006635470093
iYDR303C	0.440550432006197	0.408893750679683
iYDR304C	-0.425787233572263	0.81711891667587
iYDR305C	-0.540875104901785	1.44318316925812
iYDR306C	0.269732823766462	0.58705424748868
iYDR307W	0.137862948257467	0.155349340453986
iYDR308C	0.502880276392985	0.369874746809296
iYDR309C	0.303124079193873	0.2181967079256
iYDR310C	0.307576591413735	0.192837994384317
iYDR311W	-0.796004403342511	0.577265532814914
iYDR312W	0.460877264120254	0.0374405120681407
iYDR313C	0.180035029087154	#DIV/0!
iYDR314C	0.279757598746235	0.579315447386545
iYDR315C	0.466655170399529	0.558278130575016
iYDR316W	0.236480833129278	0.211953718212103
iYDR317W	-0.0906082594759658	0.335804512306881
iYDR319C	0.831990816848904	0.583412091750569
iYDR320C	0.660432058134199	1.06975904932241
iYDR321W	-0.176090063658148	0.341278632725385
iYDR322W	2.48326232271437	2.66920294935277
iYDR323C	-0.274210069822459	0.24621258014258
iYDR324C	0.104443464578416	0.529669121992696
iYDR325W	0.228785584926637	0.307163806698276
iYDR326C	-0.278326737644311	0.264165460080759
iYDR328C	1.01030537653326	0.00552742922340741
iYDR329C	-0.308955755399299	0.862722691412173
iYDR330W	-0.209797015497236	0.424757308508434
iYDR331W	0.626689404920834	0.28849720936948
iYDR332W	1.04237771659047	1.58445691428911
iYDR333C	1.39822796681846	2.07074312809879
iYDR334W	0.440042741440548	0.324363413016845
iYDR335W	0.234714898048736	0.0328250180490073
iYDR336W	0.120683957975325	0.385111813551472
iYDR337W	0.331345583315738	0.147616222848708
iYDR338C	0.525501568841356	0.226581202475193
iYDR339C	0.102163141238753	0.352576493247987
iYDR341C	0.0236173903163374	0.139120620364013
iYDR342C-0	0.320609103745173	0.520012873445123
iYDR342C-1	0.37296570315321	0.0192946640622245
iYDR342C-2	-0.117232249852838	0.868043767870964
iYDR343C	0.568434204078578	0.244806194033351
iYDR344C	1.72294917340997	2.2757460427719
iYDR345C-0	0.0138409008315865	0.43570108822715
iYDR345C-1	-0.021362255733341	0.15542055777005
iYDR346C	-0.581931661132924	0.467920695669183
iYDR347W	0.298841597204196	0.533644395616911
iYDR348C	-0.907430869350746	0.871363425024527
iYDR349C	0.655473787281999	0.810152079567586
iYDR350C	-0.469337021870587	0.937694821831371
iYDR351W	0.23113901503071	0.00886090242267584
iYDR352W	0.797192522461965	0.284900024766753
iYDR353W	0.549151259726885	0.612303365602417
iYDR354W	0.0915635841948528	0.215989226714764
iYDR356W	-0.0907441011452794	0.206313472334319
iYDR357C	-0.484366713710231	0.17086461738974
iYDR358W	1.18852858110547	1.38338543997707
iYDR360W	0.530256477995886	0.877721344167473
iYDR361C	0.0527695846617309	1.09791883883782
iYDR362C	0.640447698219695	0.654765357100755
iYDR363W	0.491002394145356	0.603688252019498
iYDR363W-A	0.236448386465903	0.134822083029123
iYDR364C	0.474203720528826	0.101169260849924
iYDR365C	-0.291835371760589	#DIV/0!
iYDR367W	0.415037499278844	#DIV/0!
iYDR368W	-0.00724274040378141	0.0316071538113189
iYDR369C	-0.0751878243767617	0.0674140379884094
iYDR370C	0.0342333574577051	0.151425735393918
iYDR371W	1.03134333934785	0.228259555991503
iYDR372C	1.14532989654482	0.250868907634359
iYDR373W	0.137503523749935	#DIV/0!
iYDR374C	0.226254974406759	0.00401986076672778
iYDR375C	0.601505916787258	0.412221458398333
iYDR376W	-0.00274137817642431	0.409925926672821
iYDR377W	-0.549486701693757	1.49892813539606
iYDR378C	0.27639988419669	0.464805602998389
iYDR379W	0.352895466050613	0.00703169982610167
iYDR380W	0.918476825425571	1.12825299407309
iYDR381W	0.389175043020296	0.362265980734015
iYDR382W	0.257769564892412	0.140108709899667
iYDR383C	0.525319554293754	#DIV/0!
iYDR384C	0.784982895340657	1.65040602039327
iYDR385W	-0.0133117792010079	0.00470606521804497
iYDR386W	-0.057379596597709	0.0208882018262385
iYDR387C	0.00940519362169482	0.162516210733675
iYDR388W	0.539192607770777	#DIV/0!
iYDR389W	-0.510347520970444	1.68627634662323
iYDR390C	0.396081567435721	0.504879463176267
iYDR391C	0.775857921144907	0.739545436401846
iYDR392W	0.073867361048249	0.245228923286788
iYDR393W	0.522325087961164	1.00217997259333
iYDR394W	0.0955576235059548	0.21647378618588
iYDR395W	0.467102825317621	0.103895985726235
iYDR397C	0.591240532528011	0.372588583977263
iYDR398W	-0.267461037234493	1.03816890132014
iYDR399W	-0.307149969648108	0.0172038225663433
iYDR400W	0.170828988235617	0.16491247626105
iYDR402C	0.857426392465254	0.6122534466589
iYDR403W	-0.179174502830703	0.436512894705949
iYDR404C	0.205957277016748	0.441456211641563
iYDR405W	0.166461146138741	#DIV/0!
iYDR406W	0.0857355150440864	0.0536085793009396
iYDR407C	-0.21324339541182	0.181182294998589
iYDR408C	0.688910901771763	0.801227318347229
iYDR409W	0.587178134589776	0.0768878137563843
iYDR410C	0.228046940663103	0.0102228616908972
iYDR411C	0.519586726325613	0.408853231686582
iYDR413C	0.39855549531116	0.0555867589787603
iYDR414C	0.0458410944046327	0.0727699243160094
iYDR415C	0.0470250230350329	0.488651037277035
iYDR416W	0.746146424481486	0.498752552117568
iYDR418W	-0.452476061391532	0.360156747338802
iYDR419W	0.853921740512055	#DIV/0!
iYDR420W	1.08955656452928	1.26172395926274
iYDR421W	0.869906311113025	0.739719371865761
iYDR422C	0.331077333456461	0.708524296794432
iYDR423C	-0.218053702669774	0.142105985916274
iYDR424C	0.893084796083488	#DIV/0!
iYDR426C	-0.017702186766009	0.239999508880806
iYDR427W	0.0121855091881828	0.103333404910352
iYDR428C	0.179765446035413	0.356854266851512
iYDR429C	0.082305526068336	0.229775585633162
iYDR431W	-0.210802558715842	0.513084673791549
iYDR433W	0.45289286302185	#DIV/0!
iYDR434W	0.0216258696067137	0.168626110519055
iYDR435C	1.02597570084903	1.21228111364288
iYDR436W	0.115231777936292	0.394720941396257
iYDR437W	-0.243086484518125	0.1091303807545
iYDR438W	-0.0658020583957461	#DIV/0!
iYDR439W-0	0.145518606315052	0.278635209471457
iYDR439W-1	-0.0353539667742482	0.246857486700341
iYDR440W	-0.270334188244931	0.223880713242736
iYDR441C	0.191296462048004	0.130809810361845
iYDR443C	-0.96568212134732	0.620865579105527
iYDR446W	-0.00550271322544396	0.507900189045701
iYDR447C	-0.510181079772596	0.398439982841878
iYDR448W	0.96203214980098	#DIV/0!
iYDR449C	0.00630222795425095	0.356968067424432
iYDR450W	-0.0143412105636649	0.0881355420759923
iYDR451C	0.718979848692844	#DIV/0!
iYDR452W	0.0242086515503454	0.0677990021889526
iYDR453C	1.08653182450102	#DIV/0!
iYDR454C	1.22234719984422	1.06226810192912
iYDR456W	1.31948809355415	1.5543593335147
iYDR457W	-0.386912199543813	0.698377411445082
iYDR458C	-0.050626073069968	#DIV/0!
iYDR459C	-0.548020752016675	0.664245349964763
iYDR460W	0.263994533769566	0.230757459257107
iYDR461W	0.121357816070955	0.624084826903682
iYDR462W	-0.44930740136359	#DIV/0!
iYDR463W	0.834751485767161	#DIV/0!
iYDR464W	0.195920209975257	#DIV/0!
iYDR465C	-0.102915066369246	0.33404336690126
iYDR467C	0.0773111973929275	0.16779925738334
iYDR468C	-0.189999343287343	0.15073159802096
iYDR469W	-0.132710326956477	0.104392490451077
iYDR470C	-0.107660395860743	0.294393301024337
iYDR471W	0.487549999063212	#DIV/0!
iYDR472W	0.494962018196163	0.952710288041997
iYDR473C-0	0.55456455560088	0.427530885806304
iYDR473C-1	0.487155789527552	0.235842770812363
iYDR474C	1.70021864933138	1.41390092386418
iYDR475C	0.724365557386573	#DIV/0!
iYDR476C	0.9700519950614	0.959321572976037
iYDR477W	0.826091816543338	0.699628768205646
iYDR479C	0.924819376109742	0.45033918529155
iYDR480W	0.358453970912476	#DIV/0!
iYDR481C	-0.421408952136105	0.132443271435956
iYDR482C	-0.173893903645258	#DIV/0!
iYDR483W	0.264711131421912	0.0460152414862715
iYDR484W	-0.326989641068349	0.445777754758708
iYDR485C	0.120946991390125	0.0286082273693146
iYDR486C	0.0667613927596838	0.0131181008946885
iYDR487C	0.215012890970851	#DIV/0!
iYDR488C	0.0557210189187932	0.206931627469783
iYDR489W	0.437641634081985	0.389432278843413
iYDR490C	-1.40213330059925	1.44407596903461
iYDR492W	-0.505503678047176	0.987331439274356
iYDR493W	0.10446869381228	0.736101250070645
iYDR494W	0.16505357237509	0.127103552409487
iYDR495C	0.278301162487104	#DIV/0!
iYDR496C	1.20492116843691	1.10284616870109
iYDR497C	1.43334733243736	2.38311519138264
iYDR498C	0.811871834359513	0.394074722724008
iYDR499W	0.160464672193246	#DIV/0!
iYDR500C	-0.1829606674754	0.0705302728532344
iYDR501W	-0.0301377149566414	0.0508430642410236
iYDR502C	0.056300077029436	0.370348425392531
iYDR503C	-0.186376344188593	0.31168765310278
iYDR505C	0.265089448180877	0.280441882677065
iYDR506C	0.813833830507518	1.04257598501253
iYDR507C	-0.150384815046667	#DIV/0!
iYDR509W	0.361222965430864	0.317173530543506
iYDR510W	-0.0809120343181079	0.0516441306055307
iYDR511W	0.387023123109247	#DIV/0!
iYDR513W	0.286304185156641	#DIV/0!
iYDR514C	-0.282638963773305	#DIV/0!
iYDR515W	-0.469796030896829	1.59218050177693
iYDR516C	0.404937407729962	1.00583264875764
iYDR517W	-0.149990128692258	0.0820304056864868
iYDR518W	0.0215699534921835	0.194613273721197
iYDR519W	0.0851166136379508	#DIV/0!
iYDR521W	0.379863140967861	0.213883913920491
iYDR522C	1.11547721741994	#DIV/0!
iYDR523C	0.431802908942985	0.0631236132753574
iYDR524C	0.430356317529484	0.300416914717683
iYDR525W	0.180746717151505	0.147658744560793
iYDR525W-A	0.715696977412555	#DIV/0!
iYDR527W-0	0.614633793394922	0.0566733620980971
iYDR527W-1	0.165575341751752	0.394499758252068
iYDR528W	0.151653904551025	0.735803858211776
iYDR529C	0.0120225282492129	#DIV/0!
iYDR530C	0.214238021604025	0.0322457319085002
iYDR531W	1.32999037548264	1.0161911645007
iYDR532C	0.256825239064624	0.227318050328302
iYDR533C	2.03328110809516	0.00300411209794827
iYDR534C-0	0.287232353626117	#DIV/0!
iYDR534C-1	0.517317901201183	0.314351642420931
iYDR535C	1.41436910749717	1.75927836030784
iYDR536W	0.429458573105216	0.300970270884154
iYDR538W	-0.640988680974401	0.702976244608449
iYDR539W-0	0.555967943572182	0.637568274430908
iYDR539W-1	-0.302051697638163	0.11265522891471
iYDR539W-2	-0.11259197915283	0.253231705027407
iYDR540C	0.382406590281904	0.16881776221662
iYDR541C-0	2.22821521289569	2.5472322481372
iYDR541C-1	0.0478948217417677	0.272697746285808
iYDR542W	-0.0640524450948596	0.437468594667657
iYDR543C	-0.0700041714116516	0.120356408912401
iYDR544C	-0.0704785117780649	0.13921872463198
iYDRCdelta3	0.0312316695383221	0.542783409736905
iYDRCdelta5	0.424752458889751	0.0913255202234996
iYDRCdelta9-0	NA	#DIV/0!
iYDRCdelta9-1	-1.0304226450823	1.14272730122875
iYDRCsigma1	-0.347923303420307	#DIV/0!
iYDRCsigma2	0.347924841886401	0.114435979218994
iYDRCTy1-2	0.664457459642026	0.0607674597939121
iYDRWdelta10	0.547487795302493	#DIV/0!
iYDRWdelta12	0.3031063560815	0.0553322868652126
iYDRWdelta14	NA	#DIV/0!
iYDRWdelta24	-0.0581132373968847	1.31887061491353
iYDRWdelta25	0.522831908156446	0.728879060387579
iYDRWdelta26	0.645173191806915	0.547104350443873
iYDRWdelta30	0.673499175322814	#DIV/0!
iYDRWdelta31	0.618160190229819	0.482323467965306
iYEL001C	0.60630500079671	0.0140540821665315
iYEL002C	1.24806457551325	0.820442741057012
iYEL003W	2.44968350375179	3.55120911752856
iYEL004W	0.669090070965491	0.975176864190318
iYEL005C	-0.186605358579246	0.449507627863697
iYEL006W	2.94430985667572	3.92160235725696
iYEL007W	-0.355744382672338	0.903227578827789
iYEL008W	1.5595390969098	1.33694207656931
iYEL009C	0.379901416078035	0.0870306124169808
iYEL010W	1.12644286380523	1.04496664048069
iYEL011W	0.153858069985581	0.387518321575379
iYEL012W	0.559204185345697	0.547997239934746
iYEL013W	-0.2881522408777	0.710327010847937
iYEL014C	1.03972999052487	1.41068051060369
iYEL016C	0.589479050486246	0.713444434278898
iYEL017C-A	0.83364295276201	0.895898992540532
iYEL017W	0.130431776494852	0.253840862117804
iYEL018W	0.606787724003029	0.147878166455065
iYEL019C	-0.211309003424525	0.443204930070107
iYEL020C	0.452318821583297	0.0188723275190787
iYEL021W	-0.136889256370259	0.581474236431814
iYEL022W	0.130127781736332	0.583255741146617
iYEL023C	-0.064386022003811	0.481057617474114
iYEL024W	2.05508424118038	1.82288211009901
iYEL025C	-0.650415443458557	0.73463310680835
iYEL026W	-0.989025722257161	1.05921008587614
iYEL027W	0.160729732545199	0.0540955103230798
iYEL028W	-0.580426689853025	0.210354989121435
iYEL029C	-0.175672571553355	0.179449839604352
iYEL030W	-0.109206309480723	1.0589688667986
iYEL031W	0.256740839824077	0.108202653440318
iYEL032W	-0.0308060467811746	#DIV/0!
iYEL035C	0.0324242762588592	0.0210455321818949
iYEL036C	0.722361896426883	0.652797677096719
iYEL037C	1.44403141564254	2.23273325862684
iYEL038W	-0.111534879473472	1.17778371466034
iYEL039C	-0.312672094528141	0.318921129713743
iYEL040W	0.0918846741992576	0.512908656677897
iYEL041W	0.940888394917743	0.875342050873484
iYEL042W	0.533186470891129	0.431373470671501
iYEL043W	0.3000874867796	0.128359209818734
iYEL044W	0.50544900867519	0.412410980351258
iYEL045C	1.44299532670524	0.194504773416597
iYEL047C	0.957410385728525	0.0846515070876532
iYEL048C	-0.390996036515094	0.599856926472314
iYEL049W	-0.645277338862769	0.426684629173945
iYEL050C	-0.236895926671909	0.663043640926302
iYEL051W	0.409696602986297	0.541261327947945
iYEL052W	-0.0594388679289675	0.0344070943893434
iYEL053C	-0.361347933146638	1.13611197261848
iYEL054C	-0.245355563998775	0.0681779543119941
iYEL055C	0.134009790491296	0.284777723771783
iYEL056W	0.686847461149583	0.971348994839268
iYEL057C	0.728906188445575	0.080703846381862
iYEL058W	-0.0763026160274003	0.214753489960543
iYEL059W	0.194583652646118	0.263879327503382
iYEL060C	0.716089439878678	0.614725408234141
iYEL061C	0.201819542332859	0.323035176110684
iYEL062W	-0.117228378267972	0.295077648218058
iYEL063C	0.570714846026801	0.224515187545059
iYEL064C	0.602177038621981	0.647646326315919
iYEL065W	1.12635952489789	0.973830215520588
iYEL066W	0.18746948480104	#DIV/0!
iYEL068C	-0.157958561217146	0.00542409717990534
iYEL069C-0	-0.0616268649524168	0.520159150625984
iYEL069C-1	0.0865122596112923	0.0786248757723777
iYEL070W	0.546319883087795	0.155434420855015
iYEL071W-0	0.516962999709211	0.199805161882862
iYEL071W-1	-0.000503893737928168	0.702316845032595
iYEL072W-0	-0.0108639768771124	0.148854953668304
iYEL072W-1	0.117404297536295	0.453223714540445
iYEL073C-0	0.471257190267936	0.311147083373136
iYEL073C-1	0.272320456356771	#DIV/0!
iYEL073C-2	-0.208866258192969	0.267763084933228
iYEL073C-3	-0.158426040418149	0.14521638205597
iYEL073C-4	-0.475295538267283	0.445742288959927
iYEL074W	0.0209192057496618	0.365838455882068
iYEL075C	0.0362018957439107	0.0940875368703673
iYEL077C	-0.029765716426176	0.231722815655896
iYELCdelta3	-0.0835251574776117	0.214574888453173
iYELCdelta4	0.570012159255185	#DIV/0!
iYELCtau1	0.415037499278844	#DIV/0!
iYELWdelta2	0.314524159227346	0.689534420989442
iYELWdelta5	0.684625412609967	0.384415656795575
iYELWdelta6	0.650866823152467	0.995052379562481
iYER001W	-0.0256701116797503	0.520211016760132
iYER002W	0.246639967583125	#DIV/0!
iYER003C	-1.10687151049813	1.51605497473466
iYER004W	1.58533966732943	1.92537208187716
iYER005W	-0.105476134851184	0.168878773314371
iYER006W	0.317303678666654	0.511517931447592
iYER007C-A	0.583011312739628	0.209421967434096
iYER007W	0.378896538020589	0.676605322280575
iYER008C	0.270764511975154	0.16795400877194
iYER009W	-0.140014341214328	0.273584705058503
iYER010C-0	-0.110715626819293	0.550911411840516
iYER010C-1	0.126113544767115	0.195187471816371
iYER011W	0.444499404038844	0.599812669924019
iYER012W	0.152671675936953	0.251549320123363
iYER013W	0.0505932541487843	0.171095208332141
iYER014W	0.124881202630651	0.240572514858645
iYER015W	0.0121810500322294	0.682600429361195
iYER016W	-0.0437213774293179	#DIV/0!
iYER017C	0.15200309344505	#DIV/0!
iYER018C	0.0136112132926696	0.0346820540356712
iYER019C-A	0.756901883452139	0.40824824751167
iYER020W	0.347721242351835	0.137540061287348
iYER021W	-0.346030218640611	0.896626928878754
iYER022W	-0.372970787183579	0.0666535547102731
iYER023W	-0.141094041770699	0.414501943714814
iYER024W	0.208186851562539	0.111088697260308
iYER025W	1.75772037266289	1.5188015282632
iYER026C	-0.0916634760828506	0.078474517577461
iYER027C	-0.253917214068041	0.13384966718035
iYER028C	0.166785041695268	0.028337549907369
iYER029C	1.17443699878814	1.83150089693739
iYER030W	0.472349294597883	0.030795402719426
iYER031C	0.826170913867233	0.733223711742243
iYER032W	-0.790865428320373	1.89802636165563
iYER033C	-0.559949355362114	0.302888508806255
iYER034W	-0.770847225465142	1.05714545740908
iYER035W	0.184127473183712	0.0337510114838277
iYER036C	0.544576119260234	0.553001146942215
iYER038C	-0.375154307859451	0.842226933936921
iYER039C-A	0.410715889327011	0.00965690860855524
iYER040W	0.406980683997971	0.77038131914553
iYER041W	0.143952526881796	0.0267257354943404
iYER042W	-0.0987146310445764	1.09055660832735
iYER043C	0.369955901480889	0.008908634400678
iYER044C	0.165048892462758	0.228246550367219
iYER044C-A	0.197620306878653	0.336685147067115
iYER045C-0	0.194683240365217	0.444724252318001
iYER045C-1	1.63420996731603	1.44179090107164
iYER046W	0.249617272781947	0.244115503476641
iYER047C	0.313085293719782	0.346251795714171
iYER048C	2.63362374857526	2.89089839222245
iYER048W-A	0.942979226996288	0.89377108911198
iYER049W	-0.551073751068458	1.02884081698659
iYER050C	0.182023815179997	0.68703140216235
iYER051W	0.139367569481417	0.101714550612276
iYER052C	-0.132481077749766	0.00294784401670371
iYER053C-0	-0.0380799950427085	0.122864435329454
iYER053C-1	0.217364274947505	0.0572591613444378
iYER054C	0.525510641015556	0.150784604359462
iYER055C	0.475517797250907	0.252728985476301
iYER056C	0.175462674383815	0.239526851054552
iYER056C-A	0.146774274057263	0.450354869819562
iYER057C	0.761798623665086	0.723823309681583
iYER058W	0.220648361778422	0.140756606791363
iYER059W	-0.0264864250778692	0.0955752385370066
iYER060W	1.29147360655997	1.21380360563172
iYER060W-A	0.555016951246767	0.325456045044901
iYER061C	NA	#DIV/0!
iYER062C	0.0448941038772933	0.421296896561983
iYER063W	1.05786225290761	0.910362290764944
iYER064C	0.956865781448955	0.156243059488206
iYER065C	0.0250105380164161	0.0860360050470382
iYER066W	0.375368558933211	0.435344999423125
iYER067W	-0.629151958128853	0.942072941929988
iYER068W	-0.051773590396667	0.334621689602832
iYER069W	-0.43592729910896	0.751491107842559
iYER070W	0.386674970917036	0.0151420359720166
iYER071C	-0.495075504158297	0.111333807524029
iYER072W	-0.0618050575573857	0.309536036731502
iYER073W	0.889132422304067	1.29860611221497
iYER074W	-0.520155617376628	0.521971579124566
iYER075C	-0.0905471956009397	0.509902604323578
iYER076C	-0.351306600535629	0.620157532476468
iYER077C	-0.443150937209495	0.790019512600396
iYER078C	-0.336804600632617	0.529675655718137
iYER079W	-0.0406207156981285	0.508232380670011
iYER080W	0.716095285804656	0.801459803306452
iYER081W	-0.504925466860278	0.873135730762861
iYER082C	0.355117377297259	0.106079392957675
iYER084W	-0.207468292008996	0.622883948655575
iYER085C	0.567435909516009	0.760622216668886
iYER086W	0.0487874551196737	0.371476625179362
[truncated: 11,032 more rows]

## Sheet: benomyl
ID	ChIP mycYap1/WCE. benomyl	SD
15S-rRNA1	-0.263570674869384	1.07548464028114
15S-rRNA2	0.313084577596615	0.661664207561084
21S-rRNA0	0.546194387034635	0.75499457102404
9S-rRNA	0.47560963337849	0.41528113268065
CEN1	-0.619259615076229	1.27162393668129
CEN10	-1.31938518252344	1.91116858159875
CEN11	0.245139951150482	1.73360936088543
CEN12	-1.64442030211911	1.10395857249515
CEN13	-0.376955411576985	1.7176052933077
CEN14	0.199397721946948	0.729324921513234
CEN15	-1.40317190976812	2.42759975989013
CEN16	-0.285694136234096	1.99142900553465
CEN2	0.168823373438984	1.00385554666413
CEN3	-0.724564988008716	1.66925490513103
CEN4	-0.537829557719951	1.38959862868059
CEN5	-0.846369209956034	1.45530082427211
CEN6	0.136923208931404	0.861996808126883
CEN7	-0.967000913480917	1.37724280069359
CEN8	-0.345714687965833	0.48739180927791
CEN9	-0.146941415889548	1.31738320116385
iCEN1	0.405385357710145	0.722039979369181
iCEN10	-0.879646296643859	1.17167027405333
iCEN11	-0.53747636298433	2.55559393765796
iCEN12	1.49060231850844	0.740860413793772
iCEN13	0.732229839755146	0.561570577033594
iCEN14	-0.157844997739147	0.54877359858927
iCEN15	-0.0722070687114337	0.645913739106931
iCEN16	-0.129233679277659	1.40246112255289
iCEN2	0.612646386233695	0.811533475237188
iCEN3	0.253756779616641	0.945965544225769
iCEN4	-0.521371136499379	2.24395699424209
iCEN5	0.616192364063827	0.571226299345963
iCEN6	-0.394842348338171	1.44486132797561
iCEN7	-0.396102226157868	0.951665136686594
iCEN8	0.633126077650606	1.68112605695796
iCEN9	0.17799420707214	0.93003176105747
iLSR1	-0.613635408881638	0.809823118413067
IntQ0185A	NA	#DIV/0!
IntQ0185B	-0.706754912859805	1.69578249571725
IntQ0185C	0.426920666673053	0.562800610632657
IntQ0185D	-1.33561129865567	3.56723628843278
IntQ0185E	0.191504342189688	0.310404841781888
IntQ0185G	-1.05598635226525	1.33213089645294
IntQ0280A	0.557246948447532	0.0788140206344836
IntQ0280D	-1.41220504475812	2.24755150895748
IntQ0280E	-1.57967437835236	2.90027488723614
IntYBL087C	0.712970378464904	1.18259654666657
IntYBR048W	0.514914739434828	0.657514327796226
IntYBR084C-A	-0.0195878811562064	1.34861866093478
IntYCR097W-A1	-0.701789967692122	1.73535225678478
IntYCR097W-A2	-0.721711094548901	1.42140956707452
IntYDL191W	-0.308953065058984	0.432341232534014
IntYDR064W	-0.718958334841641	0.879699402897711
IntYDR381W	-0.220641215918015	0.569585001078112
IntYER133W	-0.0829563950448245	3.38084720088322
IntYGL033W	0.0863713402130009	0.357923712140317
IntYGL103W	-0.222695130527522	0.905746480270892
IntYGL178W	0.163034964596038	0.6183057922825
IntYHL050C	0.492716680876734	0.815509527727372
IntYHR010W	-0.18007918323672	0.945767931629296
IntYHR021C	0.096359340826711	0.447599454947329
IntYJR079W	0.125581168136642	1.41198368507674
IntYNL112W	-0.95493611476366	1.64265760759634
IntYNL302C	-0.0936738851553885	0.670195743710668
IntYNR053C	0.116998265239732	0.374497339021594
IntYPL081W	-0.332096661940096	0.660604141065592
IntYPL143W	-0.349028291484952	0.645704080611474
iRDN37-1	0.880853590017807	1.30963232801892
iRDN5-1	0.838572388373152	1.09982516747997
iRDN5-2	0.859391945415259	0.409355822892467
iRDN5-3	1.06303387849194	0.605755444582529
irpr1	-0.541763522576604	0.940573730976185
iSCR1	0.913262816009437	0.71000079511332
isnR128	0.144133543484047	0.774042424328991
iSNR13	0.598729524384492	0.77285564778925
isnR14	-0.0756656994562991	1.55871937838747
iSNR189	-0.421301087522917	0.792004935508886
iSNR190	0.303692047512308	0.825697395355744
iSNR33	0.179696396001893	1.51817577691021
iSNR34	0.587593445920528	1.12843905479082
isnR37	0.980887789709086	1.32102961660704
iSNR4	-0.3852313852563	0.89146995935571
iSNR42	0.380739610460545	0.900340926851839
iSNR44	0.706817915865601	0.863294252968313
iSNR45	3.1924055440211	0.916388588185487
iSNR46	-0.50729553405946	1.07796631857896
iSNR47	1.01918060989487	0.613874138520108
iSNR48	1.61347592703275	0.652446453062577
iSNR50	0.948593143377596	1.56301522843204
iSNR51	0.165326401240122	1.7486968551788
iSNR52	0.467472746999121	0.060077362124213
iSNR53	0.168073617612638	0.533883463411595
iSNR54	0.668422900093314	0.348544874594095
iSNR55	-0.653376920950196	1.58655311887092
iSNR56	-0.0075895703134484	1.02225748960998
iSNR57	0.251742401993902	0.844730094228854
iSNR58	-0.128248471014593	0.358399011958604
iSNR59	-0.23776618830807	0.912206059396724
iSNR6	0.127065912151939	0.584439977598626
iSNR60	2.20879324202795	1.21874734447513
iSNR61	-0.281870068248883	0.472671983818012
iSNR62	2.7537730513957	0.739667854565288
iSNR63	-0.0765452353128071	0.0329715615369339
iSNR64	0.821988885241792	3.49003059641618
iSNR65	-0.11489427252701	0.733590899561896
iSNR66	1.3408175894832	1.24534713315777
iSNR67	-0.333232002659257	1.09884166911
iSNR68	-0.129479926668982	0.875234110468436
iSNR69	0.267177742045521	0.4691395020709
iSNR70	0.0765904247574653	0.282183528885923
iSNR71	-0.178127742436482	1.02932950664492
iSNR7-S	NA	#DIV/0!
iSNR8	-1.43650114680184	2.33777476926415
itA(AGC)D	1.84623928118309	0.606028072305409
itA(AGC)F	-0.698467222934407	1.23389983781661
itA(AGC)G	0.953970053371696	0.711800696009473
itA(AGC)K1	0.514899053557318	0.32520489146034
itA(AGC)M1	0.120909841423258	0.326712720024821
itA(AGC)M2	0.344889997298135	1.14172956127258
itA(AGC)P	0.920079896103058	0.669932778291923
itA(UGC)A	-0.0279314970600242	1.01857081113049
itA(UGC)E	0.636491841176376	0.7969527518974
itA(UGC)G	0.229067751506295	0.722956878477215
itA(UGC)L	0.472479118265191	0.449768702086506
itC(GCA)B	0.133467903189435	0.749651508012543
itC(GCA)P1	0.208995133381352	0.590480892707986
itC(GCA)P2	0.534323461748654	1.56179222759036
itD(GUC)B	0.798729776166819	1.00253351457222
itD(GUC)D	-0.429836932419789	0.886503406163597
itD(GUC)G1	-1.10422546653903	0.994029805031731
itD(GUC)G2	0.136835648511438	0.704069025074676
itD(GUC)I2	-0.333091921126936	0.971388140945088
itD(GUC)J1	-0.0130067379447554	0.433509189334463
itD(GUC)J2	-0.34448054384325	0.904354384193827
itD(GUC)J4	0.714026115476251	1.05128912847707
itD(GUC)K	-0.353673221814477	0.865637822576897
itD(GUC)L1	-0.163271773948473	0.37737360235104
itD(GUC)L2	0.0755426504915809	1.21726713075911
itD(GUC)M	0.00566398045766903	0.579921187315958
itE(CUC)D-0	2.46127259955539	0.977057331704657
itE(CUC)D-1	0.398204018883293	1.2241910887847
itE(CUC)I	0.970257395735247	0.818404331282275
itE(UUC)B	-0.615631252357813	1.10422059428122
itE(UUC)C	1.08504307422008	0.354759288270905
itE(UUC)E1	0.770121081988599	0.618759994696489
itE(UUC)E2	0.592254964417477	0.534848167111393
itE(UUC)E3	-0.270014282154454	0.73898899891022
itE(UUC)G1	0.0317355269827077	0.546527277160572
itE(UUC)G3	0.197215140153191	0.318869921532381
itE(UUC)I	-0.242316020163868	0.590356833662715
itE(UUC)J	0.496793251605973	0.704485869004757
itE(UUC)K	-0.0479275494156318	0.646467835296156
itE(UUC)L	-0.077802764219105	0.657829338284907
itE(UUC)M	0.378108985957882	0.500776448895971
itE(UUC)P	1.10010173925286	0.956555885147603
itF(GAA)B	0.51891688092254	0.597194305522531
itF(GAA)D	0.120242694568322	0.709096459054506
itF(GAA)F	-0.153885941196093	0.613239844242076
itF(GAA)G	0.00412060469879818	1.14673507469705
itF(GAA)H1	-0.140182126536373	0.217655180871467
itF(GAA)H2	0.0522523140384203	0.71548538043026
itF(GAA)M	2.35207113871113	1.97285817881162
itF(GAA)N	0.807256578157187	0.737546664988109
itF(GAA)P1	0.963726596332951	0.551689887024595
itF(GAA)P2	0.316750383935331	0.316223736317311
itG(CCC)D	-0.201975963706004	1.03285435116283
itG(CCC)O	1.23613733358975	1.24574967714692
itG(GCC)C	-0.187619164587086	0.521357565975132
itG(GCC)D1	NA	#DIV/0!
itG(GCC)D2	0.511518119278749	0.723979508162305
itG(GCC)E	-0.381007896233374	1.56603562948897
itG(GCC)F1	-0.158898977488111	#DIV/0!
itG(GCC)F2	0.622050877376821	0.618369011352724
itG(GCC)G1	0.0322931135542715	0.904616177798987
itG(GCC)G2	0.656526790287071	0.699958940870362
itG(GCC)J1	0.606258787583602	0.506338714305616
itG(GCC)J2	-0.164193983857702	0.645736719975011
itG(GCC)M	0.384418593368636	0.321041125320852
itG(GCC)O2	0.14532235997228	0.302984877082208
itG(GCC)P1	1.41901828750208	0.396727042175386
itG(GCC)P2	1.16488774017611	0.806570072040639
itG(UCC)G	0.668517198162634	0.386235356709016
itG(UCC)N	NA	#DIV/0!
itG(UCC)O	0.0578542740517483	1.56510261269005
itH(GUG)E1	0.21009922632686	0.435516179834095
itH(GUG)G1	0.220274339821141	0.80323739046349
itH(GUG)G2	0.838010657650157	1.77471924439993
itH(GUG)H	-1.28333501279413	1.95366866015895
itH(GUG)K	0.231988227562393	0.501385442492299
itH(GUG)M	0.882175192537274	0.599137078232491
itI(AAU)B	-0.311904237329036	1.3790407773641
itI(AAU)E1	-0.361261627106809	0.392891362070918
itI(AAU)E2	-0.336033831435814	0.621119702532426
itI(AAU)G	0.727747810197892	0.444601014315151
itI(AAU)I1	0.474759798752092	0.527438006810841
itI(AAU)I2	-0.036131411278532	0.325450624376535
itI(AAU)L1	-1.25807900591747	2.06080188463993
itI(AAU)L2	0.945157533841112	0.954032097943367
itI(AAU)N1	0.475811165068876	0.183876133197965
itI(AAU)N2	0.14803707800412	0.926187100994261
itI(AAU)P1	0.375595030176948	0.506791415821958
itI(UAU)D	1.19890348028986	1.87655326464884
itI(UAU)L	0.192119526511251	0.392299680861601
itK(CUU)C	-0.281696327542358	0.714591560438022
itK(CUU)D1	0.270236991323934	1.58902692342432
itK(CUU)D2	-0.0847124759650731	1.02214948586823
itK(CUU)E1	-0.0177668999628241	0.691036040039181
itK(CUU)E2	0.782979449000849	0.427274512431999
itK(CUU)F	-0.315746738931222	0.81757086186571
itK(CUU)G1	-0.529667373024806	1.52297624426716
itK(CUU)G2	-0.3417875750731	0.949275344984232
itK(CUU)G3	0.459628582153628	0.389349420167918
itK(CUU)I	0.575738263076656	1.1093331680229
itK(CUU)J	0.845759292077651	0.873128821559825
itK(CUU)K	0.080049553032593	0.860297091955962
itK(CUU)M	0.323655456691163	0.172726453856401
itK(CUU)P	0.163622122102551	0.772404632655173
itK(UUU)D	-0.300282086722524	1.18042841020836
itK(UUU)G1	0.876273650410422	0.921161312303467
itK(UUU)K	0.155576823105506	0.446803046795333
itK(UUU)L	0.0786272911898558	0.947800614736162
itK(UUU)O	0.426404755390982	0.400065957348501
itL(CAA)A	-0.211127425451327	0.574953697868461
itL(CAA)C	0.471274197399379	0.323437947593781
itL(CAA)D	-0.038141556643197	1.06412913861733
itL(CAA)G1	-0.0414262846620504	1.04716110456702
itL(CAA)G2	0.339085090844886	0.371052121167236
itL(CAA)G3	0.367884380799798	0.52367541191433
itL(CAA)K	1.03254333890657	2.25631862859417
itL(CAA)L	-0.305575719339539	0.863352675931317
itL(CAA)M	0.940339715071639	1.89580366884049
itL(CAA)N	0.36516108888954	0.911091538341834
itL(GAG)G	0.161945532959473	0.370996460439588
itL(UAA)B1	0.286011912493692	0.292551592400063
itL(UAA)B2	-0.698177523004802	0.80389119986943
itL(UAA)D	-0.334708413191645	0.639224705170459
itL(UAA)J	0.223585628883565	1.17572096086735
itL(UAA)K	0.165378271514646	0.581081030104539
itL(UAA)L	-0.0988786116326874	0.614229633506218
itL(UAG)J	-0.0416823913966052	0.470756490738218
itL(UAG)L1	1.08476071913773	1.25256665448557
iTLC1	-0.321720197711503	0.644206610510622
itM(CAU)C	0.145049526888364	0.534916190702427
itM(CAU)D	0.274616037097039	0.645611641695613
itM(CAU)E	0.347058786215318	0.806013971132721
itM(CAU)J1	1.02932136603304	0.478055559574514
itM(CAU)J2	1.311903192432	1.88915046851805
itM(CAU)J3	-0.302832690488215	1.21230306569666
itM(CAU)M	0.336532186722265	0.468557684395958
itM(CAU)O1	-0.504005269330615	0.299589721302277
itM(CAU)O2	0.278717194453279	0.253588444186139
itM(CAU)P	1.37713617960652	0.863048081599995
itN(GUU)C	0.732091799356715	1.65735289307308
itN(GUU)F	0.437373486719927	0.120826231673423
itN(GUU)G	-0.311047365991159	0.96248756339391
itN(GUU)K	0.0970999635114584	1.21443874209863
itN(GUU)L	0.105108283243672	0.700131357740568
itN(GUU)N1	NA	#DIV/0!
itN(GUU)N2	-0.0690200241269151	0.586840570706664
itN(GUU)O1	0.443746874880086	0.578906307151037
itN(GUU)O2	0.213605568730175	0.696957142269283
itN(GUU)P	0.884253465308273	1.37768275970598
itP(AGG)C	0.465768217821615	0.486901143670585
itP(AGG)N	-0.0756614027083538	0.608588470416414
itP(UGG)A	-0.26792350399262	0.705442290428187
itP(UGG)F	-0.335959424455851	0.590432144625423
itP(UGG)L-0	1.91446834702747	2.78396437689047
itP(UGG)L-1	0.222375953033458	0.71695993039915
itP(UGG)M	0.608686468374263	0.406788592941298
itP(UGG)N1	0.345054037140455	0.591054533224652
itP(UGG)N2	-0.00341156739807539	0.767062820742778
itP(UGG)O1	0.421394900906814	0.62113729057905
itP(UGG)O2	0.0352086246421465	1.12117268633484
itP(UGG)O3	0.0548603175650832	0.552971400913434
itQ(CUG)M	-0.464625317155633	0.825812333381462
itQ(UUG)B	0.881900942027393	0.621768718707927
itQ(UUG)C	0.0696087540283156	0.538491478684241
itQ(UUG)D1	0.294276930539023	1.20272540841077
itQ(UUG)D2	0.531818520665688	0.723347537008175
itQ(UUG)D3	0.454330101525499	0.128931273026013
itQ(UUG)E1	1.10053875395564	0.627244856526063
itQ(UUG)E2	0.984568500991034	1.36153169701786
itQ(UUG)H	0.232474162277514	0.209428682353248
itQ(UUG)L	0.264981021703995	0.141539186449822
itR(ACG)D-0	0.526543662988431	0.532378079878937
itR(ACG)D-1	NA	#DIV/0!
itR(ACG)J	0.266652062698364	0.213430452436253
itR(ACG)K	0.0924163251577305	0.468265802942317
itR(ACG)L	-0.541898103504972	1.01054736631709
itR(ACG)O	0.440717120738492	0.682887806144067
itR(CCG)L	-0.235452817517996	1.89824167272904
itR(CCU)J	-0.0474951989034211	0.348272998360497
itR(UCU)E	0.557370935546622	0.521686157081904
itR(UCU)G1	-0.325493256497251	1.80477743290374
itR(UCU)G2	0.0555336460609338	0.748786814673276
itR(UCU)G3	-0.39168003947994	1.09657404278022
itR(UCU)J2	0.939933156038724	0.805057441946953
itR(UCU)K	-0.0918784159818535	0.651745742266994
itR(UCU)M1	-0.699873763746963	0.55771492816885
itR(UCU)M2	0.632414375584501	0.276564661666476
itS(AGA)B	0.0971370933545878	0.24371033594395
itS(AGA)D1	0.112982432605764	0.596734393627422
itS(AGA)D2	0.308524628025503	0.462919783479646
itS(AGA)D3	0.752275894894617	1.2048611318422
itS(AGA)E	0.0220765449958414	0.194365599468522
itS(AGA)G	-0.205849296659059	0.703042319910013
itS(AGA)H	-0.0602051752907856	0.662219821490257
itS(AGA)J	0.360433138904202	0.814510754561639
itS(AGA)M	0.841923041098468	0.724223023118287
itS(GCU)F	-0.681634959442586	0.914566563732406
itS(GCU)L	0.650774012903928	1.06683144014198
itS(GCU)O	-0.0108221948756225	0.471875101871046
itS(UGA)E-0	-0.156206858953837	0.521578323843428
itS(UGA)E-1	-0.154641305387809	0.665064182368877
itS(UGA)I	1.9635766047868	0.456254054836667
itS(UGA)P	0.0913429127887969	0.800388742809204
itT(AGU)B	0.215862477981641	0.524672563954597
itT(AGU)C	-0.130838405689349	0.177519489604148
itT(AGU)D	-0.387813983703731	0.965634724991946
itT(AGU)H	0.165169623659077	0.368526463867343
itT(AGU)I1	0.11790825583232	1.48799799406756
itT(AGU)I2	0.0197570483877448	0.414737396506726
itT(AGU)J	0.724233472168299	0.852172538843722
itT(AGU)N1	NA	#DIV/0!
itT(AGU)N2	1.02584431215568	1.22860803006952
itT(AGU)O1	0.709623075836943	1.02711551761955
itT(CGU)K	-1.05073200283489	1.16659471856898
itT(UGU)G1	-0.523345968684945	0.865035508977375
itT(UGU)G2	2.09572467391293	1.3006442569964
itT(UGU)H	0.632495240592241	2.24392243022492
itT(UGU)P	0.455434780202662	0.65194057446963
itV(AAC)E1	1.11973308218226	0.591600452341109
itV(AAC)E2	-0.0398244692416271	1.22252200247836
itV(AAC)G1	-0.157005118006384	1.52381530859481
itV(AAC)G2	0.558411404356844	0.628105879678532
itV(AAC)G3-0	-0.0192293399238646	0.232526662729578
itV(AAC)G3-1	-1.07213964329087	1.765559050301
itV(AAC)J	0.34884211011834	1.3922211286582
itV(AAC)K1-0	0.860772739426096	0.673967952606074
itV(AAC)K1-1	0.43292549082761	0.520586493607023
itV(AAC)K2	0.459301007682196	0.94293990227572
itV(AAC)L	-0.15258350907497	0.142148916825637
itV(AAC)M1	0.535046163244165	1.0592581511866
itV(AAC)M2	0.171993257395035	1.03023321586579
itV(AAC)M3	-0.702124285341104	0.816378255225396
itV(AAC)O	-0.0996769704911352	1.04831594596918
itV(CAC)D	0.566670571848059	0.886717519978206
itV(CAC)H	-0.375652608524786	1.17970736495207
itV(UAC)B	0.532193946923271	0.568455065121152
itV(UAC)D	0.678163355948714	0.187426114903248
itW(CCA)G1	0.481804332824011	0.559704934229631
itW(CCA)G2	2.09670390023358	0.926891405655355
itW(CCA)J	2.03310363868388	2.69333908249231
itW(CCA)K-0	1.15611150502293	0.78017823151108
itW(CCA)K-1	1.9240427381166	1.22214805701899
itW(CCA)M	0.384723356537264	0.610344657219515
itY(GUA)D	0.442081319842336	0.301848715068639
itY(GUA)F1	-0.698061009800028	0.942262888871845
itY(GUA)F2	1.04325760521448	0.866532689650441
itY(GUA)J1	0.907442859762494	1.21681532191131
itY(GUA)J2	0.277672846475924	0.563196818754782
itY(GUA)M1	-0.27754108878379	0.498703791602192
itY(GUA)M2	0.15397864638152	0.17593207513171
itY(GUA)O	0.0740901108227384	0.601404450716508
iYAL001C	0.309285361192718	0.308278807448271
iYAL002W	-0.909014159319142	1.32492099135181
iYAL003W	1.2462782452124	0.817883160645083
iYAL004W	2.65410209422754	2.56595302466721
iYAL007C	-0.336541119899421	0.585416858887322
iYAL008W	-0.45119567958686	0.670866235348825
iYAL009W	-0.197997027167506	0.965994306847558
iYAL010C	-0.116365094766649	0.445741294506664
iYAL011W	0.0747808852997195	0.269771965733929
iYAL012W	-0.116523422944592	0.243990468756079
iYAL013W	2.06708916849918	0.786058956997476
iYAL014C	0.780868395744668	0.430526557319148
iYAL015C	1.11170361201638	0.794454117305013
iYAL016W	-0.884424591396814	1.10150177933961
iYAL017W	0.507886472071405	0.807829631673788
iYAL018C	-0.490552189726105	0.823439267102862
iYAL019W	-0.551905448063922	1.3353886507378
iYAL020C	-0.0540429994153633	0.547863049180838
iYAL021C	-0.530873916826403	0.859586911961795
iYAL022C	0.163505593155353	0.556068477704288
iYAL023C	-0.49112743337601	0.326150959416187
iYAL024C	-0.168022766553066	0.389515265160755
iYAL025C	-0.708352683741355	1.18819315479646
iYAL026C	-0.594461702375715	0.288721768558964
iYAL027W	-0.486575838547304	0.94327241954437
iYAL028W	-1.14707197018348	1.12976297547351
iYAL029C	0.238172148779514	0.999629554577831
iYAL030W	-0.64072036378718	0.923119529309146
iYAL031C	-0.181627484636828	0.672037592714163
iYAL032C	-0.579513111261672	0.590774825550156
iYAL033W	-0.235878071664083	0.265405202471093
iYAL034C	0.723248751986455	0.949620595978231
iYAL034W-A	-0.220368097616589	0.683162997614464
iYAL036C	-0.183831129527194	0.190911541664745
iYAL037W	-0.504656578322208	0.918360280870517
iYAL038W	-0.18045193320295	0.260554234276706
iYAL039C-0	1.0944292413118	0.413502593146389
iYAL039C-1	0.911876692888445	0.30381292104786
iYAL040C	1.00649890602748	0.417464183155308
iYAL041W	-0.297445543794496	0.313491347514876
iYAL042W	-0.452486635076361	1.18853600723445
iYAL043C	-0.538413015422197	1.13913406234551
iYAL044C	-0.156274227708519	0.867133402643589
iYAL045C	-0.669793817937643	0.703704849556261
iYAL046C	-0.44331019315984	0.887314008944974
iYAL047C	-0.18991097217862	0.367417507122148
iYAL048C	-0.727777722958932	1.05599931170879
iYAL049C	-0.496788794832884	1.10020984874535
iYAL051W	-0.389628527447748	0.652731552781241
iYAL053W	-0.875895771375398	1.03291058355296
iYAL054C	1.10587873273916	1.76552902550878
iYAL055W	-0.247254426455397	0.59310509475298
iYAL056W	-0.85404979379574	0.483614461587108
iYAL058C-A	-0.19393246786567	0.467286367135996
iYAL059W	-0.152969496776391	0.686732369198344
iYAL060W	-0.652192720078413	0.713386176521861
iYAL061W	-0.151940070976339	1.08697495557702
iYAL062W	1.23549538354241	1.82419149072592
iYAL063C-0	0.466809536613463	0.578762874229693
iYAL063C-1	0.618251949760364	0.518309423090989
iYAL063C-2	-0.261651724871354	0.300909426054935
iYAL064C-A-0	0.459538060568849	0.612244778334851
iYAL064C-A-1	0.0844850903399128	0.396206019670682
iYAL064C-A-2	-0.283166993470511	0.340174013014037
iYAL064C-A-3	-0.066656884870408	0.548702111605611
iYAL064C-A-4	0.320004381866771	0.66035637812537
iYAL064C-A-5	1.26281803472654	1.35594450772161
iYAL064W	1.29350103266645	2.08078557582107
iYAL064W-B	0.606437702884773	0.714110890211194
iYAL065C	-0.156618729998799	0.665075969180383
iYAL066W	0.399312767882912	0.228075454500219
iYAL067C	-0.642067943810907	0.622078566699411
iYAL068C-0	0.580433749156137	0.411965349611713
iYAL068C-1	0.361212555203541	0.656490746652119
iYAL068C-2	0.288535048097544	0.385703638081541
iYAL068C-3	-0.830564415129691	1.40343027418924
iYAL069W	0.368956488129609	0.966588684488534
iYALCdelta2	0.304973606655146	0.228460508515675
iYALWdelta1	-0.0363420382744485	0.879247359672036
iYAR002C-A	-0.0772954251314604	0.536867322339312
iYAR002W	0.331674126497539	0.477810772583625
iYAR003W	-0.0672329783497941	0.544677237966525
iYAR007C	0.197432419035705	0.62355180968626
iYAR008W	0.0550136216774961	0.91280450301311
iYAR009C	0.343776128636456	0.881449628027952
iYAR014C	0.123433736043209	0.376772236256904
iYAR015W	-0.323262137504457	0.659287927783627
iYAR018C	-0.384945225539726	0.454321830334156
iYAR019C-0	-0.314756355862723	0.736986712092193
iYAR019C-1	-0.264324280064805	0.871788661440337
iYAR020C-0	0.195619365667732	0.402437037434202
iYAR020C-1	-0.0387429061494906	0.476963990740655
iYAR023C	-0.0976543640158119	0.479017535651309
iYAR027W	-0.742218837851955	0.903660926002971
iYAR028W	0.111770315776589	0.45962257325102
iYAR031W	-0.0962104618901326	0.455534497795249
iYAR033W	0.215090100586375	0.580567240948369
iYAR035W	-0.00908743824891689	0.298808746420341
iYAR042W	-0.216223108742613	0.782639515098995
iYAR044W-0	0.269936334137675	0.507783433191728
iYAR044W-1	0.336125406594907	0.873327186263305
iYAR044W-2	0.551011781390697	0.381614404768233
iYAR044W-3	0.15620867828525	0.982526107934753
iYAR047C-0	-0.0633469675940634	0.2977857634895
iYAR047C-1	0.240624961226014	0.270994861667535
iYAR050W	-0.055173434602154	0.227393021179384
iYAR053W	-0.3143376043952	0.594983678277716
iYAR060C	0.389103540190821	0.456338000470711
iYAR061W	0.2423725773178	0.327974675448607
iYAR062W	0.418933521071388	1.01652785112988
iYAR064W	0.464781984601401	0.437534723702225
iYAR066W	0.430632313621614	0.755569388726143
iYAR068W	0.895303800432093	0.349253719338659
iYAR069C	-0.738363917066656	0.574662085431722
iYAR070C	-0.311178819844749	0.472539824952125
iYAR071W	0.186230739899101	0.49571230942719
iYARCdelta5	0.686915939738387	0.262625482869771
iYARCdelta8-0	0.599164312397143	0.83850371502292
iYARCdelta8-1	1.33779430960926	1.79789595277556
iYARCdelta8-2	0.170218571495601	0.465853859246771
iYARCdelta8-3	0.0336749372268073	0.876722336029586
iYARCdelta8-4	0.0221332368373647	0.936476758411018
iYARWdelta6	0.604905866485948	0.299994185445672
iYARWdelta7	0.315105185553896	0.269850084416335
iYARWsigma1	-0.0979793694975291	0.350554453123514
iYBL001C	-0.133062864323572	0.628207658324486
iYBL002W	-0.859620308463676	1.05495998302297
iYBL003C	1.67543002743952	0.542956395996461
iYBL004W	-0.558392917150465	1.01947142118889
iYBL005W	0.440476373716332	0.30419506753508
iYBL006C	-0.0440397327500622	0.330026509250426
iYBL007C	-0.0483701936048557	0.0641183907406025
iYBL008W	-0.179813191040865	0.316658778617218
iYBL009W	0.667130467445035	1.44446655268618
iYBL010C	-0.457258508936374	1.07554379391653
iYBL011W	-0.118041067581671	0.582318968063267
iYBL013W	-0.431630705105153	0.845992871281804
iYBL014C	-0.116717025111468	0.585654744047595
iYBL015W	0.335478274725582	0.483722892891971
iYBL016W	-0.0137617953213749	0.635193940926935
iYBL017C	0.174969634342717	0.933809647026313
iYBL018C	-0.51161205742612	1.40678396282623
iYBL019W	-0.526152009808244	0.802734756255913
iYBL020W	0.0124215779930196	0.398205173813786
iYBL021C	1.20649937243615	0.646618116386986
iYBL022C	0.371514036248442	0.603561099576166
iYBL023C	-0.117122506087168	0.871390688302654
iYBL024W	-0.768014691205727	1.05461726997001
iYBL025W	-0.0268236782789452	1.06850915096943
iYBL026W	-0.202808259753933	0.639003939876009
iYBL027W	0.254753920618695	0.346214466198562
iYBL028C	1.77512834533166	0.794088749444948
iYBL029W	-0.093684483479697	0.43834368307493
iYBL030C-0	0.984089582453519	0.367354498246078
iYBL030C-1	1.07860778431341	0.854707117566059
iYBL031W	-0.799836249194104	0.725164027977501
iYBL032W	0.103870501393865	0.653536323722157
iYBL033C	2.00888580084488	0.793671814083725
iYBL034C	0.0786621329687486	0.78981840310707
iYBL035C	-0.967801793302147	1.00486715474689
iYBL036C	-0.200243316324764	0.280236539573395
iYBL037W	-0.600292827296322	1.70286123123657
iYBL038W	-0.308910847080376	0.282558465197028
iYBL039C	-0.358027167949905	0.636699917597888
iYBL040C	-0.152449613904386	1.2338560396123
iYBL041W	-0.976654730645472	1.20611572569856
iYBL042C	0.584469747940346	0.37378444935851
iYBL043W	0.0165281379922498	0.486221161601354
iYBL044W	0.248049740475616	0.14633646067824
iYBL045C	0.565614404277929	0.927300906361543
iYBL046W	-0.439998705184693	0.546617361318958
iYBL047C	0.289524681951148	0.480916602622805
iYBL048W	0.0181423297936954	1.69962476806316
iYBL050W	-0.302751219592027	1.33510863822752
iYBL051C	-0.198390579721051	0.594411848645519
iYBL052C	0.467927262994367	0.62730478232149
iYBL054W	-0.173651921219045	0.494579987657595
iYBL055C	0.537314002055403	1.38774126453583
iYBL056W	0.392833435202675	1.07679092066664
iYBL057C	-0.23119068901101	0.793665485562933
iYBL058W	-0.350471764827621	0.752148911550713
iYBL059W	-0.314971417201878	0.493439038834668
iYBL060W	-0.424148709529479	0.265890751260638
iYBL061C	0.104264766265885	0.358862776308116
iYBL063W	-0.0500365467202182	0.60717658951126
iYBL064C	1.54915544628035	1.07410474117189
iYBL065W	-0.259880389038439	0.563588529771465
iYBL067C	0.0289170036563696	1.04225806911801
iYBL068W	-0.214928653913949	0.761164793676639
iYBL069W	-0.320979475074705	0.92657283282498
iYBL071C	-0.240679370773378	0.607364609864357
iYBL072C	0.423378651376352	0.441611003798492
iYBL073W	-0.105281070102506	0.440668213559866
iYBL075C	-0.370563432532042	0.947264599405653
iYBL076C	0.175398307789919	0.358081196032523
iYBL078C	0.066176795744485	0.192109391181224
iYBL079W	-1.15877648711842	1.05872934857379
iYBL080C	-2.2667865406949	#DIV/0!
iYBL081W	-0.473116892655964	0.636518390943888
iYBL082C	-0.354811447822902	0.94551186798726
iYBL084C	-0.261533675046359	0.910025930907759
iYBL085W	-0.762138094964277	1.19814055268137
iYBL086C	-0.157480086540568	0.225470417207474
iYBL087C	0.482808368390768	0.835907025095
iYBL088C	0.191951906928653	1.13805811812747
iYBL089W	0.433925124462739	0.887832786013936
iYBL090W	0.296558686361179	1.23574730829798
iYBL091C	-0.368245661633583	1.12481447836728
iYBL091C-A	0.167253908733173	0.253861500057856
iYBL092W	0.405001425989801	0.281890097650896
iYBL093C	0.329460011446758	1.32599496181606
iYBL094C	-0.133603631163949	0.317698570130841
iYBL097W	-0.339527692167237	0.535074114433605
iYBL098W	-0.798923495881039	0.645117493952292
iYBL099W	-0.137086693018715	0.722628590909108
iYBL101C	-0.111791817531358	1.25096540092279
iYBL102W	-0.195338036943663	0.243930530240205
iYBL103C	0.372874015399992	1.2818541107092
iYBL104C	0.503944216265145	0.671227725670066
iYBL105C	0.223815882575115	0.259584666855748
iYBL106C	0.19822681446136	0.542979042525435
iYBL107C	-0.0123652899725547	0.167157231020637
iYBL108W	-0.391984207925372	0.901751690717228
iYBL109W-0	0.433096221736063	0.752930970854694
iYBL109W-1	0.484383277981562	0.665818630200485
iYBL111C	0.516514364249844	0.828958868598187
iYBLCdelta7	0.196519827593767	0.554582587172054
iYBLCsigma1	0.195531271008335	0.451835906847603
iYBLWdelta10	0.473169012846657	0.336848089091185
iYBLWdelta3	0.00185054718851176	0.884617604692091
iYBLWdelta3	-0.267981626079509	0.583518283321845
iYBLWtau1	0.454774039612461	0.351428747523299
iYBR001C	1.16252017221134	0.620068225577255
iYBR002C	0.405205628778297	1.74938336180268
iYBR003W	-0.95092387062913	1.05391525695164
iYBR004C	0.177063789452885	0.461842470608803
iYBR005W	0.93644280356989	0.508337249624797
iYBR006W	-0.0143585640256663	0.511212120864797
iYBR007C-0	0.2116493617156	0.534817664477978
iYBR007C-1	-0.157311522152201	0.511451348240734
iYBR008C	NA	#DIV/0!
iYBR009C	1.97748404034234	1.08942351904162
iYBR010W	-0.0579478072446623	0.741853812129123
iYBR011C	0.554342683256795	1.94271436963068
iYBR013C	0.854146471157042	0.629976812691157
iYBR014C	-0.0294970927150552	0.4724750546265
iYBR015C	-0.0696240818650985	0.239510258918402
iYBR016W	-0.98173555066897	0.863837684133612
iYBR017C	NA	#DIV/0!
iYBR018C	NA	#DIV/0!
iYBR019C	0.463104969730148	0.459198756535766
iYBR020W	-0.145319101870189	0.314871134115326
iYBR021W	-0.480296696169058	0.531421080254398
iYBR022W	0.13058688974978	0.437519822950416
iYBR023C	1.28839449223867	2.09617329341991
iYBR024W	-1.0595691238985	1.58890486992323
iYBR025C	1.47103439769952	0.744495251507527
iYBR027C	-0.968357295707133	1.25932429402847
iYBR028C	-0.735460882985501	1.40793366418973
iYBR029C	1.2457145314904	1.79001805586465
iYBR030W	NA	#DIV/0!
iYBR031W	NA	#DIV/0!
iYBR032W	-1.48704855402973	1.71505186789038
iYBR033W	-0.713490027564788	0.741065233945166
iYBR034C	-1.24460366689204	1.6659720932963
iYBR035C	-0.0952014609595443	0.485318656048645
iYBR036C	-0.723032137086204	0.878142860397768
iYBR037C	-0.161992383431712	0.633104248965584
iYBR038W	-0.103290488156498	0.509816837638913
iYBR039W	0.0808369058920672	0.912957104448111
iYBR040W	-1.42050903185305	1.21231907773138
iYBR041W	NA	#DIV/0!
iYBR042C	NA	#DIV/0!
iYBR043C	0.959866886752688	1.29921574597575
iYBR044C	0.309613189407514	0.400969111944495
iYBR045C	-0.0720585809536239	0.446892098099513
iYBR046C	2.21149245597916	3.10036274104674
iYBR047W	0.503361124907858	0.603348406326297
iYBR048W	0.378024908904038	0.975230932791693
iYBR049C	0.200364050224286	0.62210195580309
iYBR051W	0.951147543540351	0.541589118441013
iYBR052C	NA	#DIV/0!
iYBR053C-0	NA	#DIV/0!
iYBR053C-1	1.96202650833904	0.972555763726387
iYBR054W	0.139109225434866	1.16067746059528
iYBR055C	-0.216670249312127	1.56825955911398
iYBR056W	0.369506830920931	0.318665557353637
iYBR057C	0.24051806886239	0.557219172931728
iYBR058C	-0.615730719440425	0.688577565165408
iYBR059C	-0.393531708456199	0.528183679440965
iYBR060C-0	0.128810373030762	0.407107643187678
iYBR060C-1	0.12236645505957	0.424778797830948
iYBR061C	-0.654468931021222	0.457872718073284
iYBR062C	-0.694867010488317	0.877811343934821
iYBR064W	-0.480582771965737	1.39181696194507
iYBR065C	-0.494638271819635	3.34241863212603
iYBR066C	1.27765564905443	0.654095774976513
iYBR067C	2.09691188292571	0.996563272760041
iYBR068C	3.16874880764523	0.924061147198752
iYBR069C	1.9515284055739	0.977410147239493
iYBR070C	1.87179787332674	1.5931537695505
iYBR071W	1.71180110722856	0.925242984583189
iYBR072W	-1.16424048749408	1.38531593279095
iYBR073W	-0.644455247899155	0.771512874039843
iYBR074W	NA	#DIV/0!
iYBR075W	-0.4517841004653	1.2654520557541
iYBR076W	0.493160361269758	0.869949555773206
iYBR077C	0.531829987005013	0.823641127985124
iYBR078W	-0.831997229968276	0.627002898425512
iYBR079C	-0.402832211236233	0.329481156119684
iYBR080C	-0.491132973172295	0.795096499630959
iYBR081C	-0.285686524502791	0.58997075229643
iYBR082C-0	0.177205402102563	0.609275375790829
iYBR082C-1	1.88568038353485	1.18128567810451
iYBR083W	-0.10154333757157	0.167451635142008
iYBR084C-A	0.422646500276432	0.65401014768386
iYBR084W	-0.326773142777469	0.965758923861446
iYBR085W-0	-0.679772700087792	0.767461802210816
iYBR085W-1	0.377890257209356	0.696662268417903
iYBR085W-2	2.71830760097499	0.830182137046894
iYBR086C	0.697235576198136	3.03774573537606
iYBR087W	-0.348826001983668	0.425030244847149
iYBR089W	0.0888656303179686	0.797818281076782
iYBR090C	-0.88316717832749	1.72189747129499
iYBR091C	-0.529914361965345	0.677507325524556
iYBR092C	-1.66942619783459	2.9435538940479
iYBR093C	0.148073672897236	1.49756442858562
iYBR094W	-0.425299286081847	0.622617229942101
iYBR095C	-1.38874538181636	1.48323725824016
iYBR096W	-0.43929342371473	1.57211871038317
iYBR097W	-0.472397411745693	0.546334214986053
iYBR100W	0.140921090047464	0.633875710211631
iYBR101C	1.11922789488395	0.50180028285903
iYBR102C	0.516231935944414	1.24461918760864
iYBR103W	0.0255375540017259	0.536333064885497
iYBR104W	NA	#DIV/0!
iYBR105C	0.466359577947424	0.540642286743388
iYBR106W	-0.198214326460999	0.291910048175003
iYBR107C	-0.509505008955893	0.237337574400598
iYBR108W	-0.776866437581858	1.10158978325272
iYBR109C	-0.6408983053291	0.560091802025454
iYBR110W	-0.391706925890569	0.503917854289519
iYBR111C	0.281252059218579	0.274214949178218
iYBR113W	1.05990063982688	0.66555061828936
iYBR114W	-0.860372861938116	1.132879717445
iYBR115C	-0.123885307922329	1.71507795321075
iYBR117C	0.329368883193832	0.587716243721933
iYBR118W	-0.244113543821523	1.25676633763835
iYBR119W	-0.828448519100386	1.21754892564677
iYBR120C	-0.665111639011363	0.94475803631891
iYBR121C	-0.406569629863332	0.91414673010743
iYBR122C	-0.439303401792297	0.941695174207262
iYBR124W	-0.322281471056592	0.52375982453448
iYBR125C	-0.67886485225658	1.23689051652335
iYBR126C	0.107307264322566	0.78458060306789
iYBR127C	-0.376978138761836	0.441539795311437
iYBR128C	-1.00797170019036	0.667068608729809
iYBR129C	0.224580200087395	1.38445564141532
iYBR130C	-2.98780345333663	#DIV/0!
iYBR131W	-1.13212689445448	1.37642215172204
iYBR132C	-0.329763337585275	0.554057764600524
iYBR134W	-0.386904653399068	0.368734189417108
iYBR135W	-0.442626840340581	0.883128110046951
iYBR136W	1.23729867590318	1.31746417933524
iYBR137W	-0.248847963787111	0.761111427070834
iYBR138C	-0.285392018796556	0.941375900616636
iYBR139W	-0.502964395980898	0.724947541523921
iYBR140C	NA	#DIV/0!
iYBR141C	-0.473889313029275	0.693633985363689
iYBR142W	0.0531794534769295	1.06481830584173
iYBR143C	0.771967986200943	0.881774010368465
iYBR144C	NA	#DIV/0!
iYBR145W	0.413974922148244	2.67900166292462
iYBR146W	0.0428494362212148	1.11824461644074
iYBR147W	-0.228808024376195	1.01862150110424
iYBR148W	0.188897533079848	1.19515545597134
iYBR149W	-0.0027727381436208	1.06266661771608
iYBR150C	-0.274936766448778	1.4885828825374
iYBR151W	-0.572215979880316	0.602026857900955
iYBR152W	-0.217407130514392	0.440474503323954
iYBR153W	0.661099275675392	0.578602425778189
iYBR154C	0.0656095413024589	0.346776702256134
iYBR155W	-0.499727480917784	0.363802867592734
iYBR156C	-0.67483286145818	0.81546608304748
iYBR157C-0	-0.00429437694121193	1.36467425274069
iYBR157C-1	0.403096002816111	0.717581252517793
iYBR158W	0.196455762657788	0.678256248654192
iYBR159W	-0.565246574355976	0.724417606375658
iYBR160W	1.30115001259251	2.65054099043176
iYBR161W	-0.995992704571556	1.30267125208205
iYBR162C	-0.802405824760005	1.06643077876564
iYBR162W-A	-0.760036574932147	1.13887114038102
iYBR163W	-0.739138223350906	1.0574144048112
iYBR164C	-0.101436523882432	0.168904036008238
iYBR165W	-0.334560725232679	0.607713965234609
iYBR166C	-0.309553216919111	0.907819196921111
iYBR167C	-0.893623081384641	0.470279575136739
iYBR168W	-0.692335992285372	0.781867579280591
iYBR169C	0.872489452430848	0.719079924325661
iYBR170C	-1.17512749008662	0.927478329773337
iYBR171W	-0.77541121184748	0.928692868771989
iYBR172C	-0.323114048064777	0.556492229338909
iYBR173C	-0.0842182219457672	0.511711144104235
iYBR175W	1.27280168063175	0.42203351473928
iYBR176W	-0.291712091498582	1.01223106442911
iYBR178W	2.45061188749516	0.504080679503686
iYBR179C	2.28086005550492	0.781487838623153
iYBR180W	-0.462648710990566	0.973688979928723
iYBR181C	-0.686103044827943	1.3419751909191
iYBR182C	0.985343220632694	0.72537533324632
iYBR183W	-0.625648513511807	1.01923443230204
iYBR184W	-0.252026662681905	0.296110022821283
iYBR185C	0.094169146687935	0.370575501695341
iYBR186W	0.36526797519508	1.04414419320051
iYBR187W	-1.00571258414552	0.762739142421835
iYBR188C	-0.29817324241256	0.776048806501193
iYBR189W	-0.186496451835386	0.286256440599077
iYBR191W	-0.916003324603778	1.15385919621838
iYBR192W	-0.341849553127447	0.535798104558672
iYBR193C	-0.387969706924836	0.444387384285996
iYBR194W	-0.42283233460587	0.87001524303802
iYBR195C	-0.585160004244979	0.861096081578378
iYBR196C	1.83813651534503	2.73220153005401
iYBR197C	-0.527137325334964	0.633531562054329
iYBR198C	0.288438796988176	1.24707256879688
iYBR199W	-0.133583574238239	0.568076474639514
iYBR200W	0.0683716730577391	0.860864542542714
iYBR201W-0	0.167146022678511	0.557576516921085
iYBR201W-1	0.531859441618938	0.860477348731591
iYBR202W	0.448131271855807	0.431699167810399
iYBR203W	-0.199140094169901	0.669526111770242
iYBR204C	-0.751713873018604	0.572470245642914
iYBR206W	-0.408062912939975	1.11951275576275
iYBR207W	0.133947861818458	0.248210615119147
iYBR208C	0.63375508266926	0.781244784222271
iYBR209W	0.427180045144174	0.447512152326687
iYBR210W	-0.345606594176434	0.610568987626278
iYBR211C	0.218365874484278	0.749650699956842
iYBR212W	-0.553327698390497	0.50306085715154
iYBR213W	0.208171996186753	1.04248584568324
iYBR214W	-0.894338841191992	1.33902372712339
iYBR215W	-0.237206241984974	0.448600842507384
iYBR216C	-0.357312215368421	0.263061636481012
iYBR217W	-0.758107329459174	0.482354086359109
iYBR218C	0.2887544972157	0.530529023618942
iYBR220C	-0.943970836545311	1.39550644927995
iYBR221C	0.639901070713672	2.79565185529476
iYBR222C	-0.125910158506422	0.430785041924312
iYBR227C	-0.422309352926203	0.758557108445608
iYBR228W	-0.469561690278902	0.628665365413571
iYBR229C	-0.876839500486892	1.16676061251885
iYBR230C	0.216889975205391	0.267967914606324
iYBR231C	-0.337684460313679	0.799741691742973
iYBR233W	0.0881621922366411	0.688865744022035
iYBR234C	-0.232302827865846	0.449503696285913
iYBR235W	-0.633971913717507	0.667529846608036
iYBR236C	-0.718866282355571	0.441776142774422
iYBR237W	-0.618757832417448	0.624541266196041
iYBR238C	0.131261361120341	0.571726787825364
iYBR239C	0.262913793132257	1.87749067791066
iYBR240C	0.152021202103748	0.34108693073159
iYBR241C	-0.325516751524154	0.724740743022508
iYBR242W	-0.750922779426552	1.35767727315953
iYBR243C	NA	#DIV/0!
iYBR244W	0.055544667124307	2.14735314892309
iYBR246W	-0.971702455381664	0.771350190128617
iYBR247C	-1.0822181661854	1.15233968333284
iYBR248C	-0.189319344474042	1.70254339850314
iYBR249C	-0.378419306271918	0.720379464894134
iYBR250W	-0.858674227514767	0.718491435588821
iYBR251W	-0.0690320649070689	0.409046026238663
iYBR252W	-0.107729364011703	0.483401450047155
iYBR253W	-0.990916401673919	1.04399687764925
iYBR254C	-0.435176381382322	0.905569661030396
iYBR255W	-0.192954824540329	1.00550222320152
iYBR256C	-0.627614447630913	0.407665846925227
iYBR258C	-0.830577220216354	0.641613616204991
iYBR259W	-0.28346720849641	0.413436968662231
iYBR260C	-0.288328045759588	0.532443490651381
iYBR261C	0.0844973062617124	0.833664651748517
iYBR264C	-0.225694744456138	1.43580870268826
iYBR265W	0.429611642611296	1.31498991954999
iYBR267W	0.893883322725802	2.07774265020155
iYBR268W	-0.74471080834224	0.685688712129612
iYBR269C	-0.206662440672146	0.495178011893001
iYBR270C	-0.0784836767622605	0.401611540965183
iYBR271W	-0.739642663218948	0.804321526581134
iYBR272C	-0.95542119210934	0.975504800338744
iYBR273C	-0.0685766158583979	0.227371414583563
iYBR274W	-0.71399697588125	1.05225579240304
iYBR275C	-0.0553907006521478	0.903338466761448
iYBR276C	-1.41607603109844	1.53608609004115
iYBR278W	-1.34651194053673	1.60273211447489
iYBR279W	-0.561676253971322	1.30291241049393
iYBR280C	0.540367374150315	0.539282141135552
iYBR281C	0.113017535278318	1.25159409336801
iYBR282W	0.663139481294198	2.61433260931094
iYBR283C	0.690928008300572	1.12517401544529
iYBR284W	0.143099668242796	1.44184231698568
iYBR285W	-1.01234622203128	1.08577067335539
iYBR286W	0.107720074349408	0.593398068992164
iYBR287W	-1.05316406355107	1.07160428004684
iYBR288C	-0.249504697405547	0.43193438522136
iYBR289W	-0.173745437130202	2.92762529929213
iYBR290W	-0.913643429272695	0.769639553436287
iYBR291C	-0.502214921607767	0.7181463638472
iYBR292C-0	0.539916835904972	1.67971907304363
iYBR292C-1	0.345917872110372	0.695998010791204
iYBR293W	0.444811308211076	1.5600101619897
iYBR294W	0.756728462630021	0.800865479830816
iYBR295W	-0.415624751542657	0.773799757648
iYBR296C-0	0.44304326295118	0.284177348808118
iYBR296C-1	-0.280116991160867	0.597323663573345
iYBR297W	0.289828911534411	0.471598745990459
iYBR298C	-0.759843501959157	1.14475703400856
iYBR299W	0.467378891534444	0.634008591002399
iYBR301W	-0.111523522652044	0.152003897482336
iYBRCdelta11	-1.59936710406827	1.66227879443508
iYBRCdelta14	0.117498197633582	0.305133837742124
iYBRCdelta18	-0.351043542782885	0.200204048818912
iYBRCdelta19	-0.462769691856032	0.693180259974521
iYBRWdelta16	0.539278597395849	0.43374029996579
iYBRWdelta17	0.0658601199538837	0.794505031403541
iYCL001W	1.10715368283199	0.640705919837994
iYCL001W-A	1.57679608545506	2.72989336684074
iYCL002C	0.0433179401342627	0.216418037722479
iYCL004W	0.1008473118789	0.307831391766273
iYCL005W	0.386605557963504	0.359404206235701
iYCL007C	-0.0880139623749981	0.137324289372264
iYCL008C	-0.235836112106769	0.70914687671132
iYCL009C	-0.478804222133756	0.971665787003045
iYCL010C	0.445091232184348	0.306762499548758
iYCL011C	-0.0717740229709642	0.613722184125523
iYCL012W	0.152881158593277	0.387549496191287
iYCL014W	-0.0735581071452827	0.248265827758035
iYCL016C	0.298608859891294	0.492456529957245
iYCL017C	0.639972017663016	0.783340173728452
iYCL018W	-0.947949851443187	2.09657125822249
iYCL022C	-0.65915305704426	1.83622206303645
iYCL025C	1.52875451598341	0.565846887910589
iYCL026C-A	2.87281475429074	1.006894584879
iYCL027W	3.34263138351965	1.01074657604234
iYCL028W	-0.377069071764946	0.888671371873056
iYCL029C	-0.344264166737565	0.299606378981128
iYCL030C	0.0856574415939067	0.606753477097503
iYCL031C	-0.493655742785014	0.628763121914882
iYCL032W	-0.540512337425697	0.373297841968264
iYCL033C	-0.275981315462068	0.673537894609648
iYCL035C	-0.321328253826773	0.36543592268905
iYCL036W	-0.764510366984185	0.791404950850516
iYCL037C	0.580149569005488	3.43024035994995
iYCL038C	0.153896057059371	0.507228072611751
iYCL040W	-0.42683186870397	0.539142009104485
iYCL044C	-0.958281893233999	1.27074466438815
iYCL046W	-0.332080207100098	1.08971556923079
iYCL047C	-0.68193977480931	0.82101423979642
iYCL048W	-1.18036834872214	1.84564386320761
iYCL049C	0.199635807969532	0.502758019085884
iYCL050C	0.408197316068027	1.06012155832344
iYCL051W	-0.599260106665649	0.466710062124126
iYCL052C	0.48400195673195	0.361467953376728
iYCL054W	-0.175964080353672	0.375380345449485
iYCL055W-0	-0.314303010748189	0.468237560535538
iYCL055W-1	0.209130392237964	0.616158231030826
iYCL056C	-0.0835476857261828	1.71327965808879
iYCL058C	0.0269667714279262	0.616108650735903
iYCL059C	-0.601941879183787	0.81424017647321
iYCL061C	-0.133976577022282	0.514303928800135
iYCL063W	-0.142045000899821	0.746021411270302
iYCL064C	0.397005368137265	0.431334704093382
iYCL065W-0	1.00729210217984	0.836902319117776
iYCL065W-1	0.915442860399214	0.592511893900874
iYCL067C	-0.343883125333582	0.395059088097005
iYCL068C	NA	#DIV/0!
iYCL069W	0.448467672367554	1.62306884205229
iYCL073C	0.318719925815711	0.609745546378303
iYCL074W	0.285320571099145	0.55321383314726
iYCL075W	-0.840669162533835	1.27866760753703
iYCLCdelta1	0.110422457224714	1.07865369685275
iYCLWdelta5	-0.822343595305624	1.32391124743105
iYCLWomega2-0	0.078886179288206	0.611041474843162
iYCLWomega2-1	-0.588584190608235	0.847954891070314
iYCR001W	0.128568720395234	0.548404242828329
iYCR002C	0.0626740463790101	0.885470624817446
iYCR003W	0.314938214455653	1.17746475090066
iYCR004C	2.99446892353385	0.921844313315601
iYCR005C	1.84732245518927	0.397319876573996
iYCR006C	1.40833407390937	0.369398381258023
iYCR007C	0.416342215843223	0.524732163586797
iYCR008W	0.182003027310447	0.802151104654049
iYCR009C	1.0056291716806	0.666634559507057
iYCR010C	0.383984372554554	0.4358040342874
iYCR011C	0.527131673300713	0.693507016508332
iYCR013C	0.322822161880423	2.00543976958152
iYCR014C	0.133506323022194	0.851962855273616
iYCR015C	-0.480240781279428	0.814324264090878
iYCR016W	-0.71044673566154	1.02607861058684
iYCR017C	0.547888555779749	1.10431340020868
iYCR018C	0.267777359443191	0.62944948583345
iYCR018C-A	2.30164760147458	1.85706106887374
iYCR019W	-1.20563223937142	1.3705113449104
iYCR020C	-0.4012119359166	0.874130907467305
iYCR020C-A	1.50505431336603	1.29268558551694
iYCR020W-B	0.410720812563912	0.296656363950367
iYCR021C	2.69002287196787	0.619206780104644
iYCR022C	2.86345556740784	0.624560023053623
iYCR023C	2.75113085439605	1.96652188660856
iYCR024C	1.17808515604783	0.378912068107019
iYCR024C-A	-0.121570494523387	1.00009980227234
iYCR025C	0.687024968580168	1.01642232758864
iYCR026C	-0.04782676742197	0.383043557207221
iYCR027C	0.542654129462076	0.766105265406564
iYCR028C	0.0949381987769059	0.523675132428874
iYCR028C-A	-0.387040627174794	0.608538408687184
iYCR030C	-0.0349332002725088	0.610760576051717
iYCR031C	0.798698822704868	0.859879403146035
iYCR032W	NA	#DIV/0!
iYCR033W	-0.2749734888399	0.993320656482318
iYCR034W	-0.393680510627272	1.97989832196182
iYCR035C	NA	#DIV/0!
iYCR036W	-1.06179997454435	1.32038330592914
iYCR037C	-0.00237874505034011	0.427313443887059
iYCR038C	-0.364950780666857	0.745818601266494
iYCR039C	-0.283992769272607	0.324603723568982
iYCR042C	-0.555049859813206	0.783852516530155
iYCR043C	-0.0248044374352899	0.430605504628229
iYCR044C	-0.149932537869936	0.360253546395532
iYCR045C	-0.888461145890604	1.60070705065053
iYCR046C	-0.172801179527258	1.92485497137929
iYCR047C	-0.00125008576683232	0.758060178986651
iYCR050C	-0.224596082015584	0.41510689152239
iYCR051W	-0.656406237076133	1.1000936937025
iYCR052W	-0.0413613409630605	0.769272655570039
iYCR053W	-0.0798242987287921	0.453454073687863
iYCR054C	-0.715754852164225	1.23846991228718
iYCR057C	-0.571843435422242	0.868561255279258
iYCR059C	-1.11173407035762	1.15182285999467
iYCR060W	0.103589355960186	0.352718770144339
iYCR062W	-0.076738706812732	0.696328762185268
iYCR063W	0.381626856975355	0.398382985649395
iYCR065W	-0.0293868207358853	0.203080230093252
iYCR066W	-0.0310348670366889	0.391680907229389
iYCR067C	1.18413393772568	1.5604006377219
iYCR068W	0.301199323924685	0.547463942587659
iYCR069W	-0.678273514368115	1.39393253063328
iYCR071C	0.200424717525464	0.261348671100401
iYCR072C	-0.279323469291774	0.757012943731124
iYCR073C	0.389764352878326	1.30140383596065
iYCR073W-A	-0.647359179981775	1.26531938617526
iYCR075C	0.099279668783302	0.741741710694504
iYCR076C	-0.346740959416078	0.875018856352484
iYCR077C	-0.696445528845104	1.22728581341085
iYCR079W	-0.305876714889826	0.946524001337032
iYCR081W	0.106651949257653	1.00709663839783
iYCR082W	-0.234894784341383	0.596234242674044
iYCR083W	-0.940047653362061	1.24477106349671
iYCR084C	0.0300308599827186	0.693181901072112
iYCR085W	-0.131613009619263	0.487268501063532
iYCR087C-A	-0.401528875326691	0.687050437532004
iYCR088W	-1.15135427555937	1.47337380676022
iYCR090C-0	0.164367511423655	1.59026789863954
iYCR090C-1	0.0385578935006006	0.221900841988647
iYCR091W	1.46363463768393	2.19308983516458
iYCR092C	0.292986646130463	0.755848163825853
iYCR093W	-0.236290135138154	0.643616391138867
iYCR094W	-0.00786852529269723	0.360599265163397
iYCR095C-0	0.102752625971891	0.198238764972988
iYCR095C-1	-0.115588786950705	0.719917273794172
iYCR096C	-0.155802289321978	0.636339514212081
iYCR097W	0.40479286257098	0.62327571965507
iYCR098C-0	-1.01922219706977	2.36726295098576
iYCR098C-1	-0.141183971545446	0.345670155261191
iYCR100C	-0.0956236593778685	0.946773794072801
iYCR101C	-0.0316906291701906	0.534798441186541
iYCR102C	2.91380919651126	0.456632539686039
iYCR102W-A	0.276747360542582	2.96386321410309
iYCR103C	-0.498104991551912	1.44515150612603
iYCR104W	0.876746889785061	0.66337422661183
iYCR105W	2.60594961346686	0.885918470660348
iYCR106W	-1.23541187583349	1.71250151855251
iYCRCdelta14	-0.384309986519084	0.864351674472774
iYCRCdelta6-0	0.140373293939567	0.359944647967326
iYCRCdelta6-A	0.371833631518452	1.01875518205356
iYCRCdelta6-B	0.324703495225312	0.985542400152082
iYCRCdelta7	0.501141904082245	0.776928186365362
iYCRCtau1	0.00829364889475448	0.649163030262359
iYCRWdelta11	0.389568826236267	0.0701118773522998
iYCRWdelta12	0.242957908253547	0.53133862584344
iYCRWdelta13	0.504992470499839	0.696412225545664
iYCRWdelta8	0.514623187614913	0.561849229590245
iYCRWdelta9	-0.155243386129292	0.265745675949736
iYCRWomega3	-0.210720563204217	0.697121170840314
iYDL001W	0.425794582896691	0.788275166567287
iYDL002C	1.96157503322234	0.46711400865478
iYDL003W	1.00987746366584	0.659880799307577
iYDL004W	0.530773839361387	0.414061985234756
iYDL005C	-0.0853927182422419	0.388144641791717
iYDL006W	-0.650187585418959	0.540505520211004
iYDL007W	-0.148786796042001	0.954562717205222
iYDL008W	0.378299868772588	0.603676865100016
iYDL009C	0.0217559256946987	0.703015903984949
iYDL012C	0.72537092294382	0.438712567642591
iYDL013W	-0.709457401311427	0.736439600567362
iYDL014W	-0.165803970228232	0.730020823290951
iYDL015C	-0.75254577898288	1.10521383120966
iYDL016C	0.0157962755009482	0.498433710807505
iYDL018C	0.317436755217692	0.746042955552501
iYDL019C	0.985371737781091	0.715159192069409
iYDL020C	2.3594278106174	0.721788809152961
iYDL021W	-1.30521406620142	1.65370654953058
iYDL022W	0.546011561327776	1.33049622628613
iYDL024C	0.636434331081088	0.664422888345647
iYDL025C	3.49122827417753	1.60694060646314
iYDL026W	-0.0586728313579065	0.421730381154611
iYDL028C	-0.875073969163627	0.717726801962221
iYDL029W	-1.24531672368938	0.96909404164327
iYDL030W	1.37816479218275	0.698124231901058
iYDL031W	-0.588946616951283	1.58675860927936
iYDL032W	-1.14377941061171	1.04211161190795
iYDL034W	-0.253337636465969	0.993129995167829
iYDL036C	-0.224443707491883	0.957031203464717
iYDL037C-0	0.986615302408418	0.775334929483324
iYDL037C-1	1.09783326702302	1.26388753960995
iYDL038C	0.111603109359964	0.619753842929874
iYDL040C	0.203213595836994	0.614194356376782
iYDL041W	-0.78506370567654	1.24923091267529
iYDL043C	-0.882918852566173	0.815597171689427
iYDL044C	-0.93030045793367	0.886431237272851
iYDL045C	0.174824652638761	1.03216054878324
iYDL045W-A	-0.198379197478125	1.05527312907429
iYDL046W	0.238978450461079	0.541145512262516
iYDL047W	0.362963260228107	0.589724556158224
iYDL048C-0	0.779192216822976	0.7814596158146
iYDL048C-1	0.95228788120905	0.530889628773009
iYDL049C	1.00008155762426	0.412361395494082
iYDL050C	-0.411247004813996	0.777989748634964
iYDL052C	-0.402127614201659	1.99155526039367
iYDL053C	-0.892977974375091	1.27357430226342
iYDL054C	-0.120675809459495	0.438467631322469
iYDL055C-0	0.471412582213616	0.266631675177737
iYDL055C-1	-0.194392164234055	0.817302888290723
iYDL056W	-0.613979888146536	0.551814266013567
iYDL057W	-0.617574344428962	0.648465976165365
iYDL058W	-0.638453653717892	1.12654696655641
iYDL059C	-0.196770827194791	0.477959761689607
iYDL060W	-0.324777987313732	0.332481840782118
iYDL061C	-0.205546394011779	0.166787673134849
iYDL062W	-0.307727477568521	0.492962676497954
iYDL064W	-0.455283597810335	0.434508144743156
iYDL065C	-0.0739129456812387	0.529039599841835
iYDL066W	-0.41237747706698	1.28896505810723
iYDL067C	0.107379730209755	0.111507142231555
iYDL068W	-0.632869529239337	0.917690890574515
iYDL070W	-0.343718522146325	0.902252473633405
iYDL072C	-0.0542030279453996	0.669753333453888
iYDL073W	-0.331739476766474	1.06250710792971
iYDL074C	-0.308650357014245	0.231896884866669
iYDL075W	-0.69304996548693	0.648347865951689
iYDL076C	0.487213981811609	0.336635705994981
iYDL077C	0.604682207039964	0.82382039714363
iYDL078C	0.134602827873307	0.335243305825766
iYDL079C	-0.0188808502322318	1.65371880562729
iYDL080C	0.716068082072712	1.64672834395208
iYDL081C	0.112064818369457	0.878920677878451
iYDL082W	-1.22659339391054	1.10374400355979
iYDL083C	-0.785521712239344	0.838660123452143
iYDL084W	0.367648305616585	0.504503806933724
iYDL085W	-0.306313187866545	0.338533412733018
iYDL086W	0.541297072933651	0.631320791209743
iYDL087C	-1.07628339862767	1.18528497136223
iYDL088C	-0.272253999542395	1.40164894528051
iYDL089W	-0.251414450683903	0.63445049404911
iYDL090C	-0.227926402552986	0.436277504771244
iYDL091C	-0.136193633484521	0.641364503825425
iYDL092W	0.619569357327054	0.919201742779888
iYDL093W	-0.0629349305855085	0.597740737794982
iYDL095W	-0.891192813938471	1.52787947278391
iYDL097C	-0.49055066113405	0.590897728936799
iYDL098C	-0.874651028722245	1.43778382943696
iYDL099W	-0.776358508752613	0.753398834072431
iYDL100C	-0.181835157302457	0.847470025599277
iYDL101C	-0.274862571354659	0.303783266492299
iYDL102W	-0.182960253777507	0.358463193271948
iYDL103C	0.321819121106966	1.25980203455424
iYDL104C	-0.402520172539028	0.784880250052297
iYDL106C	-0.482598529342284	0.647934374599522
iYDL107W	-0.582352559636333	0.526777782527668
iYDL108W	-0.61799028237087	1.64210198430475
iYDL109C	-0.374667053847874	0.341854404548857
iYDL110C	-0.101232228600907	0.141940164401162
iYDL111C	0.495900610090171	0.857641776961952
iYDL112W	-1.18535032496895	1.14619417054546
iYDL113C	-0.0947782030340753	1.61064733443274
iYDL114W	-1.38686809939858	1.77010816341395
iYDL115C	-0.444510462309503	0.713059389581794
iYDL116W	-0.629955569499247	0.644087793315594
iYDL117W	-0.736597475000389	0.740549998793287
iYDL118W	-0.116192425911356	0.36675824762643
iYDL120W	NA	#DIV/0!
iYDL121C	1.52251958791445	1.01465907746109
iYDL122W	0.323759769287602	2.47490412401761
iYDL123W	-0.4190753895543	0.592588529181808
iYDL124W	0.34361547328306	0.749515899850558
iYDL125C	2.6283667804454	0.570961353553995
iYDL126C	0.309240671391678	0.311401792460036
iYDL127W	-0.373616221983468	0.516665211189429
iYDL128W	0.917725633827994	0.211530934992037
iYDL129W	-0.672915181020303	1.36370098201718
iYDL130W	0.855976325716525	0.946751010085195
iYDL130W-A	-0.328026467617378	0.460807496466692
iYDL131W	-0.242856917406908	0.450403820743655
iYDL132W	0.377951851438526	1.03334182503271
iYDL133C-A	0.523255077922447	0.443725743618786
iYDL133W	-0.136153589036707	0.576252102765285
iYDL134C	-0.0390400509169838	0.20043519451608
iYDL135C	NA	#DIV/0!
iYDL136W	-0.515556715608142	0.369129196506186
iYDL137W	0.353302948762294	0.496738447130449
iYDL138W	-0.262859337820245	0.63811418118221
iYDL139C	0.703585152424422	0.56953051883219
iYDL140C	-0.494346864992553	1.04503320310666
iYDL141W	-1.3392665257728	2.2321306524535
iYDL142C	-0.3660501839861	0.284710334976533
iYDL143W	-0.440298497507844	0.466016337278072
iYDL144C	-0.0305882323164055	0.769657415636471
iYDL145C	-0.641904019736614	0.630512831620898
iYDL146W	-0.0711401091948336	0.242147275663248
iYDL147W	-0.397292774043208	1.06591475211743
iYDL148C	NA	#DIV/0!
iYDL149W	-0.528848559738897	0.770209804250071
iYDL150W	0.325963912694264	0.716849178444947
iYDL152W	-1.03810722698259	1.2684867981722
iYDL154W	-0.32727694423063	0.629735603256698
iYDL155W	-0.0892691637038859	1.40836674389435
iYDL156W	-0.344498069959721	0.577851618170286
iYDL157C	0.0833429875191505	0.967884553249355
iYDL160C	0.187295633543362	1.21794123877259
iYDL161W	0.113258250699154	0.698247697978478
iYDL163W	-0.470780716772991	1.18591226230635
iYDL165W	-0.761652545676276	1.68507995760528
iYDL166C	1.22860359442009	2.80550384252133
iYDL167C	-0.0238616812495781	0.908703913853352
iYDL168W	-0.27603675147705	1.85764009893021
iYDL169C	2.10062101453408	0.668087145549176
iYDL170W	-0.236396749672548	0.606023897762658
iYDL171C	2.03511180337364	0.813903771861023
iYDL172C	-0.417380279521078	1.03066380296441
iYDL174C	0.307185074482373	0.432503317815931
iYDL175C	-0.465770692424453	1.04350569866991
iYDL176W	-0.434996911272587	0.252568162934804
iYDL177C	0.0851307222299325	0.743027843336696
iYDL178W	-1.02331462812177	1.333678725031
iYDL179W	-0.303309465674158	0.325603119063043
iYDL180W	-0.006603643954594	0.181422720625572
iYDL181W	2.54034786858041	0.744065679450055
iYDL182W	0.770232201699795	0.219682859692268
iYDL183C-0	2.01015834763438	0.822338399303827
iYDL183C-1	3.97225424758967	0.730668881505968
iYDL184C	0.346990236452011	0.598454423954674
iYDL185W	0.276840339340132	0.923056667090949
iYDL186W	-0.17684618795092	2.38881319000895
iYDL188C	-0.488607383903315	0.908531060795266
iYDL189W	-0.266716752217772	0.841047004804406
iYDL190C	-0.19293377559016	0.715616597314269
iYDL191W	0.0901716597718131	1.7762538312484
iYDL192W	0.160333701939408	0.769325969173157
iYDL193W	NA	#DIV/0!
iYDL194W	-0.150510756208114	0.608833306591115
iYDL195W	-0.600349961328832	0.388245293986817
iYDL196W	-0.539951708420124	0.73625821078018
iYDL197C	0.167710914260189	0.839507511249175
iYDL198C	-0.133707212141021	0.343812801903224
iYDL199C	-0.395760719860291	0.269850198001332
iYDL200C	-0.106445773837753	0.835206813016424
iYDL201W	NA	#DIV/0!
iYDL202W	-0.310383701757211	1.3188849507377
iYDL203C	0.870288025352924	2.92945746039046
iYDL204W	-0.920033576814503	0.701039710617392
iYDL205C	1.74684762744534	0.91068038674897
iYDL206W	-0.942272645210537	1.28691081380568
iYDL207W	-1.13962660497	0.993284728866629
iYDL208W	-0.714894883895481	0.985443177611131
iYDL209C	0.191888004246114	1.11984089317149
iYDL210W	-0.0263008285827494	0.70482208296518
iYDL211C-0	0.0290833738480378	0.541807923768841
iYDL211C-1	0.130702303696989	0.380686563318428
iYDL211C-2	0.804732100631532	0.761636416053896
iYDL212W	-0.71035166171279	0.666678945914537
iYDL213C	-0.585660941021438	1.22024644513068
iYDL214C	0.627702791426599	0.846228815086909
iYDL215C	-0.0662143771030232	0.769748749188505
iYDL216C	-0.605573765008934	0.936925957593161
iYDL217C	-0.310444173963244	1.35773942234516
iYDL218W	0.379461643440788	1.36502556858386
iYDL219W	0.848643458440843	0.36502190129251
iYDL220C	-0.684982926169856	0.889396845931797
iYDL222C	-0.722104662830879	1.5958500208676
iYDL223C	NA	#DIV/0!
iYDL224C	-0.387813613045392	0.429599422343495
iYDL225W	-0.218373720075374	1.07617402569743
iYDL226C	-0.186125133216423	0.548284857649007
iYDL227C-0	0.024502613849115	0.766290816070161
iYDL227C-1	0.43253066946323	0.367613458733777
iYDL227C-2	0.288439636549672	0.692133940139294
iYDL228C	-1.13014794260507	1.21792750806768
iYDL230W	-0.639180598073426	0.4190888083976
iYDL231C	0.024880164124006	0.486915132442456
iYDL232W	-0.305220726322484	1.69895020657576
iYDL233W	0.0693394993065387	0.976346978807993
iYDL234C	-0.219117289303587	#DIV/0!
iYDL235C	-0.996360705349854	1.20990860633267
iYDL236W	0.470321584533038	2.90209285890164
iYDL237W	1.35434165651413	2.09098314001396
iYDL238C	-0.574689809764287	0.58995752805188
iYDL239C	1.0048670948794	0.331332860439432
iYDL240W	1.75416886687954	3.56221749734187
iYDL241W-0	1.78931614881813	3.74805177098875
iYDL241W-1	-0.228367151507821	0.30528110601777
iYDL242W	0.486447751431017	1.08580365560428
iYDL243C	1.60881956547159	0.478134208492613
iYDL244W	0.0336755716424406	0.130821386922755
iYDL245C-0	0.236410333663664	1.02662339878871
iYDL245C-1	-0.156565549344564	1.24247339773535
iYDL246C-0	0.0489778053900268	0.342291990077527
iYDL246C-1	0.27699873218136	0.426291413567986
iYDL247W	-0.277907022558748	0.825057242275878
iYDL248W-0	0.605019028614924	0.72353853669763
iYDL248W-1	1.08843625486758	0.942055699713396
iYDLCdelta1-0	0.334252029690626	0.244314244374138
iYDLCdelta1-1	0.0957901474073275	0.658444493064752
iYDLWtau1	0.054981179169085	0.774352861543884
iYDR001C	-0.464449539111972	0.674705318976106
iYDR002W	3.08096212354613	0.568158978140539
iYDR003W	0.340904299110631	0.35453955972309
iYDR004W	1.29128640665896	0.702457623717021
iYDR005C	0.146477238500853	0.631007750381689
iYDR006C	0.445472785216764	0.620288125160651
iYDR008C	0.339334710233272	0.855603336681519
iYDR010C	2.92516875951404	0.621685378243545
iYDR011W	-0.624043865890536	0.757939193462715
iYDR012W	-0.486162466823027	1.61427967901239
iYDR013W	0.0768788817598554	0.615065066461711
iYDR014W-0	0.438521249609858	1.66137297580634
iYDR014W-1	0.822161166749371	1.84769707770496
iYDR015C	0.316173721313792	0.47428819767586
iYDR016C	-0.157620154562477	0.693243076837502
iYDR017C	-0.620646781516287	0.787581684023286
iYDR018C	-0.234251839921533	0.941989438445193
iYDR019C	-0.683841628729904	0.556640838431549
iYDR020C	-0.955140169899431	0.866709255799968
iYDR021W	-0.464119157450255	0.542504310448386
iYDR022C	0.282411915220751	0.494468003844378
iYDR023W	-0.0572522874867967	0.358501414996996
iYDR025W	-0.873939859674594	1.45541951073545
iYDR026C	-1.23241828548095	1.24835997160936
iYDR027C	-0.336048628379319	0.719546898079251
iYDR028C	-0.326438519594392	0.7057545380703
iYDR029W	1.28825629807037	0.602225195121444
iYDR030C	-0.46124276980714	1.02180504512498
iYDR031W	-0.173486802184243	0.544054004071581
iYDR032C-0	2.74930794330944	0.842665943834076
iYDR032C-1	2.22139067501975	0.899324813710895
iYDR032C-2	2.30747270641941	1.11546208064676
iYDR033W	0.388413879501548	0.938348314309985
iYDR034C	0.715989591039428	1.01174283183642
iYDR034C-A	0.57317558076236	0.683277927704108
iYDR034W-B	1.16647302438985	1.21897993624962
iYDR035W	-0.870087954223537	0.801226935867084
iYDR036C	0.823165412082044	0.824232980561388
iYDR037W	1.88298142006065	0.796412299801684
iYDR038C	0.74649194946907	1.92034856925903
iYDR039C	0.157095266020382	0.812460434506321
iYDR040C	3.33662221836544	0.769304017025873
iYDR041W	-0.859304804921151	1.27451138497012
iYDR042C	2.21655476818471	0.90631010806324
iYDR043C-0	NA	#DIV/0!
iYDR043C-1	-0.290486103883102	0.635852377027667
iYDR043C-2	0.433998447005595	0.488681715268047
iYDR044W	-0.433421452071687	0.78288456198096
iYDR045C	-0.549320252993299	1.28069260039198
iYDR046C	1.70607809602161	0.47857582364178
iYDR047W	NA	#DIV/0!
iYDR049W	-0.625744018005724	0.455302242108172
iYDR050C	NA	#DIV/0!
iYDR051C	-1.12528183606069	1.33441486006239
iYDR053W	NA	#DIV/0!
iYDR054C	2.20698954302264	0.864163857348124
iYDR055W	-0.563565483934854	1.08077185817379
iYDR056C	1.34121311062253	3.2802702009776
iYDR057W	-0.910618081456405	1.65436023024983
iYDR058C	0.538350400981032	1.07053908197311
iYDR059C	0.462890205695202	0.428255911347929
iYDR060W	2.02904086191391	0.436201595026533
iYDR061W	NA	#DIV/0!
iYDR062W	0.375263253441112	0.508922309764129
iYDR063W	0.122762252054061	0.771172365681497
iYDR064W	-0.451727476320363	0.558428653900302
iYDR065W	NA	#DIV/0!
iYDR066C	NA	#DIV/0!
iYDR067C	0.0941229502845229	0.630645872318447
iYDR068W	-0.806022122251527	1.45360151006273
iYDR069C	1.8922693903849	0.790138778571359
iYDR070C	-0.155813028456363	0.773543942083289
iYDR071C	1.19758227121994	1.34638684829889
iYDR072C	0.637169823152758	0.927681133468183
iYDR073W	NA	#DIV/0!
iYDR074W	NA	#DIV/0!
iYDR075W	0.704960237863769	2.09835475780895
iYDR076W	NA	#DIV/0!
iYDR077W	0.511499105497621	0.77012332443989
iYDR078C	1.28414821764764	0.782534171082116
iYDR079W	NA	#DIV/0!
iYDR080W	-0.798005047627903	0.917269272888253
iYDR081C	-0.135389552586922	0.83004124349914
iYDR082W	-0.407667190732286	1.01845657522266
iYDR083W	NA	#DIV/0!
iYDR084C	-0.309697177863782	1.01786252331581
iYDR085C	0.233252462357721	0.620389539107498
iYDR086C	-0.414128608361036	0.467820471800896
iYDR087C	-0.515324799123785	1.15003132985889
iYDR088C	-0.180106511611288	0.362905556684472
iYDR089W	0.0838002558206619	0.0797451986161348
iYDR090C	0.520408368903474	0.746229953283935
iYDR091C	-0.203643186378698	0.491968934726424
iYDR092W	-0.309691225733939	1.21818898753004
iYDR095C	-0.210723524576513	0.822308818656456
iYDR096W	-1.20834135887174	2.50186401726857
iYDR097C	NA	#DIV/0!
iYDR098C	NA	#DIV/0!
iYDR099W	-0.223712263764268	1.07511266980733
iYDR100W	-1.29042265290093	1.03860892689546
iYDR101C	0.657421690094363	0.660121834753636
iYDR102C	-1.19669323557224	1.13269621515851
iYDR104C	-0.114141546143521	0.499080606603952
iYDR105C	-0.160530895816183	0.157721523452807
iYDR106W	-0.294052990963186	1.12031166857251
iYDR107C	-0.686697452906208	1.67783453164561
iYDR108W	0.528213408606127	0.563794098162204
iYDR109C	-0.743425180482537	0.806798957420533
iYDR110W	-0.636901362567414	1.66235331524941
iYDR112W	-0.166123437351222	0.420645839789433
iYDR113C	-0.284732032357963	0.700108985601636
iYDR115W	-0.730749820666956	1.28328625207893
iYDR116C	-0.57013013245484	0.508216736373154
iYDR117C	-0.439072976565397	1.46079967781204
iYDR118W	-0.813354807886758	1.04300174473595
iYDR119W	-0.0108716058170991	0.848621224744457
iYDR120C	-0.781097160302582	0.817288827749236
iYDR121W	NA	#DIV/0!
iYDR122W	-0.185114754000637	1.11776776638889
iYDR123C	0.488414154140202	0.730358239208296
iYDR124W	-0.659904968127399	1.20781334493953
iYDR125C	-0.51920245827391	0.677806465540423
iYDR126W	1.8973153356004	1.04215975603753
iYDR127W	0.149136942391179	0.457002743734872
iYDR128W	-0.349529959626355	0.285331768585668
iYDR129C	1.23215797389994	0.447858191028209
iYDR130C	-0.255552548404156	0.46031120734583
iYDR131C	0.962958421063187	2.03983277187191
iYDR132C	NA	#DIV/0!
iYDR134C	0.941907381280824	0.463455842616211
iYDR135C	1.60476305909349	0.507643892165009
iYDR137W	0.0849839324942867	0.639598819235854
iYDR138W	-0.159689855862871	0.15964211607103
iYDR139C	-0.830455330661251	0.642191620760777
iYDR140W	-0.0880182105066682	#DIV/0!
iYDR141C	2.47272527567349	3.64808593718728
iYDR142C	-0.0169127399599551	1.08063024749203
iYDR143C	-0.929261901717635	1.17493297272527
iYDR144C	0.0747656513831385	0.651591115501948
iYDR145W	-1.32928509809681	1.8592065681859
iYDR146C	0.476182099555557	2.20744439023037
iYDR147W	-0.403256777449004	0.593844117012338
iYDR148C	-0.347426593124166	#DIV/0!
iYDR150W	0.567540468811797	1.58273932214002
iYDR151C	2.07451821506287	1.16278243189
iYDR152W	-0.515433396424541	1.11962285094298
iYDR153C	-0.769484205069333	1.02468505565866
iYDR155C	0.625916224529475	0.959433811780631
iYDR158W	-0.852667709582905	1.28515529013231
iYDR159W	-0.275399570607212	0.158166694194965
iYDR160W	NA	#DIV/0!
iYDR161W	NA	#DIV/0!
iYDR162C	-0.275167847847745	0.435455330264279
iYDR163W	0.00127277912171302	#DIV/0!
iYDR164C	NA	#DIV/0!
iYDR165W	NA	#DIV/0!
iYDR166C	NA	#DIV/0!
iYDR167W	-0.600894288692025	0.611955043051582
iYDR168W	0.00188814243463493	0.209233853676185
iYDR169C-0	0.326430365051603	0.91542189821576
iYDR169C-1	1.07236200979285	1.26835928960776
iYDR170C	-0.66426627457521	1.27075100917259
iYDR170W-A-0	NA	#DIV/0!
iYDR170W-A-1	-0.493162475949847	#DIV/0!
iYDR171W	-0.0575439804162281	0.569485676525674
iYDR172W	NA	#DIV/0!
iYDR173C	-0.261724905392641	0.311954994954358
iYDR174W	NA	#DIV/0!
iYDR175C	NA	#DIV/0!
iYDR176W	-0.697505856355946	1.28172212055033
iYDR177W	-0.289146641073657	0.376957319963177
iYDR178W	-1.00035542632237	0.325613225594577
iYDR179C	NA	#DIV/0!
iYDR179W-A	0.360252576748331	0.937434748274138
iYDR180W	0.0727938497065384	1.01971276622463
iYDR181C	NA	#DIV/0!
iYDR182W	0.44620316119325	0.849983477465528
iYDR183W	NA	#DIV/0!
iYDR184C	-0.558530481601822	1.57768751173477
iYDR185C	NA	#DIV/0!
iYDR186C	1.17530844956393	0.391276226161211
iYDR188W	0.023996773598577	#DIV/0!
iYDR189W	-1.14328955004969	1.34711882269643
iYDR190C	-0.274153028689483	0.73935895932434
iYDR191W	-0.759276830753655	1.53626588852968
iYDR193W	-0.262058792869345	0.473168368970506
iYDR194C	-0.729649183387074	0.543395018862776
iYDR195W	NA	#DIV/0!
iYDR196C	-1.5724365923787	1.49906617291592
iYDR197W	0.0056801380597935	1.60033368726059
iYDR198C	-0.92289379382444	1.24283158100531
iYDR200C	-0.23766310255656	0.464060726532155
iYDR201W	-0.0387435623858079	1.86469035583814
iYDR203W	NA	#DIV/0!
iYDR204W	-0.284812188665152	0.50995239467227
iYDR205W	-0.768004120890435	1.29178121084443
iYDR206W	NA	#DIV/0!
iYDR207C	0.00407564869754898	0.294911232814917
iYDR208W	0.657942060228667	0.846504767356078
iYDR210W	NA	#DIV/0!
iYDR211W	0.196674609374722	0.881998401724922
iYDR212W	-0.22584601057013	0.96985721132241
iYDR213W	1.16524262935863	1.11818058283384
iYDR214W	1.31452576266582	0.827892416146081
iYDR215C	-1.32880999382165	1.60027841425621
iYDR216W	0.174824591747579	0.621847076510446
iYDR217C	-1.10375535699983	1.68433954391258
iYDR218C	NA	#DIV/0!
iYDR219C	-0.81641275089324	1.77962488833879
iYDR221W	0.431423193048485	3.3273322757408
iYDR222W	NA	#DIV/0!
iYDR223W	NA	#DIV/0!
iYDR224C	1.44839775043884	1.05387998230652
iYDR225W	0.121742633306579	0.819631516506058
iYDR226W	-0.0765987851146667	1.30647594025221
iYDR227W	-0.147571762280687	1.56272725349971
iYDR228C	-0.608134198406606	0.522270705524157
iYDR229W	-0.436556439059482	0.865658496024035
iYDR231C	1.06360361014306	1.10638789799095
iYDR232W	-0.328696587256792	1.40444671928217
iYDR233C	-0.12706584502648	0.497422442401206
iYDR234W	-0.821710420037839	0.851552276034723
iYDR235W	-0.493896724020195	1.06610780947712
iYDR236C	0.300636148413929	0.59172459272531
iYDR237W	0.148320231300499	0.766867084941768
iYDR238C	-0.816354091254307	0.855502198248918
iYDR239C	0.386362703978495	1.56146394763078
iYDR242W	-0.522465540712231	1.47478515944939
iYDR243C	0.344937289012623	0.967636534217503
iYDR244W	-0.0780079988603366	1.19122771088599
iYDR245W	0.00222398411102316	0.928627960997628
iYDR246W	0.582889667294875	0.751365329938058
iYDR247W	-0.321767124769991	0.880772024448535
iYDR248C	0.555305895866574	0.778507027666099
iYDR249C	0.813387781207327	0.307144013707581
iYDR250C	0.169034586503014	0.824583095921832
iYDR251W	0.529819251466798	0.579514022219326
iYDR252W	-0.30195940646285	0.490346668419486
iYDR253C	-0.36128776477571	0.405429342379214
iYDR254W	-0.731424698007002	1.02300402026632
iYDR255C	-0.19668038096373	0.48906489953484
iYDR256C	2.1064190231339	2.28904320089503
iYDR257C	-0.178322453298482	0.698713904468604
iYDR258C	1.163883974594	0.573552363698241
iYDR259C	1.83159194913164	0.556712619673869
iYDR260C	-0.256533564605261	0.815149857856903
iYDR261C-0	0.291287804608286	0.260841638881472
iYDR261C-1	-0.281843280290285	1.19226312081887
iYDR262W	-0.342391285120377	1.04361574332971
iYDR263C	0.426008160389656	1.71917461170993
iYDR264C	0.240684460611276	0.820707998606317
iYDR265W	-0.76154649061397	1.12270676049037
iYDR266C	-0.191243622351255	0.565443344281711
iYDR267C	-1.27512587038162	1.35044783298658
iYDR268W	0.786556200497331	0.822462158146975
iYDR271C	0.0602227315405776	0.629163229306511
iYDR272W	0.0412229796245573	0.952472184035524
iYDR273W	-0.0640013711636616	0.609873596294876
iYDR274C	0.351078217258793	0.894099524057237
iYDR275W	0.415339447568198	0.758431165363333
iYDR276C	1.27380601032205	0.355229040648606
iYDR277C	0.665565592009836	0.336983829731661
iYDR279W	NA	#DIV/0!
iYDR280W	0.784768640703726	3.45466291098217
iYDR281C	-0.0115060464144255	0.16566940462993
iYDR282C	-1.20852999374913	1.85469691273332
iYDR283C	0.22346245004576	0.831957677377966
iYDR284C	-0.00600572801365689	0.581811153443756
iYDR285W	-0.0000726205053855622	0.574297120075032
iYDR286C	-0.1104990669784	0.691371253898176
iYDR287W	-0.812211226429966	0.966840825541002
iYDR288W	-0.226552625265287	0.439057078012657
iYDR291W	-0.930783082866005	1.13035839298511
iYDR292C	-0.913109903975846	1.15028852345062
iYDR293C	0.555928643324089	0.706248516338788
iYDR294C	-0.625553296177165	0.40290580767301
iYDR295C	0.420654251711376	1.48964039058306
iYDR296W	1.20547590124977	1.17082763182937
iYDR297W	-1.21612155396119	1.13063062394741
iYDR298C	-0.0599263594717134	0.506536972209198
iYDR299W	0.536671298697161	0.252846103176714
iYDR300C	NA	#DIV/0!
iYDR301W	0.71106159239823	1.53035891405636
iYDR302W	-0.802946388987102	0.758905973284377
iYDR303C	-0.447690825927232	0.37305800123697
iYDR304C	-0.131267926169916	0.837720038898977
iYDR305C	-0.19768734768428	1.42750892868717
iYDR306C	1.02784846942054	1.10478575592094
iYDR307W	-0.673118752438307	1.00916747051483
iYDR308C	-0.45366623790123	0.671019601451917
iYDR309C	1.40483603130708	0.889372285321003
iYDR310C	0.308761246728071	1.0054488333504
iYDR311W	-0.590935050967336	0.844915302438577
iYDR312W	-1.05689218537706	1.07627321147767
iYDR313C	-0.553312572998569	0.383809340982575
iYDR314C	-0.546310475874608	0.751331122973806
iYDR315C	-0.676034202580176	1.00386260259571
iYDR316W	0.20762266666127	0.344139014439146
iYDR317W	1.03819636630842	1.64276950326684
iYDR319C	0.19074815668841	1.33804669834203
iYDR320C	0.0592927097621965	0.916691512672895
iYDR321W	-0.791259316711263	0.940073086648459
iYDR322W	-0.596226156547875	0.778575958559327
iYDR323C	-0.634976872664384	0.8029311621828
iYDR324C	-0.13595727972965	0.643686282450966
iYDR325W	-0.130468095333124	1.00926065150697
iYDR326C	-0.156196173589542	0.725833012384954
iYDR328C	-0.75645310674616	1.00907232194703
iYDR329C	0.125450009192858	0.372725583590064
iYDR330W	-0.0787926379882219	0.511731372460711
iYDR331W	-0.708296584392729	1.0521927480679
iYDR332W	-0.451676942398502	0.538829667665119
iYDR333C	-0.10388063126507	0.263224709081342
iYDR334W	0.8922407705708	1.31163458538429
iYDR335W	-0.395083536473619	0.636773574877009
iYDR336W	-0.624450870892705	0.98858187518299
iYDR337W	0.776746215479044	0.714906257056773
iYDR338C	0.875515127283967	0.895717471815754
iYDR339C	-0.348994817384303	0.724557225539131
iYDR341C	0.396498119186046	0.874440523997844
iYDR342C-0	0.342016573443624	0.377405790293407
iYDR342C-1	-0.363319113755081	0.553374026082823
iYDR342C-2	-0.486302237410615	0.905930272433062
iYDR343C	0.801046023439955	0.980153336622195
iYDR344C	1.79340167071382	1.90526007004679
iYDR345C-0	0.163540507708461	0.429463465516012
iYDR345C-1	-0.519484048767938	0.669156478031839
iYDR346C	0.41285939404232	1.42576442607278
iYDR347W	-0.168097587997487	0.37647147708861
iYDR348C	-1.26384305244826	2.04993583510113
iYDR349C	-0.389027801994877	0.779722313560276
iYDR350C	0.27870618678602	0.508226477112221
iYDR351W	-0.151707861888116	0.577837878615847
iYDR352W	4.15901837292694	0.866511838629224
iYDR353W	2.05883324409713	0.933951907347762
iYDR354W	-0.0592790653907293	0.336247299544135
iYDR356W	-0.425946905519349	0.761616516870573
iYDR357C	0.0854940277720213	0.371296367379725
iYDR358W	-0.963478768764437	1.31924596549194
iYDR360W	0.0429982031502581	0.819741219035496
iYDR361C	-0.0819474381967936	1.15507455260293
iYDR362C	-0.289331424353246	0.279635707045409
iYDR363W	0.307520478972569	0.144086524178342
iYDR363W-A	-0.333418126963676	2.10674572972165
iYDR364C	0.297003115923897	1.00472073361378
iYDR365C	0.0618412346393234	0.811862524090183
iYDR367W	1.52151059612718	2.43152347863169
iYDR368W	-0.380063067148048	0.74797213471269
iYDR369C	-0.222835636316302	0.49148179871593
iYDR370C	0.0585951646575701	0.731974673593143
iYDR371W	0.601299540076799	1.04448440824667
iYDR372C	-0.452203771288671	1.04024154403498
iYDR373W	-0.434569113987501	1.48894544608384
iYDR374C	0.188138616673117	0.28914661671974
iYDR375C	-1.00631256694569	1.30930424066968
iYDR376W	0.915382025175859	1.23301565592751
iYDR377W	0.14486771628275	0.918938200367849
iYDR378C	0.0508716260227291	1.07601750209327
iYDR379W	0.902631333835602	1.56550928415832
iYDR380W	-0.726581111739773	1.40900734085397
iYDR381W	1.00017252007711	0.79951659001102
iYDR382W	-0.383249915489985	1.18501380203658
iYDR383C	-0.107676069749154	0.96982510923972
iYDR384C	0.648030224731241	0.964386173170769
iYDR385W	-0.847277438420896	0.927140747986529
iYDR386W	0.0382496952342393	0.199287652263668
iYDR387C	0.0152506834777237	0.965384967479826
iYDR388W	0.730466551825487	0.805675693218776
iYDR389W	0.0276965353312922	0.976177701406498
iYDR390C	0.0988525667716906	0.16107506775634
iYDR391C	-0.151430371073627	0.486948772588864
iYDR392W	-0.389643746911042	0.804411305097221
iYDR393W	-0.464187475842165	0.278712961589984
iYDR394W	-0.15897837072942	0.574194757147401
iYDR395W	-0.435736243928872	1.51265631329662
iYDR397C	-0.457519087624875	0.810767503211446
iYDR398W	-0.0979825495581468	0.843341505992641
iYDR399W	-0.219314011283513	0.475162962910901
iYDR400W	0.0230453516476796	0.391361568122351
iYDR402C	0.0679060185850366	0.783303529942213
iYDR403W	0.162619661530536	0.545783741948899
iYDR404C	0.333885008463935	2.77821444269412
iYDR405W	0.369835712969179	1.11864778493072
iYDR406W	-0.565535532375279	0.579619838235347
iYDR407C	-0.53967777216887	1.64583456010427
iYDR408C	0.15101850939195	1.48341135336865
iYDR409W	0.466396377788528	1.21058051645577
iYDR410C	0.249280546329	1.07861659720414
iYDR411C	-0.292342780883747	0.825364702570855
iYDR413C	-0.660915698014333	1.21029949905288
iYDR414C	-0.60309970865	0.857054820494007
iYDR415C	0.0665026545818004	0.487041961546011
iYDR416W	0.432989615624604	2.42822359619226
iYDR418W	-0.448387160753757	0.921696547743318
iYDR419W	0.135833512719502	0.191469865181662
iYDR420W	1.45748961959867	0.861626931991062
iYDR421W	0.940744140853725	0.921172980763402
iYDR422C	-0.663396525903027	1.16329735605782
iYDR423C	-0.679710685822607	1.45124579635533
iYDR424C	-0.383103868540962	0.95172260630468
iYDR426C	-0.69961374895217	1.32675837696693
iYDR427W	-0.126614655789992	0.283364729154087
iYDR428C	-0.504727135567501	1.2788020949035
iYDR429C	-0.369416550529149	1.45286076570538
iYDR431W	-0.348702066577506	1.49626356834999
iYDR433W	-0.26613798372945	1.25562254561493
iYDR434W	-0.860770947774693	1.12802614095116
iYDR435C	-0.279529966467061	0.819673625955418
iYDR436W	0.705245257873295	0.352151864891336
iYDR437W	-0.612650634330599	0.978176333790456
iYDR438W	-0.9565794874834	0.988281931818275
iYDR439W-0	1.13239509422398	1.04032016643097
iYDR439W-1	-0.0230935632446791	1.37469300776171
iYDR440W	-0.44497897262432	1.31508491333598
iYDR441C	0.725977933313956	0.917753568474975
iYDR443C	-0.794320600385693	1.44199044625148
iYDR446W	-0.0878509093712227	0.814904946276772
iYDR447C	0.153120813720089	0.39064639487878
iYDR448W	-1.00167397388827	1.52911077460931
iYDR449C	0.0255764854633492	1.1983464554453
iYDR450W	-0.531815655678317	1.07832966913455
iYDR451C	-0.0551419050177635	0.720231980167742
iYDR452W	-0.273698606370328	1.16412772897219
iYDR453C	2.85547966697011	1.00275667510512
iYDR454C	-0.151446200755055	0.400737340362107
iYDR456W	-0.362963874240847	0.65978021741557
iYDR457W	1.08006470668504	2.86263314267832
iYDR458C	-0.0223414449484783	0.222952549238755
iYDR459C	-0.671959433044983	1.48247164005954
iYDR460W	-0.448830036624885	1.3175922436482
iYDR461W	-0.369978418030014	0.400840679841542
iYDR462W	0.358213727228997	1.81845288958048
iYDR463W	0.49343846727632	0.610662191075286
iYDR464W	-1.04304990678236	1.0341861449169
iYDR465C	-0.00594721399820669	0.42777325104717
iYDR467C	-0.279011336044251	0.340562245551317
iYDR468C	0.0222067590612662	0.881372089438528
iYDR469W	-1.13046453344794	1.74763997946812
iYDR470C	0.0583673185497689	0.639024947829264
iYDR471W	0.0385679103567011	0.630969983435252
iYDR472W	-0.259342832613674	0.244120381504497
iYDR473C-0	-0.282820761751877	0.44248262467269
iYDR473C-1	0.0141583459194644	0.202659832527561
iYDR474C	-0.0155443430755882	0.994117817682137
iYDR475C	-0.611497581905696	1.5803452741322
iYDR476C	-0.400901806144594	0.985482967388151
iYDR477W	0.0590802868498379	0.524022214873431
iYDR479C	1.75591550673835	0.797284365729287
iYDR480W	-0.429410032214214	1.23546174820865
iYDR481C	0.468543273757243	1.13050219638387
iYDR482C	-0.915899650096547	1.86717459148564
iYDR483W	-0.613974927336314	0.724744480057541
iYDR484W	-0.306042983307294	0.440893672859918
iYDR485C	0.130228901818268	1.08040308510958
iYDR486C	-0.362571342349912	0.850563636579912
iYDR487C	3.14634622243237	0.708382630073171
iYDR488C	-0.361360250791767	0.498211624518226
iYDR489W	-0.379912095102175	0.655636970429421
iYDR490C	0.58417152246965	0.52227123245608
iYDR492W	1.87502287249004	3.51860864966466
iYDR493W	-0.737838459503702	0.617673066462492
iYDR494W	-0.0924094181800758	0.386072989537062
iYDR495C	-0.0544231907637063	0.440707827497619
iYDR496C	-0.859580270709695	1.5336774430017
iYDR497C	0.408910544230024	1.19990169778674
iYDR498C	-0.234662252870534	0.633913506256554
iYDR499W	-0.953491621277647	1.39548084034014
iYDR500C	-0.000770015002339836	0.987938419206122
iYDR501W	0.0925629645713465	0.821059617679694
iYDR502C	0.114304849762968	0.603765655352388
iYDR503C	-0.0457619217255746	0.330044174529853
iYDR505C	0.496854222676287	0.913057186663824
iYDR506C	-0.136974764304161	0.671849139660222
iYDR507C	0.157581775615981	0.397959197325735
iYDR509W	0.511090479598783	4.18410426116937
iYDR510W	-0.0705131038616626	1.04484896490333
iYDR511W	-0.586424352345428	1.28770043506274
iYDR513W	-1.01151130940464	1.62414490349956
iYDR514C	0.859199240914112	0.604574948798262
iYDR515W	-2.10235101765373	3.34329820928163
iYDR516C	0.0949771780135082	0.730043721939668
iYDR517W	-0.0966559824967294	0.211140376762296
iYDR518W	1.05350865215081	0.781758744903341
iYDR519W	-1.60883624216948	1.37423014423983
iYDR521W	-0.24078809732885	0.680776802210804
iYDR522C	-0.614454279282508	1.08934811028961
iYDR523C	-0.876773140641	1.1309476900569
iYDR524C	0.371698813093072	0.323690255080875
iYDR525W	1.03763066285058	0.803234635818289
iYDR525W-A	-0.12499161176336	1.08798293305628
iYDR527W-0	-0.73484533575483	1.04552686876048
iYDR527W-1	0.158193500901643	0.513413535891268
iYDR528W	-0.536668241651658	0.602888926870129
iYDR529C	-0.0410371745371508	1.04154511537579
iYDR530C	1.00253707258415	1.01726641013925
iYDR531W	-1.52428142813949	2.10246223030826
iYDR532C	0.789483639391437	0.500287708086003
iYDR533C	2.38908359449393	0.932065484789467
iYDR534C-0	-0.151161660880224	0.590135127945667
iYDR534C-1	0.442763179512764	1.08511433344714
iYDR535C	0.24365232560052	0.883027345537497
iYDR536W	-0.61506071105224	1.15914661589035
iYDR538W	-1.46156521101445	1.47680985621693
iYDR539W-0	0.21004970349283	0.417717231845898
iYDR539W-1	0.166218155162229	0.836194861241254
iYDR539W-2	0.162819686420398	0.261564264036779
iYDR540C	-0.880015705655956	1.31394156462211
iYDR541C-0	-0.278634917404558	0.878149315265505
iYDR541C-1	0.259187758059417	0.524920689617686
iYDR542W	0.292799906332308	0.918471330003328
iYDR543C	0.523636720554078	0.606668995810141
iYDR544C	0.610027624573139	0.746015494962709
iYDRCdelta3	-0.802235243553328	1.00947314322548
iYDRCdelta5	-0.431689186835063	0.591414445349633
iYDRCdelta9-0	NA	#DIV/0!
iYDRCdelta9-1	-0.334408436694681	0.549981433762773
iYDRCsigma1	0.00175871990866105	0.250246120850371
iYDRCsigma2	-0.652179318537065	1.36356684920493
iYDRCTy1-2	0.12437073055393	0.381965399775664
iYDRWdelta10	-0.978368035228535	2.34966417018962
iYDRWdelta12	-0.298249382944524	1.47170949004582
iYDRWdelta14	-0.30141549756165	#DIV/0!
iYDRWdelta24	-0.71976502839468	1.05412999504822
iYDRWdelta25	0.775122140940113	0.321491608404401
iYDRWdelta26	0.255581678074365	0.854027772258427
iYDRWdelta30	-0.376159169915754	0.817857635029398
iYDRWdelta31	-0.349349304666842	1.36919535186096
iYEL001C	1.16981261226743	0.645856923848142
iYEL002C	0.310922691762276	0.932327871625695
iYEL003W	-0.447983696622851	0.828641172320309
iYEL004W	-0.225438654590589	0.584292266543505
iYEL005C	0.00269201901967309	0.573174574823806
iYEL006W	0.591204470343135	1.70280130102515
iYEL007W	0.275480856721408	0.801241994474687
iYEL008W	0.918616863598217	1.17984279222497
iYEL009C	0.677102455568834	1.68894340172467
iYEL010W	-0.481262307803177	0.736732485573495
iYEL011W	0.220228477391194	0.397395009592246
iYEL012W	0.228233067054484	0.970616870240611
iYEL013W	-0.310683251541482	0.477452587700052
iYEL014C	0.0801098379775117	1.53237235376774
iYEL016C	-0.459344254128927	0.697629155212053
iYEL017C-A	0.968613931612465	0.633659995916411
iYEL017W	0.0590977732385309	0.88163773101295
iYEL018W	0.62747074501954	1.55665567419594
iYEL019C	0.281958639915482	0.727728033478566
iYEL020C	-0.405305785154736	0.625905770659371
iYEL021W	1.05236499965433	1.21826542937036
iYEL022W	1.42773077602456	0.566629664547174
iYEL023C	-0.340544970876173	0.304794171544514
iYEL024W	-1.2827827022199	1.64258613788316
iYEL025C	0.434699791611742	0.380500585636844
iYEL026W	-1.18458645053275	1.1889274100725
iYEL027W	-1.00100166352894	1.26667747530222
iYEL028W	-0.574034078333896	0.532412454753355
iYEL029C	-0.0811835174342978	1.03378915968109
iYEL030W	-1.4028405254152	1.33852020350519
iYEL031W	-0.15502860764193	0.288265787631471
iYEL032W	0.317105339437937	0.926882344923657
iYEL035C	0.389937219149065	0.700398680155948
iYEL036C	-0.153895885424151	1.35428956276445
iYEL037C	-0.283601979313224	1.48177944045765
iYEL038W	-0.295057963762134	0.649154904923989
iYEL039C	0.851743926203743	1.04346540223295
iYEL040W	0.161927339419705	0.595362464916234
iYEL041W	1.49727753795413	0.605160822018049
iYEL042W	0.847024376799936	1.36349432428708
iYEL043W	-0.105035850427427	1.22893388187144
iYEL044W	0.112613071926861	0.835545400554048
iYEL045C	2.7392937478475	0.669549203214504
iYEL047C	1.21534042038453	0.933030483766097
iYEL048C	-0.647829844367612	1.40366414379756
iYEL049W	-0.555373539276168	1.29933485381043
iYEL050C	1.10087291102785	0.672679890319906
iYEL051W	-0.956475239236829	1.6923925112313
iYEL052W	-0.245754729533357	0.579294308311411
iYEL053C	3.54077838709645	1.35694822115268
iYEL054C	0.256198317020421	0.689059816719706
iYEL055C	-0.30679725961968	1.57605985870636
iYEL056W	-0.112308563875877	0.161923726111055
iYEL057C	0.996879283694537	0.449956209519379
iYEL058W	0.382757534144092	1.12374633579072
iYEL059W	0.0130168102546211	0.285163109208023
iYEL060C	0.521581933286688	1.74435616350357
iYEL061C	-0.59447162956036	0.544033066180694
iYEL062W	-0.243502375847226	0.777402472509222
iYEL063C	0.36768923307437	0.813241795668429
iYEL064C	-0.365909079537261	1.01380136050947
iYEL065W	0.306456793185026	1.49356885906192
iYEL066W	0.00969339327510245	1.47897271693049
iYEL068C	0.0264624603678379	0.27845627295787
iYEL069C-0	0.170710314334141	0.500141578407193
iYEL069C-1	0.339276095584848	0.528103732646057
iYEL070W	3.10543801894394	1.17044415708074
iYEL071W-0	-0.348238008339596	0.881462652671346
iYEL071W-1	0.505699232795162	0.74914935790107
iYEL072W-0	0.232513934961185	0.400524436995644
iYEL072W-1	2.26969868047322	1.31886596131282
iYEL073C-0	-0.146278039366876	1.18195661150525
iYEL073C-1	0.127821617347145	0.273966834562035
iYEL073C-2	-0.207382566501284	0.138771878216794
iYEL073C-3	-0.267569661141496	0.441688538941975
iYEL073C-4	0.140866073937773	0.548287074108486
iYEL074W	0.308105107210061	0.658010267915929
iYEL075C	0.431170043190797	0.935731614021843
iYEL077C	-0.200025453255501	0.270276233455155
iYELCdelta3	-0.180313955616233	0.959860733901028
iYELCdelta4	0.0754518703437289	0.713345046210774
iYELCtau1	-1.02730568478099	2.08947176750511
iYELWdelta2	-0.0384487518576124	0.806260479420541
iYELWdelta5	0.639331827061207	0.48178711765089
iYELWdelta6	0.407943548543555	0.180466635842081
iYER001W	0.361396580682548	0.499763756880232
iYER002W	-0.0773509238095973	0.836361452434428
iYER003C	-0.119523905855003	1.20990517854961
iYER004W	0.372745900772208	0.815899887863765
iYER005W	-0.153575792474549	0.3450808784464
iYER006W	-0.00523933058861502	0.0819999643883375
iYER007C-A	-0.322498703518831	0.834608174409822
iYER007W	0.756214539669954	1.32503556757977
iYER008C	-0.0265489991963412	0.681214500883075
iYER009W	-0.331155247234586	0.988088291948249
iYER010C-0	-0.125962355951505	0.418025961712964
iYER010C-1	0.389070834762691	0.62262623612342
iYER011W	-0.121100902304322	0.596283665173996
iYER012W	-0.397813672738331	0.611274346720178
iYER013W	-0.261562195892401	0.408521251470673
iYER014W	-0.7550429942331	1.39001563148189
iYER015W	-0.306318405337587	0.663037545935861
iYER016W	-0.916784926654093	1.29457094516114
iYER017C	-0.182298778998759	0.343374513059909
iYER018C	-0.5147267841929	0.921424060087792
iYER019C-A	2.50254398999225	1.72410156696333
iYER020W	-0.47262128770031	0.910142167934088
iYER021W	0.738251336862561	2.31756040121011
iYER022W	-0.3578893238261	1.20712316673405
iYER023W	-0.797955793677597	1.14038111980618
iYER024W	0.0857241495693738	0.822114369669672
iYER025W	0.359498655447335	0.377023099205956
iYER026C	0.0421983070684645	0.585057407431976
iYER027C	0.179688359260741	1.01689855147904
iYER028C	0.516054016016373	1.1443765392935
iYER029C	-0.521131072952654	0.435685520351217
iYER030W	-0.418479266884938	1.08102534136716
iYER031C	0.842035688784203	2.19781104376857
iYER032W	-0.0912022080274355	0.942027853029719
iYER033C	-0.289151381235035	0.475966736491188
iYER034W	0.472690406436214	0.924005717437907
iYER035W	0.128288018629683	1.09474625112832
iYER036C	0.005973537116019	0.613281290657527
iYER038C	-0.0336348746789354	1.73626211292548
iYER039C-A	-0.413304591983723	0.831810351242572
iYER040W	-0.345997429081698	1.24328927162974
iYER041W	0.302597708916052	0.221875539567502
iYER042W	-0.229383532666516	0.329745962980873
iYER043C	0.645834299959881	1.02127540644664
iYER044C	0.406515806174326	0.437482200221501
iYER044C-A	0.195302681989012	0.426488616563891
iYER045C-0	1.18371360674325	0.849198516707739
iYER045C-1	1.3792190945081	1.19153980440823
iYER046W	-0.221184956107199	0.83134530203259
iYER047C	-0.746114670130656	1.03909508393247
iYER048C	0.288358982285797	0.436520045983746
iYER048W-A	-0.402569621274366	0.659060161195229
iYER049W	-0.33582636069827	1.59168587493756
iYER050C	-0.352831594155188	0.731485772106529
iYER051W	-0.377371690020441	0.621562511109644
iYER052C	-0.258784794051778	0.867238864880992
iYER053C-0	0.749223571318105	0.799525924532826
iYER053C-1	0.710246239275334	0.514957548562359
iYER054C	-0.0530856011821711	0.732986027084873
iYER055C	0.28495338273817	0.752959014734242
iYER056C	1.1545781796237	0.603904064747821
iYER056C-A	-0.586813079879217	0.569308007148209
iYER057C	0.201190226532118	0.40122780684115
iYER058W	-0.328756714396814	0.424064490394122
iYER059W	0.558814880538116	1.55321295340844
iYER060W	0.639659155506394	0.717529262405203
iYER060W-A	-0.853411887669877	0.853184693208186
iYER061C	-1.01720929003222	#DIV/0!
iYER062C	-0.0332831098482793	1.0394012665685
iYER063W	-0.186837685013693	0.506084567578631
iYER064C	2.79900035086876	0.683928321223782
iYER065C	0.1864326472061	0.812850878749969
iYER066W	0.410095757425369	1.16975008141113
iYER067W	-0.449663032698662	0.92480604270107
iYER068W	0.968208220602815	0.629102611693889
iYER069W	0.0140710031925066	1.21854573722821
iYER070W	-0.0738139505238659	1.0733627192003
iYER071C	-0.147143636753713	0.484617079365433
iYER072W	1.81668959050347	0.874258651226814
iYER073W	0.373987302733447	1.02283017353466
iYER074W	-0.602718271238738	1.12618127277217
iYER075C	0.301211913844417	2.30066755237487
iYER076C	-0.126133709281347	0.18524516057002
iYER077C	-0.0689657777626612	0.402763780748113
iYER078C	2.13696753451903	1.93315540133021
iYER079W	-0.245077401772138	0.340362013635038
iYER080W	0.152836167404782	1.13208018434672
iYER081W	-0.223493966367172	0.395500555103364
iYER082C	0.464844971012466	1.1078221409389
iYER084W	-0.0535836646783171	0.332571157874195
iYER085C	-0.500925532636242	0.775641554991879
iYER086W	0.0510419490106833	0.433514462984922
[truncated: 11,032 more rows]
